# Supplementary material for: Genome Wide Association Study for Drought, Aflatoxin Resistance, and Important Agronomic Traits of Maize Hybrids in the Sub-Tropics
Source: PLoS One. 2015 Feb 25;10(2):e0117737. doi: 10.1371/journal.pone.0117737 (PMC4340625; doi:10.1371/journal.pone.0117737)
Supplement: S1 Table — The raw phenotypic data is provided to allow genetic mapping using this panel with SNPs discovered in the future. Column headings are as follows: Rows—The number of rows in a plot; Row Width—the Row width in centimeters; Range Length—the plot length in meters; Loc—the location of the test; Year—the year of the test; Trial:$9—a unique combination of location, year, and treatment; Trial:$92—a unique combination of location, year, and test; Pedigre:$160.—the pedigree of the testcross hybrid inbred lines which were crossed to Tx714; Common name—another version of the inbred pedigree; Entry:$ a coded entry for analysis; Entry_No—the entry number; Panel:$15.—a stock number for the inbred; Inbredtag:$15.—a stock number for the testcross hybrid seed that was planted; Tagtrial:$15.- the unique barcode/ plot location in the field; Lox:$—the knocked out lipoxygenase gene in the Tx714 isogenic tester (must be either lox-4 or lox-5); Plot:$—the plot number, only unique within a trial; Row—the range in the field, only unique within a field location; Column—the row in the field, only unique within a field location; Pos—an identifier of row and column only unique within a field location; Rep—the replication only unique within a trial; DTA—days from planting to anthesis; DTS—days from planting to silk; ASI—anthesis silking interval; PH—plant height in centimeters; EH—ear height in centimeters; STD—the stand count in number of plants; PlotWt_gr—the total plot weight from the combine and hand harvest in grams; Moist—the percentage of moisture in the grain; kernel500Wt—the weight of 500 kernels in grams; Yield_plot—the yield in kilograms per hectare; Yield_BuAc—the yield in bushels per acre; PlotWt_Combine_gr—the plot weight from the combine in grams; Wt_Shelled_grs—the weight from hand shelling hand-harvested ears in grams; EarCount—the number of ears hand-harvested and hand shelled; poln_per—the percentage of pollinated kernels on hand-harvested ears; abortion_per—the percentage of k [file pone.0117737.s002.xlsx]

## Sheet: Sheet1
Rows	RowWidth	RangeLength	Loc:$	Year	Trial:$9.	Trial:$92.	Pedigre:$160.	Common name	Entry:$	Entry_No	Panel:$15.	Inbredtag:$15.	Tagtrial:$15.	Lox:$	Plot:$	Row	Column	Pos	Rep	Trt:$	DTA	DTS	ASI	PH	EH	STD	PlotWt_gr	Moist	kernel500Wt	Yield_plot	Yield_BuAc	PlotWt_Combine_gr	Wt_Shelled_grs	EarCount	poln_per	abortion_per	flav_per	NoKerRow1	NoKerRow2	NoKerRow3	type:$	Aflatoxin	Log(Aflatoxin+10)
1	76.2	7.9	CS	2011	CS11_WS	CS11_DYTL	Mo47	Mo47	AM368	368	USDA200367-254	CS10-GND4-368	CS11-DYTL-101A	4	101A	3	5	3_5	1	NIRRI	64	64	0	149.9	53.3	33	2242	10.2	86.65	3312.41	62.86		2242		95	2	5	14	14	14
1	76.2	7.9	CS	2011	CS11_WS	CS11_DYTL	NC372	NC372	AM209	209	USDA200367-165	CS10-GND4-209	CS11-DYTL-102A	4	102A	3	6	3_6	1	NIRRI	74	77	3	180.3	78.7	27	212	10.09	56.93	313.217	5.951		212		100	2	10	14	16	12
1	76.2	7.9	CS	2011	CS11_WS	CS11_DYTL	Mp04:97		AM027	27	PWilliams_059	CS10-GND4-027	CS11-DYTL-103A	4	103A	3	7	3_7	1	NIRRI	72	73	1	195.6	91.4	39	1846	11.7	88.51	2727.35	50.893		1846		95	5	5	12	12	14
1	76.2	7.9	CS	2011	CS11_WS	CS11_DYTL	A&MY07-220	A&M_Y07_220	AM109	109	PWilliams_046	CS10-GND4-109	CS11-DYTL-104A	4	104A	3	8	3_8	1	NIRRI	72	77	5	180.3	78.7	46	1249	10.6	79.72	1845.32	34.863		1249		95	2	10	10	12	14
1	76.2	7.9	CS	2011	CS11_WS	CS11_DYTL	CML423	CML423	AM303	303	PWilliams_027	CS10-GND4-303	CS11-DYTL-105A	4	105A	3	9	3_9	1	NIRRI	66	69	3	188	68.6	39	1862	9.6	83.64	2750.99	52.555		1862		98	2	5	12	14	14
1	76.2	7.9	CS	2011	CS11_WS	CS11_DYTL	SD40	SD40	AM312	312	USDA200367-296	CS10-GND4-312	CS11-DYTL-106A	4	106A	3	10	3_10	1	NIRRI	71	72	1	175.3	91.4	48	1211	9	77.5	1789.18	34.407		1211		95	10	20	12	16	16
1	76.2	7.9	CS	2011	CS11_WS	CS11_DYTL	NC264	NC264	AM249	249	USDA200367-225	CS10-GND4-249	CS11-DYTL-107A	4	107A	3	11	3_11	1	NIRRI	68	69	1	170.2	58.4	45	1884	11.2	80.63	2783.49	52.235		1884		98	10	20	16	14	14
1	76.2	7.9	CS	2011	CS11_WS	CS11_DYTL	Syn-Ham-22-81	Syn_Ham_22_81	AM135	135	PWilliams_016	CS10-GND4-135	CS11-DYTL-108A	4	108A	3	12	3_12	1	NIRRI	70	71	1	172.7	88.9	45	1085	9.6	77.42	1603.02	30.624		1085		95	10	15	14	12	14
1	76.2	7.9	CS	2011	CS11_WS	CS11_DYTL	NC250	NC250	AM143	143	USDA200367-245	CS10-GND4-143	CS11-DYTL-109A	4	109A	3	13	3_13	1	NIRRI	70	69	-1	172.7	63.5	41	946	8.9	67.06	1397.65	26.908		946		98	5	20	14	14	14
1	76.2	7.9	CS	2011	CS11_WS	CS11_DYTL	CML69	CML69	AM114	114	USDA200367-183	CS10-GND4-114	CS11-DYTL-110A	4	110A	3	14	3_14	1	NIRRI	70	77	7	203.2	76.2	43	774	11.9	66.84	1143.54	21.29		774		95	10	10	14	14	12
1	76.2	7.9	CS	2011	CS11_WS	CS11_DYTL	CML376	CML376	AM008	8	PWilliams_089	CS10-GND4-008	CS11-DYTL-111A	4	111A	3	15	3_15	1	NIRRI	71	71	0	188	83.8	46	1175	11.2	90.27	1735.99	32.577		1175		98	2	15	12	12	14
1	76.2	7.9	CS	2011	CS11_WS	CS11_DYTL	CML314	CML314	AM217	217	USDA200367-080	CS10-GND4-217	CS11-DYTL-112A	4	112A	3	16	3_16	1	NIRRI	70	71	1	188	81.3	40	1283	9.2	67.57	1895.55	36.373		1283		95	5	20	14	16	14
1	76.2	7.9	CS	2011	CS11_WS	CS11_DYTL	B76	B76	AM269	269	USDA200367-241	CS10-GND4-269	CS11-DYTL-113A	4	113A	3	17	3_17	1	NIRRI	69	69	0	175.3	63.5	36	1071	9.2	69.09	1582.33	30.363		1071		98	10	5	16	14	12
1	76.2	7.9	CS	2011	CS11_WS	CS11_DYTL	Va35	Va35	AM346	346	USDA200367-277	CS10-GND4-346	CS11-DYTL-114A	4	114A	3	18	3_18	1	NIRRI	68	69	1	177.8	66	35	1070	9.5	75.58	1580.86	30.234		1070		98	5	10	21	14	10
1	76.2	7.9	CS	2011	CS11_WS	CS11_DYTL	NC328	NC328	AM271	271	USDA200367-143	CS10-GND4-271	CS11-DYTL-115A	4	115A	3	19	3_19	1	NIRRI	73	74	1	165.1	76.2	37	197	10.09	52.19	291.055	5.53		197		90	20	30	16	14	14
1	76.2	7.9	CS	2011	CS11_WS	CS11_DYTL	Nei402011-B-B-B	AAP261	AM030	30	PWilliams_084	CS10-GND4-030	CS11-DYTL-116A	4	116A	3	20	3_20	1	NIRRI	69	69	0	188	78.7	40	687	9.3	75.58	1015	19.455		687		98	5	10	14	16	12
1	76.2	7.9	CS	2011	CS11_WS	CS11_DYTL	GT602	GT602	AM117	117	PWilliams_022	CS10-GND4-117	CS11-DYTL-117A	4	117A	3	21	3_21	1	NIRRI	70	71	1	167.6	50.8	45	120	10.09	48.46	177.292	3.369		120		95	15	15	14	16	14
1	76.2	7.9	CS	2011	CS11_WS	CS11_DYTL	CML107	CML107	AM032	32	PWilliams_092	CS10-GND4-032	CS11-DYTL-118A	4	118A	3	22	3_22	1	NIRRI	69	71	2	180.3	66	38	425	9.5	70.01	627.91	12.009		425		95	20	30	12	14	14
1	76.2	7.9	CS	2011	CS11_WS	CS11_DYTL	Oh7B	Oh7B	AM145	145	USDA200367-023	CS10-GND4-145	CS11-DYTL-119A	4	119A	3	23	3_23	1	NIRRI	69	69	0	185.4	71.1	42	231	10.09	77.18	341.288	6.485		231		90	10	10	16	14	14
1	76.2	7.9	CS	2011	CS11_WS	CS11_DYTL	CML366	CML366	AM118	118	PWilliams_032	CS10-GND4-118	CS11-DYTL-120A	4	120A	3	24	3_24	1	NIRRI	71	71	0	165.1	66	35	423	9.6	81.38	624.956	11.939		423		95	10	10	12	14	14
1	76.2	7.9	CS	2011	CS11_WS	CS11_DYTL	NC320	NC320	AM096	96	USDA200367-139	CS10-GND4-096	CS11-DYTL-121A	4	121A	3	25	3_25	1	NIRRI	71	74	3	182.9	68.6	46	397	9	60.91	586.542	11.28		397		98	2	5	12	14	14
1	76.2	7.9	CS	2011	CS11_WS	CS11_DYTL	Mo24W	Mo24W	AM163	163	USDA200367-272	CS10-GND4-163	CS11-DYTL-122A	4	122A	3	26	3_26	1	NIRRI	67	69	2	182.9	61	42	402	9.6	78.86	593.929	11.346		402		80	10	10	16	14	16
1	76.2	7.9	CS	2011	CS11_WS	CS11_DYTL	Mo44	Mo44	AM238	238	USDA200367-192	CS10-GND4-238	CS11-DYTL-123A	4	123A	3	27	3_27	1	NIRRI	69	72	3	198.1	78.7	30	603	10.7	63.74	890.894	16.813		603		85	15	15	14	16	16
1	76.2	7.9	CS	2011	CS11_WS	CS11_DYTL	LaPostaSeqC7-F71-1-2-1-2-B-B-B	AAP240	AM042	42	PWilliams_070	CS10-GND4-042	CS11-DYTL-124A	4	124A	3	28	3_28	1	NIRRI	71	71	0	177.8	73.7	45	221	10.09	63.92	326.513	6.204		221		95	5	5	14	12	12
1	76.2	7.9	CS	2011	CS11_WS	CS11_DYTL	CML316	CML316	AM090	90	PWilliams_060	CS10-GND4-090	CS11-DYTL-125A	4	125A	3	29	3_29	1	NIRRI	71	72	1	182.9	76.2	34	280	10.09	69.84	414.229	7.871		280.37		80	10	25	14	14	14
1	76.2	7.9	CS	2011	CS11_WS	CS11_DYTL	I137TN	I137TN	AM144	144	USDA200367-101	CS10-GND4-144	CS11-DYTL-126A	4	126A	3	30	3_30	1	NIRRI	70	71	1	190.5	76.2	39	227	10.09	83.45	335.378	6.372		227		90	15	15	14	12	12
1	76.2	7.9	CS	2011	CS11_WS	CS11_DYTL	CML218	CML218	AM216	216	USDA200367-072	CS10-GND4-216	CS11-DYTL-127A	4	127A	3	31	3_31	1	NIRRI	69	71	2	175.3	73.7	41	405	10.8	82.45	598.362	11.279		405		80	20	20	12	12	12
1	76.2	7.9	CS	2011	CS11_WS	CS11_DYTL	CML154Q	CML154Q	AM124	124	USDA200367-069	CS10-GND4-124	CS11-DYTL-128A	4	128A	3	32	3_32	1	NIRRI	71	75	4	177.8	68.6	40	166	10.09	57.88	245.254	4.66		166		50	40	50	14	18	14
1	76.2	7.9	CS	2011	CS11_WS	CS11_DYTL	Oh43	Oh43	AM329	329	USDA200367-014	CS10-GND4-329	CS11-DYTL-129A	4	129A	3	33	3_33	1	NIRRI	68	72	4	167.6	58.4	33	332	12.2	66.02	490.509	9.101		332		85	10	5	16	16	16
1	76.2	7.9	CS	2011	CS11_WS	CS11_DYTL	DE2	DE2	AM277	277	USDA200367-295	CS10-GND4-277	CS11-DYTL-130A	4	130A	3	34	3_34	1	NIRRI	69	70	1	180.3	66	23	248	10.09	68	366.404	6.962		248		80	10	10	14	14	12
1	76.2	7.9	CS	2011	CS11_WS	CS11_DYTL	Ki11	Ki11	AM113	113	USDA200367-108	CS10-GND4-113	CS11-DYTL-131A	4	131A	3	35	3_35	1	NIRRI	72	75	3	180.3	76.2	36	193	10.09	66.41	285.145	5.418		193		90	10	5	12	14	14
1	76.2	7.9	CS	2011	CS11_WS	CS11_DYTL	A632	A632	AM305	305	USDA200367-268	CS10-GND4-305	CS11-DYTL-132A	4	132A	3	36	3_36	1	NIRRI	71	71	0	167.6	66	38	203	10.09	67.03	299.92	5.699		203		90	10	15	14	16	14
1	76.2	7.9	CS	2011	CS11_WS	CS11_DYTL	H99	H99	AM328	328	USDA200367-259	CS10-GND4-328	CS11-DYTL-133A	4	133A	4	36	4_36	1	NIRRI	65	66	1	157.5	58.4	33	1192	10	86.22	1761.1	33.495		1192		95	10	35	12	14	14
1	76.2	7.9	CS	2011	CS11_WS	CS11_DYTL	Check3_26V21	Check3_26V21	AMC3	399	Check3_26V21	Check3_26V21	CS11-DYTL-134A	C	134A	4	35	4_35	1	NIRRI	66	66	0	180.3	61	44	1697	9.8	89.17	2507.21	47.792		1697		95	15	0	14	16	14
1	76.2	7.9	CS	2011	CS11_WS	CS11_DYTL	CI64	CI64	AM252	252	USDA200367-020	CS10-GND4-252	CS11-DYTL-135A	4	135A	4	34	4_34	1	NIRRI	69	69	0	188	83.8	31	1263	11.6	78.88	1866	34.859		1263		95	10	25	20	22	20
1	76.2	7.9	CS	2011	CS11_WS	CS11_DYTL	Mp705	Mp705	AM088	88	PWilliams_045	CS10-GND4-088	CS11-DYTL-136A	4	136A	4	33	4_33	1	NIRRI	68	69	1	182.9	63.5	45	1088	10.1	83.91	1607.45	30.539		1088		98	2	15	16	14	16
1	76.2	7.9	CS	2011	CS11_WS	CS11_DYTL	CML238	CML238	AM083	83	USDA200367-075	CS10-GND4-083	CS11-DYTL-137A	4	137A	4	32	4_32	1	NIRRI	71	71	0	185.4	63.5	44	296	10.3	86.98	437.321	8.29		296		98	5	0	16	14	14
1	76.2	7.9	CS	2011	CS11_WS	CS11_DYTL	Tx601	Tx601	AM102	102	USDA200367-035	CS10-GND4-102	CS11-DYTL-138A	4	138A	4	31	4_31	1	NIRRI	71	72	1	188	76.2	42	846	9.5	84.82	1249.91	23.905		846		98	15	20	16	16	14
1	76.2	7.9	CS	2011	CS11_WS	CS11_DYTL	Tzi16	Tzi16	AM192	192	USDA200367-230	CS10-GND4-192	CS11-DYTL-139A	4	139A	4	30	4_30	1	NIRRI	69	70	1	188	88.9	33	578	8.5	55.49	853.958	16.513		578		98	10	20	16	14	14
1	76.2	7.9	CS	2011	CS11_WS	CS11_DYTL	Check4_DK68_05	Check4_DK68_05	AMC4	400	Check4_DK68_05	Check4_DeKalb68_05	CS11-DYTL-140A	C	140A	4	29	4_29	1	NIRRI	64	65	1	167.6	50.8	42	1269	10	76.78	1874.87	35.659		1269		95	45	5	18	16	16
1	76.2	7.9	CS	2011	CS11_WS	CS11_DYTL	Wf9	Wf9	AM332	332	USDA200367-015	CS10-GND4-332	CS11-DYTL-141A	4	141A	4	28	4_28	1	NIRRI	68	69	1	182.9	50.8	34	837	9.3	76.95	1236.61	23.703		837		90	10	30	16	16	18
1	76.2	7.9	CS	2011	CS11_WS	CS11_DYTL	CML-322RecyW89[L/LMBR]17-B-5-3-1-4-B*4xMBR-ET(W)C1F139-2-1-B-2-B*7-1-B-B	AAP236	AM140	140	PWilliams_066	CS10-GND4-140	CS11-DYTL-142A	4	142A	4	27	4_27	1	NIRRI	69	69	0	185.4	66	44	1083	9.9	88.73	1600.06	30.466		1083		89	5	10	14	16	14
1	76.2	7.9	CS	2011	CS11_WS	CS11_DYTL	CML45	CML45	AM041	41	USDA200367-063	CS10-GND4-041	CS11-DYTL-143A	4	143A	4	26	4_26	1	NIRRI	72	75	3	193	71.1	45	762	10.4	82.93	1125.81	21.317		762		98	5	5	14	12	14
1	76.2	7.9	CS	2011	CS11_WS	CS11_DYTL	B75	B75	AM289	289	USDA200367-301	CS10-GND4-289	CS11-DYTL-144A	4	144A	4	25	4_25	1	NIRRI	67	69	2	195.6	50.8	32	864	9	66.22	1276.5	24.548		864		95	20	15	14	16	14
1	76.2	7.9	CS	2011	CS11_WS	CS11_DYTL	CML158Q	CML158Q	AM050	50	USDA200367-071	CS10-GND4-050	CS11-DYTL-145A	4	145A	4	24	4_24	1	NIRRI	72	74	2	198.1	81.3	32	824	10.7	65.06	1217.41	22.974		824		90	10	5	14	16	14
1	76.2	7.9	CS	2011	CS11_WS	CS11_DYTL	NC318	NC318	AM131	131	USDA200367-138	CS10-GND4-131	CS11-DYTL-146A	4	146A	4	23	4_23	1	NIRRI	71	72	1	195.6	78.7	32	1108	10.2	62.88	1637	31.066		1108		95	10	5	12	14	12
1	76.2	7.9	CS	2011	CS11_WS	CS11_DYTL	CML92	CML92	AM248	248	USDA200367-066	CS10-GND4-248	CS11-DYTL-147A	4	147A	4	22	4_22	1	NIRRI	70	72	2	198.1	88.9	40	655	9.4	70.58	967.721	18.528		655		98	10	15	14	14	14
1	76.2	7.9	CS	2011	CS11_WS	CS11_DYTL	BcBM-1-4	X08_1371	AM302	302	PWilliams_012	CS10-GND4-302	CS11-DYTL-148A	4	148A	4	21	4_21	1	NIRRI	70	72	2	182.9	71.1	29	964	9	55.12	1424.25	27.389		964		95	10	25	14	16	16
1	76.2	7.9	CS	2011	CS11_WS	CS11_DYTL	NC342	NC342	AM316	316	USDA200367-150	CS10-GND4-316	CS11-DYTL-149A	4	149A	4	20	4_20	1	NIRRI	70	70	0	190.5	68.6	49	1211	9.2	60.16	1789.18	34.332		1211		95	5	10	16	14	16
1	76.2	7.9	CS	2011	CS11_WS	CS11_DYTL	Mp714	Mp714	AM139	139	PWilliams_035	CS10-GND4-139	CS11-DYTL-150A	4	150A	4	19	4_19	1	NIRRI	68	69	1	175.3	63.5	40	1120	8.6	62.18	1654.73	31.962		1120		95	15	15	14	14	12
1	76.2	7.9	CS	2011	CS11_WS	CS11_DYTL	CML157Q	CML157Q	AM151	151	USDA200367-070	CS10-GND4-151	CS11-DYTL-151A	4	151A	4	18	4_18	1	NIRRI	70	72	2	195.6	66	42	1762	10.6	82.55	2603.24	49.182		1762		95	5	5	18	12	16
1	76.2	7.9	CS	2011	CS11_WS	CS11_DYTL	B104	B104	AM242	242	USDA200367-283	CS10-GND4-242	CS11-DYTL-152A	4	152A	4	17	4_17	1	NIRRI	70	72	2	182.9	63.5	44	839	9.3	69.99	1239.57	23.759		839		90	10	20	14	12	14
1	76.2	7.9	CS	2011	CS11_WS	CS11_DYTL	U267Y	U267Y	AM038	38	USDA200367-173	CS10-GND4-038	CS11-DYTL-153A	4	153A	4	16	4_16	1	NIRRI	70	73	3	195.6	53.3	39	1204	10	78.89	1778.83	33.832		1204		95	10	20	14	14	14
1	76.2	7.9	CS	2011	CS11_WS	CS11_DYTL	Mp07:121		AM059	59	PWilliams_075	CS10-GND4-059	CS11-DYTL-154A	4	154A	4	15	4_15	1	NIRRI	69	69	0	200.7	83.8	43	1347	10.6	73.13	1990.11	37.598		1347		90	5	30	14	16	16
1	76.2	7.9	CS	2011	CS11_WS	CS11_DYTL	Tzi25	Tzi25	AM215	215	USDA200367-223	CS10-GND4-215	CS11-DYTL-155A	4	155A	4	14	4_14	1	NIRRI	72	74	2	198.1	88.9	30	657	9.4	66.3	970.676	18.585		657		90	10	5	12	12	14
1	76.2	7.9	CS	2011	CS11_WS	CS11_DYTL	SC29	SC229	AM003	3	PWilliams_061	CS10-GND4-003	CS11-DYTL-156A	4	156A	4	13	4_13	1	NIRRI	72	74	2	205.7	76.2	37	1188	11.4	64.8	1755.19	32.864		1188		100	0	5	12	16	16
1	76.2	7.9	CS	2011	CS11_WS	CS11_DYTL	H105W	H105W	AM291	291	USDA200367-257	CS10-GND4-291	CS11-DYTL-157A	4	157A	4	12	4_12	1	NIRRI	71	74	3	190.5	83.8	44	945	9.5	78.53	1396.18	26.702		945		95	10	25	14	12	16
1	76.2	7.9	CS	2011	CS11_WS	CS11_DYTL	NC336	NC336	AM106	106	USDA200367-147	CS10-GND4-106	CS11-DYTL-158A	4	158A	4	11	4_11	1	NIRRI	70	73	3	200.7	73.7	43	1537	9.2	70.34	2270.82	43.574		1537		95	5	5	12	14	12
1	76.2	7.9	CS	2011	CS11_WS	CS11_DYTL	CML91	CML91	AM212	212	USDA200367-065	CS10-GND4-212	CS11-DYTL-159A	4	159A	4	10	4_10	1	NIRRI	70	74	4	188	68.6	42	1545	9.9	82.44	2282.64	43.463		1545		95	5	15	12	14	12
1	76.2	7.9	CS	2011	CS11_WS	CS11_DYTL	NC260	NC260	AM261	261	USDA200367-123	CS10-GND4-261	CS11-DYTL-160A	4	160A	4	9	4_9	1	NIRRI	69	69	0	195.6	76.2	41	2088	11.3	69.9	3084.89	57.825		2088		95	0	10	12	14	16
1	76.2	7.9	CS	2011	CS11_WS	CS11_DYTL	B52	B52	AM224	224	USDA200367-234	CS10-GND4-224	CS11-DYTL-161A	4	161A	4	8	4_8	1	NIRRI	71	72	1	195.6	88.9	36	1377	12.4	68.03	2034.43	37.662		1377		95	10	0	16	16	14
1	76.2	7.9	CS	2011	CS11_WS	CS11_DYTL	Mo45	Mo45	AM311	311	USDA200367-252	CS10-GND4-311	CS11-DYTL-162A	4	162A	4	7	4_7	1	NIRRI	67	68	1	180.3	55.9	42	2164	9.1	64.77	3197.17	61.417		2164		98	10	5	12	12	16
1	76.2	7.9	CS	2011	CS11_WS	CS11_DYTL	CO255	CO255	AM396	396	USDA200367-092	CS10-GND4-396	CS11-DYTL-163A	4	163A	4	6	4_6	1	NIRRI	51	59	8	129.5	38.1	26	768	8.7	90.3	1134.67	21.893		768		90	15	20	14	14	14
1	76.2	7.9	CS	2011	CS11_WS	CS11_DYTL	GT-CY-2	GT_CY_2	AM091	91	PWilliams_091	CS10-GND4-091	CS11-DYTL-164A	4	164A	4	5	4_5	1	NIRRI	81	82	1	198.1	81.3	50	2295	9.5	64.52	3390.72	64.848		2295		98	5	10	16	14	14
1	76.2	7.9	CS	2011	CS11_WS	CS11_DYTL	NC388	NC388	AM198	198	PWilliams_036	CS10-GND4-198	CS11-DYTL-165A	4	165A	5	5	5_5	1	NIRRI	69	69	0	193	78.7	41	1581	9.8	77.22	2335.83	44.525		1581		95	5	10	12	14	14
1	76.2	7.9	CS	2011	CS11_WS	CS11_DYTL	DTPYc9-F46-3-9-1-2-B	AAP212	AM199	199	PWilliams_055	CS10-GND4-199	CS11-DYTL-166A	4	166A	5	6	5_6	1	NIRRI	70	69	-1	205.7	91.4	46	1808	11.4	83.59	2671.2	50.015		1808		100	0	5	14	12	12
1	76.2	7.9	CS	2011	CS11_WS	CS11_DYTL	SC212M	SC212M	AM074	74	PWilliams_051	CS10-GND4-074	CS11-DYTL-167A	4	167A	5	7	5_7	1	NIRRI	71	73	2	215.9	91.4	44	1762	9.7	73.19	2603.24	49.677		1762		100	10	50	12	14	14
1	76.2	7.9	CS	2011	CS11_WS	CS11_DYTL	DTPYC9-F143-5-4-1-2-B	AAP102	AM292	292	PWilliams_020	CS10-GND4-292	CS11-DYTL-168A	4	168A	5	8	5_8	1	NIRRI	69	69	0	190.5	78.7	43	1997	10.1	76.68	2950.44	56.053		1997		98	0	10	12	12	12
1	76.2	7.9	CS	2011	CS11_WS	CS11_DYTL	A&MY07-225	A&M_Y07_225	AM087	87	PWilliams_043	CS10-GND4-087	CS11-DYTL-169A	4	169A	5	9	5_9	1	NIRRI	71	72	1	195.6	81.3	44	1790	14.1	77.1	2644.61	48.008		1790		90	10	5	14	14	14
1	76.2	7.9	CS	2011	CS11_WS	CS11_DYTL	K55	K55	AM288	288	USDA200367-034	CS10-GND4-288	CS11-DYTL-170A	4	170A	5	10	5_10	1	NIRRI	72	73	1	198.1	81.3	36	1267	9.6	74.03	1871.91	35.761		1267		98	10	40	14	12	12
1	76.2	7.9	CS	2011	CS11_WS	CS11_DYTL	Oh603	Oh603	AM335	335	USDA200367-251	CS10-GND4-335	CS11-DYTL-171A	4	171A	5	11	5_11	1	NIRRI	69	69	0	185.4	73.7	43	1982	9.8	77.61	2928.28	55.818		1982		98	2	15	14	14	14
1	76.2	7.9	CS	2011	CS11_WS	CS11_DYTL	Oh43E	Oh43E	AM344	344	USDA200367-166	CS10-GND4-344	CS11-DYTL-172A	4	172A	5	12	5_12	1	NIRRI	71	73	2	182.9	55.9	28	1419	10.7	79.29	2096.48	39.564		1419		98	2	10	20	16	16
1	76.2	7.9	CS	2011	CS11_WS	CS11_DYTL	Mo18W	Mo18W	AM115	115	USDA200367-233	CS10-GND4-115	CS11-DYTL-173A	4	173A	5	13	5_13	1	NIRRI	71	75	4	200.7	83.8	40	1711	12	85.29	2527.89	47.011		1711		90	10	10	16	16	16
1	76.2	7.9	CS	2011	CS11_WS	CS11_DYTL	CML108	CML108	AM075	75	PWilliams_090	CS10-GND4-075	CS11-DYTL-174A	4	174A	5	14	5_14	1	NIRRI	69	71	2	200.7	71.1	43	1953	10.2	82.55	2885.43	54.757		1953		98	10	5	16	14	18
1	76.2	7.9	CS	2011	CS11_WS	CS11_DYTL	A&MY07_219	A&M_Y07_219	AM200	200	PWilliams_063	CS10-GND4-200	CS11-DYTL-175A	4	175A	5	15	5_15	1	NIRRI	69	71	2	200.7	73.7	37	2157	10.5	84.33	3186.83	60.275		2157		95	10	10	14	16	14
1	76.2	7.9	CS	2011	CS11_WS	CS11_DYTL	Check3_26V21	Check3_26V21	AMC3	399	Check3_26V21	Check3_26V21	CS11-DYTL-176A	C	176A	5	16	5_16	1	NIRRI	69	69	0	180.3	61	42	2384	10.7	83.87	3522.21	66.469		2384		95	10	5	14	16	14
1	76.2	7.9	CS	2011	CS11_WS	CS11_DYTL	NC268	NC268	AM079	79	USDA200367-273	CS10-GND4-079	CS11-DYTL-177A	4	177A	5	17	5_17	1	NIRRI	75	75	0	180.3	81.3	41	647	8.9	54.92	955.901	18.403		647		98	0	15	14	14	12
1	76.2	7.9	CS	2011	CS11_WS	CS11_DYTL	Check2_28V81	Check2_28V81	AMC2	398	Check2_28V81	Check2_28V81	CS11-DYTL-178A	C	178A	5	18	5_18	1	NIRRI	67	68	1	190.5	63.5	38	2529	9.9	94.54	3736.44	71.144		2529		98	15	0	16	16	14
1	76.2	7.9	CS	2011	CS11_WS	CS11_DYTL	B73Htrhm	B73Htrhm	AM264	264	USDA200367-054	CS10-GND4-264	CS11-DYTL-179A	4	179A	5	19	5_19	1	NIRRI	75	75	0	188	73.7	38	665	9.3	60.62	982.495	18.832		665		100	0	30	16	14	14
1	76.2	7.9	CS	2011	CS11_WS	CS11_DYTL	LaPostaSeqC7-F96-1-2-1-3-B-B	AAP241	AM058	58	PWilliams_071	CS10-GND4-058	CS11-DYTL-180A	4	180A	5	20	5_20	1	NIRRI	69	69	0	195.6	76.2	35	1909	9.7	70.68	2820.43	53.822		1909		100	10	5	16	14	16
1	76.2	7.9	CS	2011	CS11_WS	CS11_DYTL	KUI2021	KUI2021	AM149	149	USDA200367-112	CS10-GND4-149	CS11-DYTL-181A	4	181A	5	21	5_21	1	NIRRI	71	72	1	218.4	86.4	30	1362	9.5	78.77	2012.27	38.485		1362		98	5	10	18	18	16
1	76.2	7.9	CS	2011	CS11_WS	CS11_DYTL	Yu796_NS	Yu796_NS	AM293	293	USDA200367-178	CS10-GND4-293	CS11-DYTL-182A	4	182A	5	22	5_22	1	NIRRI	67	66	-1	185.4	76.2	30	1763	10.1	85.67	2604.72	49.485		1763		100	0	30	12	12	12
1	76.2	7.9	CS	2011	CS11_WS	CS11_DYTL	CML322	CML322	AM214	214	USDA200367-082	CS10-GND4-214	CS11-DYTL-183A	4	183A	5	23	5_23	1	NIRRI	68	69	1	193	78.7	40	1904	9.7	67.4	2813.04	53.681		1904		98	20	10	16	14	14
1	76.2	7.9	CS	2011	CS11_WS	CS11_DYTL	CML176	CML176	AM060	60	PWilliams_076	CS10-GND4-060	CS11-DYTL-184A	4	184A	5	24	5_24	1	NIRRI	72	75	3	200.7	86.4	42	1446	11.4	73.67	2136.37	40.001		1446		95	10	10	14	12	14
1	76.2	7.9	CS	2011	CS11_WS	CS11_DYTL	CI3A	CI3A	AM274	274	USDA200367-045	CS10-GND4-274	CS11-DYTL-185A	4	185A	5	25	5_25	1	NIRRI	70	72	2	205.7	78.7	42	1594	9.2	70.02	2355.03	45.19		1594		98	5	10	16	16	16
1	76.2	7.9	CS	2011	CS11_WS	CS11_DYTL	GA209	GA209	AM080	80	USDA200367-002	CS10-GND4-080	CS11-DYTL-186A	4	186A	5	26	5_26	1	NIRRI	70	72	2	203.2	73.7	37	1310	11.1	94.05	1935.44	36.361		1310		95	10	15	12	12	14
1	76.2	7.9	CS	2011	CS11_WS	CS11_DYTL	F6	F6	AM018	18	USDA200367-198	CS10-GND4-018	CS11-DYTL-187A	4	187A	5	27	5_27	1	NIRRI	73	75	2	208.3	81.3	38	1539	11.2	83.47	2273.77	42.669		1539		95	5	15	12	12	14
1	76.2	7.9	CS	2011	CS11_WS	CS11_DYTL	CML342	CML342	AM092	92	PWilliams_095	CS10-GND4-092	CS11-DYTL-188A	4	188A	5	28	5_28	1	NIRRI	73	73	0	198.1	78.7	39	1689	10.5	102.77	2495.39	47.197		1689		100	5	10	12	14	12
1	76.2	7.9	CS	2011	CS11_WS	CS11_DYTL	A634	A634	AM354	354	USDA200367-016	CS10-GND4-354	CS11-DYTL-189A	4	189A	5	29	5_29	1	NIRRI	67	68	1	177.8	63.5	36	1340	9.1	104.38	1979.76	38.031		1340		98	5	20	14	12	12
1	76.2	7.9	CS	2011	CS11_WS	CS11_DYTL	K64	K64	AM156	156	USDA200367-105	CS10-GND4-156	CS11-DYTL-190A	4	190A	5	30	5_30	1	NIRRI	69	70	1	213.4	81.3	34	2273	12.4	85.63	3358.21	62.168		2273		95	5	10	14	16	16
1	76.2	7.9	CS	2011	CS11_WS	CS11_DYTL	Mo17	Mo17	AM310	310	USDA200367-249	CS10-GND4-310	CS11-DYTL-191A	4	191A	5	31	5_31	1	NIRRI	70	71	1	193	81.3	18	1700	9.2	92.98	2511.64	48.195		1700		98	5	10	12	14	12
1	76.2	7.9	CS	2011	CS11_WS	CS11_DYTL	CI90C	CI90C	AM239	239	USDA200367-031	CS10-GND4-239	CS11-DYTL-192A	4	192A	5	32	5_32	1	NIRRI	69	70	1	200.7	73.7	38	1737	10.5	86.63	2566.31	48.539		1737		98	5	35	12	12	16
1	76.2	7.9	CS	2011	CS11_WS	CS11_DYTL	NC330	NC330	AM179	179	USDA200367-144	CS10-GND4-179	CS11-DYTL-193A	4	193A	5	33	5_33	1	NIRRI	74	75	1	170.2	78.7	21	386	9	63.99	570.29	10.967		386		90	5	30	16	14	16
1	76.2	7.9	CS	2011	CS11_WS	CS11_DYTL	NC236	NC236	AM078	78	USDA200367-006	CS10-GND4-078	CS11-DYTL-194A	4	194A	5	34	5_34	1	NIRRI	71	72	1	180.3	78.7	47	1699	10.2	86.01	2510.16	47.636		1699		95	5	25	12	12	10
1	76.2	7.9	CS	2011	CS11_WS	CS11_DYTL	B79	B79	AM299	299	USDA200367-299	CS10-GND4-299	CS11-DYTL-195A	4	195A	5	35	5_35	1	NIRRI	70	70	0	165.1	73.7	41	991	9.1	71.25	1464.14	28.126		991		90	10	15	16	14	14
1	76.2	7.9	CS	2011	CS11_WS	CS11_DYTL	Pa762	Pa762	AM314	314	USDA200367-167	CS10-GND4-314	CS11-DYTL-196A	4	196A	5	36	5_36	1	NIRRI	67	69	2	175.3	58.4	22	937	9.5	78.84	1384.36	26.476		937		95	5	30	14	16	14
1	76.2	7.9	CS	2011	CS11_WS	CS11_DYTL	GT-A2	GT_A2	AM173	173	PWilliams_023	CS10-GND4-173	CS11-DYTL-197A	4	197A	6	36	6_36	1	NIRRI	68	72	4	188	63.5	33	1075	10.5	100.83	1588.24	30.04		1075		100	15	20	12	16	14
1	76.2	7.9	CS	2011	CS11_WS	CS11_DYTL	CML332	CML332	AM132	132	USDA200367-086	CS10-GND4-132	CS11-DYTL-198A	4	198A	6	35	6_35	1	NIRRI	70	72	2	198.1	71.1	43	1546	10.8	93.34	2284.12	43.056		1546		98	5	10	14	14	14
1	76.2	7.9	CS	2011	CS11_WS	CS11_DYTL	NC332	NC332	AM101	101	USDA200367-145	CS10-GND4-101	CS11-DYTL-199A	4	199A	6	34	6_34	1	NIRRI	71	72	1	193	81.3	40	1699	10.2	73.88	2510.16	47.636		1699		98	2	20	12	14	12
1	76.2	7.9	CS	2011	CS11_WS	CS11_DYTL	CML311	CML311	AM019	19	USDA200367-079	CS10-GND4-019	CS11-DYTL-200A	4	200A	6	33	6_33	1	NIRRI	71	73	2	205.7	83.8	41	1525	11.8	73.08	2253.09	41.995		1525		95	5	10	14	14	12
1	76.2	7.9	CS	2011	CS11_WS	CS11_DYTL	AMATLCOHS71-1-1-2-1-1-1-BBBB-B-B-B	AAP297	AM034	34	PWilliams_101	CS10-GND4-034	CS11-DYTL-201A	4	201A	6	32	6_32	1	NIRRI	71	73	2	215.9	91.4	44	1345	11.4	93.79	1987.15	37.207		1345		95	15	10	16	12	12
1	76.2	7.9	CS	2011	CS11_WS	CS11_DYTL	CML450	CML450	AM089	89	PWilliams_054	CS10-GND4-089	CS11-DYTL-202A	4	202A	6	31	6_31	1	NIRRI	71	73	2	208.3	83.8	34	1391	11.5	75.64	2055.11	38.436		1391		100	10	5	14	16	16
1	76.2	7.9	CS	2011	CS11_WS	CS11_DYTL	N28Ht	N28Ht	AM263	263	USDA200367-121	CS10-GND4-263	CS11-DYTL-203A	4	203A	6	30	6_30	1	NIRRI	70	71	1	200.7	86.4	41	1739	9.8	82.21	2569.26	48.975		1739		98	0	15	14	14	18
1	76.2	7.9	CS	2011	CS11_WS	CS11_DYTL	B109	B109	AM298	298	USDA200367-293	CS10-GND4-298	CS11-DYTL-204A	4	204A	6	29	6_29	1	NIRRI	72	72	0	185.4	76.2	34	980	10.2	76.29	1447.89	27.477		980		98	2	25	16	14	12
1	76.2	7.9	CS	2011	CS11_WS	CS11_DYTL	R229	R229	AM153	153	USDA200367-281	CS10-GND4-153	CS11-DYTL-205A	4	205A	6	28	6_28	1	NIRRI	74	77	3	180.3	66	34	744	9.7	65.41	1099.21	20.976		744		95	2	30	16	14	16
1	76.2	7.9	CS	2011	CS11_WS	CS11_DYTL	NC312		AM128	128	USDA200367-135	CS10-GND4-128	CS11-DYTL-206A	4	206A	6	27	6_27	1	NIRRI	75	77	2	175.3	76.2	31	508	9.2	66.48	750.538	14.402		508		85	10	40	12	12	12
1	76.2	7.9	CS	2011	CS11_WS	CS11_DYTL	CML247	CML247	AM022	22	USDA200367-287	CS10-GND4-022	CS11-DYTL-207A	4	207A	6	26	6_26	1	NIRRI	71	72	1	188	68.6	35	1891	10.6	69.08	2793.83	52.783		1891		100	5	5	12	14	16
1	76.2	7.9	CS	2011	CS11_WS	CS11_DYTL	MS153	MS153	AM381	381	USDA200367-042	CS10-GND4-381	CS11-DYTL-208A	4	208A	6	25	6_25	1	NIRRI	60	62	2	180.3	66	19	1516	9.4	106.38	2239.79	42.884		1516		90	5	5	16	18	16
1	76.2	7.9	CS	2011	CS11_WS	CS11_DYTL	NC358	NC358	AM233	233	USDA200367-158	CS10-GND4-233	CS11-DYTL-209A	4	209A	6	24	6_24	1	NIRRI	67	69	2	175.3	53.3	34	2520	10	85.54	3723.14	70.812		2520		95	2	5	14	14	12
1	76.2	7.9	CS	2011	CS11_WS	CS11_DYTL	M14	M14	AM341	341	USDA200367-202	CS10-GND4-341	CS11-DYTL-210A	4	210A	6	23	6_23	1	NIRRI	68	69	1	188	66	34	1992	10.8	84.33	2943.05	55.478		1992		98	2	15	12	16	16
1	76.2	7.9	CS	2011	CS11_WS	CS11_DYTL	A214N	A214N	AM257	257	USDA200367-218	CS10-GND4-257	CS11-DYTL-211A	4	211A	6	22	6_22	1	NIRRI	68	69	1	175.3	78.7	36	1714	10.2	112.64	2532.33	48.056		1714		90	10	25	14	14	14
1	76.2	7.9	CS	2011	CS11_WS	CS11_DYTL	SC55	SC55	AM035	35	USDA200367-171	CS10-GND4-035	CS11-DYTL-212A	4	212A	6	21	6_21	1	NIRRI	73	74	1	193	81.3	37	1660	12.6	88.63	2452.54	45.298		1660		98	0	10	12	14	12
1	76.2	7.9	CS	2011	CS11_WS	CS11_DYTL	N7AGoodman-Buckler	N7A	AM265	265	USDA200367-190	CS10-GND4-265	CS11-DYTL-213A	4	213A	6	20	6_20	1	NIRRI	67	67	0	167.6	73.7	38	1939	10.4	74.11	2864.75	54.244		1939		98	5	25	12	14	14
1	76.2	7.9	CS	2011	CS11_WS	CS11_DYTL	GT-P50	GT_P50	AM323	323	PWilliams_037	CS10-GND4-323	CS11-DYTL-214A	4	214A	6	19	6_19	1	NIRRI	70	69	-1	203.2	91.4	44	1854	13.6	92.22	2739.17	50.014		1854		90	5	15	14	14	14
1	76.2	7.9	CS	2011	CS11_WS	CS11_DYTL	Tx202	Tx202	AM175	175	PWilliams_038	CS10-GND4-175	CS11-DYTL-215A	4	215A	6	18	6_18	1	NIRRI	71	70	-1	198.1	91.4	37	2108	10.2	100.04	3114.44	59.103		2108		98	5	20	12	14	12
1	76.2	7.9	CS	2011	CS11_WS	CS11_DYTL	LaPostaSeqC7-F180-1-1-2-2-B-B	AAP242	AM054	54	PWilliams_072	CS10-GND4-054	CS11-DYTL-216A	4	216A	6	17	6_17	1	NIRRI	72	72	0	213.4	99.1	39	2336	11.4	83.22	3451.29	64.621		2336		100	5	0	16	16	14
1	76.2	7.9	CS	2011	CS11_WS	CS11_DYTL	CML323	CML323	AM256	256	USDA200367-083	CS10-GND4-256	CS11-DYTL-217A	4	217A	6	16	6_16	1	NIRRI	70	70	0	203.2	81.3	46	2061	10	90.43	3045	57.914		2061		90	5	30	16	14	14
1	76.2	7.9	CS	2011	CS11_WS	CS11_DYTL	4226	4226	AM364	364	USDA200367-204	CS10-GND4-364	CS11-DYTL-218A	4	218A	6	15	6_15	1	NIRRI	67	69	2	198.1	88.9	38	1559	9.2	73.04	2303.32	44.197		1559		95	25	30	14	14	16
1	76.2	7.9	CS	2011	CS11_WS	CS11_DYTL	CML38	CML38	AM040	40	USDA200367-286	CS10-GND4-040	CS11-DYTL-219A	4	219A	6	14	6_14	1	NIRRI	71	73	2	205.7	88.9	40	1926	9.5	72.68	2845.54	54.421		1926		95	5	5	18	16	14
1	76.2	7.9	CS	2011	CS11_WS	CS11_DYTL	CML348	CML348	AM002	2	PWilliams_099	CS10-GND4-002	CS11-DYTL-220A	4	220A	6	13	6_13	1	NIRRI	66	69	3	195.6	81.3	45	2622	10.6	85.73	3873.84	73.187		2622		100	5	10	12	12	12
1	76.2	7.9	CS	2011	CS11_WS	CS11_DYTL	N192	N192	AM339	339	USDA200367-247	CS10-GND4-339	CS11-DYTL-221A	4	221A	6	12	6_12	1	NIRRI	70	70	0	170.2	63.5	33	1128	9.3	81.56	1666.55	31.943		1128		85	10	50	14	16	14
1	76.2	7.9	CS	2011	CS11_WS	CS11_DYTL	A679	A679	AM331	331	USDA200367-270	CS10-GND4-331	CS11-DYTL-222A	4	222A	6	11	6_11	1	NIRRI	70	70	0	188	68.6	27	1090	9.2	64.36	1610.41	30.901		1090		98	2	5	16	16	14
1	76.2	7.9	CS	2011	CS11_WS	CS11_DYTL	Mp488	Mp488	AM227	227	PWilliams_028	CS10-GND4-227	CS11-DYTL-223A	4	223A	6	10	6_10	1	NIRRI	71	73	2	200.7	94	40	1179	10.4	79.75	1741.9	32.983		1179		95	5	20	16	14	12
1	76.2	7.9	CS	2011	CS11_WS	CS11_DYTL	[Cuba/GuadC3F34-2-1-1-B-B-BxCML264Q]-1-1	AAP275	AM141	141	PWilliams_094	CS10-GND4-141	CS11-DYTL-224A	4	224A	6	9	6_9	1	NIRRI	72	73	1	190.5	86.4	39	683	11	86.43	1009.09	18.979		683		95	5	5	14	12	12
1	76.2	7.9	CS	2011	CS11_WS	CS11_DYTL	LaPostaSeqC7-F102-1-3-1-1-B-B-B	AAP281	AM260	260	PWilliams_098	CS10-GND4-260	CS11-DYTL-225A	4	225A	6	8	6_8	1	NIRRI	70	71	1	180.3	91.4	38	1260	10	86.48	1861.57	35.406		1260		100	5	10	14	12	14
1	76.2	7.9	CS	2011	CS11_WS	CS11_DYTL	P84c3BcXP390Bco/CMLc4F92-B-2-1-2-1-B-B	AAP245	AM056	56	PWilliams_074	CS10-GND4-056	CS11-DYTL-226A	4	226A	6	7	6_7	1	NIRRI	69	69	0	182.9	83.8	29	1043	9.9	74.36	1540.97	29.341		1043		90	10	5	12	14	14
1	76.2	7.9	CS	2011	CS11_WS	CS11_DYTL	NC322	NC322	AM126	126	USDA200367-140	CS10-GND4-126	CS11-DYTL-227A	4	227A	6	6	6_6	1	NIRRI	71	72	1	188	83.8	38	1128	10.9	66.04	1666.55	31.38		1128		95	5	15	14	14	14
1	76.2	7.9	CS	2011	CS11_WS	CS11_DYTL	NC344	NC344	AM107	107	USDA200367-151	CS10-GND4-107	CS11-DYTL-228A	4	228A	6	5	6_5	1	NIRRI	72	74	2	193	81.3	35	980	10.2	60.75	1447.89	27.477		980		100	5	10	14	16	12
1	76.2	7.9	CS	2011	CS11_WS	CS11_DYTL	A188	A188	AM392	392	USDA200367-032	CS10-GND4-392	CS11-DYTL-229A	4	229A	7	5	7_5	1	NIRRI	60	62	2	137.2	40.6	31	893	9	68.42	1319.35	25.372		893		90	10	10	14	14	16
1	76.2	7.9	CS	2011	CS11_WS	CS11_DYTL	Mo1W	MO1W	AM306	306	USDA200367-248	CS10-GND4-306	CS11-DYTL-230A	4	230A	7	6	7_6	1	NIRRI	68	70	2	162.6	48.3	34	714	9.7	68.33	1054.89	20.13		714		98	10	40	14	16	14
1	76.2	7.9	CS	2011	CS11_WS	CS11_DYTL	B73	B73	AM308	308	USDA200367-240	CS10-GND4-308	CS11-DYTL-231A	4	231A	7	7	7_7	1	NIRRI	75	78	3	165.1	71.1	24	82	10.09	54.1	121.15	2.302		82		98	2	50	12	16	14
1	76.2	7.9	CS	2011	CS11_WS	CS11_DYTL	[MBRC6BcG395-1-B-#-2-2-B-B-B-B-B/CML312SR]-1-1	AAP112	AM322	322	PWilliams_026	CS10-GND4-322	CS11-DYTL-232A	4	232A	7	8	7_8	1	NIRRI	67	69	2	172.7	83.8	34	606	10.6	75.9	895.326	16.915		606		90	10	30	12	12	12
1	76.2	7.9	CS	2011	CS11_WS	CS11_DYTL	Pa91	Pa91	AM251	251	USDA200367-274	CS10-GND4-251	CS11-DYTL-233A	4	233A	7	9	7_9	1	NIRRI	72	78	6	182.9	63.5	34	406	11.2	82.67	599.839	11.256		406		98	10	15	14	12	12
1	76.2	7.9	CS	2011	CS11_WS	CS11_DYTL	MBRC5BcF60-2-1-2-B-B-BxCML384-B-1-2-B-B-B-B	AAP235	AM122	122	PWilliams_065	CS10-GND4-122	CS11-DYTL-234A	4	234A	7	10	7_10	1	NIRRI	75	77	2	188	88.9	32	697	12.6	100.53	1029.77	19.02		697		95	2	15	10	12	12
1	76.2	7.9	CS	2011	CS11_WS	CS11_DYTL	A&MY07-226	A&M_Y07_226	AM121	121	PWilliams_062	CS10-GND4-121	CS11-DYTL-235A	4	235A	7	11	7_11	1	NIRRI	71	71	0	170.2	58.4	34	847	9.3	73.2	1251.39	23.986		847		100	5	50	14	12	14
1	76.2	7.9	CS	2011	CS11_WS	CS11_DYTL	T8	T8	AM250	250	USDA200367-243	CS10-GND4-250	CS11-DYTL-236A	4	236A	7	12	7_12	1	NIRRI	74	74	0	182.9	91.4	34	468	9.9	86.05	691.44	13.165		468		95	10	15	12	14	12
1	76.2	7.9	CS	2011	CS11_WS	CS11_DYTL	NC310	NC310	AM204	204	USDA200367-134	CS10-GND4-204	CS11-DYTL-237A	4	237A	7	13	7_13	1	NIRRI	73	74	1	182.9	78.7	37	251	8.9	54.95	370.837	7.139		251		100	10	50	18	16	16
1	76.2	7.9	CS	2011	CS11_WS	CS11_DYTL	Sg1533	Sg1533	AM309	309	USDA200367-262	CS10-GND4-309	CS11-DYTL-238A	4	238A	7	14	7_14	1	NIRRI	67	69	2	200.7	91.4	36	1445	9.9	72.93	2134.9	40.65		1445		90	5	20	12	14	14
1	76.2	7.9	CS	2011	CS11_WS	CS11_DYTL	DE1	DE1	AM158	158	USDA200367-294	CS10-GND4-158	CS11-DYTL-239A	4	239A	7	15	7_15	1	NIRRI	69	71	2	200.7	81.3	33	1347	9.6	95.97	1990.11	38.019		1347		100	10	20	16	14	16
1	76.2	7.9	CS	2011	CS11_WS	CS11_DYTL	CML50	CML50	AM033	33	PWilliams_097	CS10-GND4-033	CS11-DYTL-240A	4	240A	7	16	7_16	1	NIRRI	71	71	0	195.6	94	37	1495	9.7	68.78	2208.77	42.15		1495		98	2	20	14	18	16
1	76.2	7.9	CS	2011	CS11_WS	CS11_DYTL	Oh40B	Oh40B	AM246	246	USDA200367-199	CS10-GND4-246	CS11-DYTL-241A	4	241A	7	17	7_17	1	NIRRI	67	69	2	188	73.7	26	1187	9	78.21	1753.72	33.725		1187		95	2	10	14	16	12
1	76.2	7.9	CS	2011	CS11_WS	CS11_DYTL	LAMA2002-10-1-B	AAP258	AM123	123	PWilliams_081	CS10-GND4-123	CS11-DYTL-242A	4	242A	7	18	7_18	1	NIRRI	69	71	2	198.1	66	38	2145	10	85.51	3169.1	60.275		2145		95	2	10	16	16	16
1	76.2	7.9	CS	2011	CS11_WS	CS11_DYTL	GR-3	GR_3	AM201	201	PWilliams_078	CS10-GND4-201	CS11-DYTL-243A	4	243A	7	19	7_19	1	NIRRI	69	70	1	193	76.2	38	1978	9.8	82.5	2922.37	55.705		1978		95	2	5	12	16	14
1	76.2	7.9	CS	2011	CS11_WS	CS11_DYTL	E2558W	E2558W	AM180	180	USDA200367-095	CS10-GND4-180	CS11-DYTL-244A	4	244A	7	20	7_20	1	NIRRI	70	73	3	221	86.4	30	1754	12.4	107.39	2591.42	47.973		1754		100	15	5	14	14	16
1	76.2	7.9	CS	2011	CS11_WS	CS11_DYTL	B97	B97	AM348	348	USDA200367-250	CS10-GND4-348	CS11-DYTL-245A	4	245A	7	21	7_21	1	NIRRI	70	71	1	218.4	91.4	38	1897	10.2	81.26	2802.7	53.187		1897		98	10	45	14	14	16
1	76.2	7.9	CS	2011	CS11_WS	CS11_DYTL	T234	T234	AM127	127	USDA200367-172	CS10-GND4-127	CS11-DYTL-246A	4	246A	7	22	7_22	1	NIRRI	70	71	1	215.9	88.9	39	1836	10.1	85	2712.57	51.534		1836		100	10	5	18	16	14
1	76.2	7.9	CS	2011	CS11_WS	CS11_DYTL	Cuba/GuadC3F422-1-1-B-B-B	AAP266	AM202	202	PWilliams_087	CS10-GND4-202	CS11-DYTL-247A	4	247A	7	23	7_23	1	NIRRI	70	70	0	218.4	99.1	44	2215	10.9	91.95	3272.52	61.619		2215		98	2	10	12	12	16
1	76.2	7.9	CS	2011	CS11_WS	CS11_DYTL	CML331	CML331	AM065	65	USDA200367-085	CS10-GND4-065	CS11-DYTL-248A	4	248A	7	24	7_24	1	NIRRI	70	74	4	221	88.9	43	2153	11.4	98.83	3180.92	59.558		2153		98	5	20	14	14	14
1	76.2	7.9	CS	2011	CS11_WS	CS11_DYTL	P84c3BCCMirtC5BC0F80-4-2-1-4-1-1-B-B	AAP267	AM016	16	PWilliams_088	CS10-GND4-016	CS11-DYTL-249A	4	249A	7	25	7_25	1	NIRRI	71	71	0	213.4	86.4	41	1830	12.5	86.18	2703.71	49.995		1830		95	0	5	12	12	14
1	76.2	7.9	CS	2011	CS11_WS	CS11_DYTL	CML61	CML61	AM024	24	USDA200367-064	CS10-GND4-024	CS11-DYTL-250A	4	250A	7	26	7_26	1	NIRRI	71	74	3	210.8	96.5	45	1483	13.6	120.15	2191.04	40.005		1483		95	15	10	14	14	14
1	76.2	7.9	CS	2011	CS11_WS	CS11_DYTL	[MBRC5BcF14-2-2-3-B-B-BxG16SeqC1F47-2-1-2-1-BBBBB-B-1-2-B-B-B/CML395]-1-1	AAP119	AM085	85	PWilliams_030	CS10-GND4-085	CS11-DYTL-251A	4	251A	7	27	7_27	1	NIRRI	71	70	-1	203.2	88.9	39	1879	10.2	75.96	2776.1	52.683		1879		95	2	15	14	12	14
1	76.2	7.9	CS	2011	CS11_WS	CS11_DYTL	[Cuba/GuadC3F44-1-3-2-B-B-BxCML486]-1-1	AAP68	AM282	282	PWilliams_014	CS10-GND4-282	CS11-DYTL-252A	4	252A	7	28	7_28	1	NIRRI	68	69	1	195.6	73.7	39	1920	10.9	84.38	2836.68	53.413		1920		98	0	5	14	10	10
1	76.2	7.9	CS	2011	CS11_WS	CS11_DYTL	T173	T173	AM172	172	PWilliams_006	CS10-GND4-172	CS11-DYTL-253A	4	253A	7	29	7_29	1	NIRRI	69	69	0	205.7	81.3	44	1610	10.1	90.48	2378.67	45.191		1610		98	2	15	14	10	12
1	76.2	7.9	CS	2011	CS11_WS	CS11_DYTL	Tzi10	Tzi10	AM015	15	PWilliams_082	CS10-GND4-015	CS11-DYTL-254A	4	254A	7	30	7_30	1	NIRRI	71	74	3	213.4	83.8	41	1443	10.3	81.33	2131.94	40.413		1443		90	5	5	16	14	16
1	76.2	7.9	CS	2011	CS11_WS	CS11_DYTL	B68	B68	AM094	94	PWilliams_034	CS10-GND4-094	CS11-DYTL-255A	4	255A	7	31	7_31	1	NIRRI	70	70	0	205.7	83.8	38	1137	10.4	82.6	1679.85	31.808		1137		90	15	20	18	16	16
1	76.2	7.9	CS	2011	CS11_WS	CS11_DYTL	CML77	CML77	AM195	195	USDA200367-184	CS10-GND4-195	CS11-DYTL-256A	4	256A	7	32	7_32	1	NIRRI	69	71	2	210.8	86.4	33	1864	9.9	80.97	2753.94	52.437		1864		98	5	10	14	14	16
1	76.2	7.9	CS	2011	CS11_WS	CS11_DYTL	Tx205	Tx205	AM136	136	PWilliams_018	CS10-GND4-136	CS11-DYTL-257A	4	257A	7	33	7_33	1	NIRRI	70	71	1	198.1	81.3	30	2124	9.7	76.03	3138.07	59.883		2124		100	5	5	18	14	18
1	76.2	7.9	CS	2011	CS11_WS	CS11_DYTL	NC364	NC364	AM325	325	USDA200367-161	CS10-GND4-325	CS11-DYTL-258A	4	258A	7	34	7_34	1	NIRRI	69	69	0	208.3	73.7	37	1983	9.6	71.94	2929.76	55.97		1983		100	5	10	14	12	14
1	76.2	7.9	CS	2011	CS11_WS	CS11_DYTL	CML228	CML228	AM133	133	USDA200367-074	CS10-GND4-133	CS11-DYTL-259A	4	259A	7	35	7_35	1	NIRRI	70	72	2	203.2	83.8	43	2621	12.2	85.93	3872.36	71.85		2621		100	5	5	12	14	16
1	76.2	7.9	CS	2011	CS11_WS	CS11_DYTL	KUI2007	KUI2007	AM194	194	USDA200367-111	CS10-GND4-194	CS11-DYTL-260A	4	260A	7	36	7_36	1	NIRRI	70	72	2	205.7	86.4	37	2416	11	85.68	3569.49	67.135		2416		100	5	10	16	16	16
1	76.2	7.9	CS	2011	CS11_WS	CS11_DYTL	NC408		AM069	69	PWilliams_041	CS10-GND4-069	CS11-DYTL-261A	4	261A	8	36	8_36	1	NIRRI	69	72	3	193	83.8	47	2752	10	74.48	4065.9	77.331		2752		98	2	10	14	12	16
1	76.2	7.9	CS	2011	CS11_WS	CS11_DYTL	CML108	CML108	AM075	75	PWilliams_090	CS10-GND4-075	CS11-DYTL-262A	4	262A	8	35	8_35	1	NIRRI	69	70	1	213.4	81.3	43	2849	10.3	87.68	4209.22	79.79		2849		100	2	5	16	14	22
1	76.2	7.9	CS	2011	CS11_WS	CS11_DYTL	A&M407-005	A&M_407_005	AM320	320	PWilliams_003	CS10-GND4-320	CS11-DYTL-263A	4	263A	8	34	8_34	1	NIRRI	69	70	1	177.8	71.1	36	1612	10.5	76.7	2381.63	45.046		1612		98	5	45	16	14	16
1	76.2	7.9	CS	2011	CS11_WS	CS11_DYTL	GT-AT709	GT_AT_709	AM152	152	PWilliams_042	CS10-GND4-152	CS11-DYTL-264A	4	264A	8	33	8_33	1	NIRRI	74	78	4	193	76.2	33	656	11	86.83	969.198	18.229		656		98	5	20	14	16	16
1	76.2	7.9	CS	2011	CS11_WS	CS11_DYTL	A680	A680	AM313	313	USDA200367-038	CS10-GND4-313	CS11-DYTL-265A	4	265A	8	32	8_32	1	NIRRI	74	74	0	177.8	66	29	612	9.2	67.15	904.191	17.35		612		95	5	40	16	14	16
1	76.2	7.9	CS	2011	CS11_WS	CS11_DYTL	CML281	CML281	AM013	13	USDA200367-078	CS10-GND4-013	CS11-DYTL-266A	4	266A	8	31	8_31	1	NIRRI	73	73	0	205.7	91.4	43	2044	10.2	90.02	3019.88	57.309		2044		100	5	10	14	12	16
1	76.2	7.9	CS	2011	CS11_WS	CS11_DYTL	DTPYC9-F134-3-1-B	AAP244	AM055	55	PWilliams_073	CS10-GND4-055	CS11-DYTL-267A	4	267A	8	30	8_30	1	NIRRI	70	70	0	198.1	83.8	38	2880	10.7	80.01	4255.02	80.299		2880		100	2	10	16	14	16
1	76.2	7.9	CS	2011	CS11_WS	CS11_DYTL	NC292	NC292	AM267	267	USDA200367-125	CS10-GND4-267	CS11-DYTL-268A	4	268A	8	29	8_29	1	NIRRI	73	74	1	182.9	71.1	33	621	9.7	75.41	917.488	17.508		621		100	2	30	16	16	14
1	76.2	7.9	CS	2011	CS11_WS	CS11_DYTL	Mp04:96	Mp04_96	AM070	70	PWilliams_044	CS10-GND4-070	CS11-DYTL-269A	4	269A	8	28	8_28	1	NIRRI	73	74	1	203.2	96.5	44	2453	11.4	88.05	3624.15	67.857		2453		100	2	5	14	14	12
1	76.2	7.9	CS	2011	CS11_WS	CS11_DYTL	Mp707	Mp707	AM061	61	PWilliams_079	CS10-GND4-061	CS11-DYTL-270A	4	270A	8	27	8_27	1	NIRRI	70	74	4	215.9	83.8	41	2115	11.1	95.77	3124.78	58.705		2115		98	2	15	18	18	14
1	76.2	7.9	CS	2011	CS11_WS	CS11_DYTL	Check2_28V81	Check2_28V81	AMC2	398	Check2_28V81	Check2_28V81	CS11-DYTL-271A	C	271A	8	26	8_26	1	NIRRI	66	69	3	205.7	66	41	2046	9.7	91.67	3022.83	57.684		2046		98	20	5	14	14	14
1	76.2	7.9	CS	2011	CS11_WS	CS11_DYTL	B105	B105	AM276	276	USDA200367-284	CS10-GND4-276	CS11-DYTL-272A	4	272A	8	25	8_25	1	NIRRI	70	70	0	193	73.7	36	1269	9	65.52	1874.87	36.055		1269		98	10	35	12	16	16
1	76.2	7.9	CS	2011	CS11_WS	CS11_DYTL	A&MY07-221	A&M_Y07_221	AM071	71	PWilliams_047	CS10-GND4-071	CS11-DYTL-273A	4	273A	8	24	8_24	1	NIRRI	69	71	2	200.7	81.3	44	1389	11.1	94.03	2052.16	38.554		1389		95	20	25	12	14	14
1	76.2	7.9	CS	2011	CS11_WS	CS11_DYTL	W22	W22	AM347	347	USDA200367-201	CS10-GND4-347	CS11-DYTL-274A	4	274A	8	23	8_23	1	NIRRI	67	70	3	182.9	73.7	31	1529	9.1	75.75	2259	43.395		1529		90	20	30	16	14	14
1	76.2	7.9	CS	2011	CS11_WS	CS11_DYTL	NC262	NC262	AM355	355	USDA200367-228	CS10-GND4-355	CS11-DYTL-275A	4	275A	8	22	8_22	1	NIRRI	68	70	2	190.5	63.5	35	1544	9.2	75.84	2281.16	43.772		1544		95	5	15	16	16	14
1	76.2	7.9	CS	2011	CS11_WS	CS11_DYTL	[MBR-ET(W)C1F139-2-1-B-2-B-B-B-B-B-BxMBRC5BcF13-3-1-2-B-B-B-B-1-2-B-B-BxCML264Q]-1-1	AAP155	AM068	68	PWilliams_040	CS10-GND4-068	CS11-DYTL-276A	4	276A	8	21	8_21	1	NIRRI	73	74	1	203.2	86.4	47	976	9.8	90.36	1441.98	27.487		976		90	10	25	14	12	16
1	76.2	7.9	CS	2011	CS11_WS	CS11_DYTL	K4	K4	AM093	93	USDA200367-200	CS10-GND4-093	CS11-DYTL-277A	4	277A	8	20	8_20	1	NIRRI	71	74	3	200.7	81.3	35	972	9.2	59.44	1436.07	27.556		972		95	2	10	16	12	14
1	76.2	7.9	CS	2011	CS11_WS	CS11_DYTL	Check1_BH9014	Check1_BH9014	AMC1	397	Check1_BH9014	Check1_BH9014	CS11-DYTL-278A	C	278A	8	19	8_19	1	NIRRI	71	71	0	195.6	73.7	45	1697	10.4	85.03	2507.21	47.474		1697		95	5	20	12	14	12
1	76.2	7.9	CS	2011	CS11_WS	CS11_DYTL	Check4_DK68_05	Check4_DK68_05	AMC4	400	Check4_DK68_05	Check4_DeKalb68_05	CS11-DYTL-279A	C	279A	8	18	8_18	1	NIRRI	64	66	2	165.1	58.4	44	1780	9.2	77.77	2629.84	48.868		1780		98	15	10	14	14	14
1	76.2	7.9	CS	2011	CS11_WS	CS11_DYTL	GT112	GT112	AM097	97	USDA200367-098	CS10-GND4-097	CS11-DYTL-280A	4	280A	8	17	8_17	1	NIRRI	71	74	3	213.4	86.4	37	1101	10.4	83.77	1626.66	30.801		1101		98	10	15	14	12	12
1	76.2	7.9	CS	2011	CS11_WS	CS11_DYTL	NC230	NC230	AM077	77	USDA200367-004	CS10-GND4-077	CS11-DYTL-281A	4	281A	8	16	8_16	1	NIRRI	72	74	2	185.4	88.9	39	971	10.6	83.16	1434.59	27.103		971		95	2	15	14	14	14
1	76.2	7.9	CS	2011	CS11_WS	CS11_DYTL	CI28A	CI28A	AM187	187	USDA200367-194	CS10-GND4-187	CS11-DYTL-282A	4	282A	8	15	8_15	1	NIRRI	69	69	0	190.5	83.8	26	1180	9.9	69.97	1743.37	33.195		1180		100	5	35	14	14	14
1	76.2	7.9	CS	2011	CS11_WS	CS11_DYTL	Tx303	Tx303	AM164	164	USDA200367-025	CS10-GND4-164	CS11-DYTL-283A	4	283A	8	14	8_14	1	NIRRI	71	73	2	198.1	86.4	36	1192	9.7	82.21	1761.1	33.607		1192		100	2	10	14	14	14
1	76.2	7.9	CS	2011	CS11_WS	CS11_DYTL	CML479	CML479	AM031	31	PWilliams_086	CS10-GND4-031	CS11-DYTL-284A	4	284A	8	13	8_13	1	NIRRI	70	71	1	205.7	66	39	1040	9.8	70.31	1536.53	29.289		1040		90	10	10	16	14	14
1	76.2	7.9	CS	2011	CS11_WS	CS11_DYTL	GT-AT823	GT_AT823	AM321	321	PWilliams_005	CS10-GND4-321	CS11-DYTL-285A	4	285A	8	12	8_12	1	NIRRI	72	72	0	182.9	58.4	35	471	9.6	72.45	695.873	13.294		471		95	5	20	14	18	14
1	76.2	7.9	CS	2011	CS11_WS	CS11_DYTL	B68	B68	AM094	94	PWilliams_034	CS10-GND4-094	CS11-DYTL-286A	4	286A	8	11	8_11	1	NIRRI	71	72	1	182.9	73.7	34	326	9.7	76.21	481.644	9.191		326		98	5	20	14	16	14
1	76.2	7.9	CS	2011	CS11_WS	CS11_DYTL	SD44	SD44	AM361	361	USDA200367-226	CS10-GND4-361	CS11-DYTL-287A	4	287A	8	10	8_10	1	NIRRI	67	69	2	170.2	45.7	22	839	9.3	64.72	1239.57	23.759		839		95	15	10	12	14	16
1	76.2	7.9	CS	2011	CS11_WS	CS11_DYTL	A441-5	A441_5	AM161	161	USDA200367-053	CS10-GND4-161	CS11-DYTL-288A	4	288A	8	9	8_9	1	NIRRI	74	78	4	190.5	83.8	32	260	10.3	70.4	384.133	7.282		260		98	15	10	12	16	12
1	76.2	7.9	CS	2011	CS11_WS	CS11_DYTL	NC258	NC258	AM148	148	USDA200367-227	CS10-GND4-148	CS11-DYTL-289A	4	289A	8	8	8_8	1	NIRRI	75	77	2	172.7	73.7	26	753	10	71.82	1112.51	21.159		753		98	0	5	14	14	10
1	76.2	7.9	CS	2011	CS11_WS	CS11_DYTL	CML10	CML10	AM020	20	USDA200367-061	CS10-GND4-020	CS11-DYTL-290A	4	290A	8	7	8_7	1	NIRRI	71	74	3	185.4	78.7	32	850	10.5	73.27	1255.82	23.752		850		95	2	5	12	12	12
1	76.2	7.9	CS	2011	CS11_WS	CS11_DYTL	B84	B84	AM243	243	USDA200367-300	CS10-GND4-243	CS11-DYTL-291A	4	291A	8	6	8_6	1	NIRRI	73	76	3	175.3	78.7	26	356	10.1	72.5	525.967	9.992		356		95	10	35	12	16	12
1	76.2	7.9	CS	2011	CS11_WS	CS11_DYTL	NC232	NC232	AM155	155	USDA200367-005	CS10-GND4-155	CS11-DYTL-292A	4	292A	8	5	8_5	1	NIRRI	69	70	1	185.4	68.6	32	1078	10.9	74.13	1592.68	29.989		1078		95	10	45	16	16	16
1	76.2	7.9	CS	2011	CS11_WS	CS11_DYTL	B57	B57	AM304	304	USDA200367-239	CS10-GND4-304	CS11-DYTL-293A	4	293A	9	5	9_5	1	NIRRI	67	69	2	175.3	63.5	40	1398	9.8	83.82	2065.46	39.371		1398		90	10	20	14	16	18
1	76.2	7.9	CS	2011	CS11_WS	CS11_DYTL	Check1_BH9014	Check1_BH9014	AMC1	397	Check1_BH9014	Check1_BH9014	CS11-DYTL-294A	C	294A	9	6	9_6	1	NIRRI	70	71	1	177.8	66	40	842	10.8	80.24	1244	23.45		842		95	2	20	12	12	12
1	76.2	7.9	CS	2011	CS11_WS	CS11_DYTL	H49	H49	AM296	296	USDA200367-008	CS10-GND4-296	CS11-DYTL-295A	4	295A	9	7	9_7	1	NIRRI	67	70	3	167.6	53.3	40	637	10	83.51	941.127	17.9		637		90	10	50	16	16	14
1	76.2	7.9	CS	2011	CS11_WS	CS11_DYTL	Tx204	Tx204	AM284	284	PWilliams_017	CS10-GND4-284	CS11-DYTL-296A	4	296A	9	8	9_8	1	NIRRI	71	71	0	162.6	53.3	39	359	9.5	69.5	530.4	10.144		359		98	5	30	14	14	12
1	76.2	7.9	CS	2011	CS11_WS	CS11_DYTL	CML343	CML343	AM017	17	PWilliams_096	CS10-GND4-017	CS11-DYTL-297A	4	297A	9	9	9_9	1	NIRRI	74	79	5	177.8	66	30	180	10.09	71.39	265.939	5.053		180		98	2	15	12	12	12
1	76.2	7.9	CS	2011	CS11_WS	CS11_DYTL	CML341	CML341	AM112	112	USDA200367-088	CS10-GND4-112	CS11-DYTL-298A	4	298A	9	10	9_10	1	NIRRI	73	74	1	162.6	68.6	37	348	9.3	74.71	514.148	9.855		348		98	5	5	14	14	16
1	76.2	7.9	CS	2011	CS11_WS	CS11_DYTL	Ki3	Ki3	AM146	146	USDA200367-107	CS10-GND4-146	CS11-DYTL-299A	4	299A	9	11	9_11	1	NIRRI	70	71	1	167.6	58.4	34	441	10.1	82.36	651.549	12.378		441		95	15	20	12	14	12
1	76.2	7.9	CS	2011	CS11_WS	CS11_DYTL	SG18	Sg18	AM326	326	USDA200367-211	CS10-GND4-326	CS11-DYTL-300A	4	300A	9	12	9_12	1	NIRRI	69	72	3	177.8	78.7	44	240	10.09	68.47	354.585	6.737		240		95	10	20	14	16	12
1	76.2	7.9	CS	2011	CS11_WS	CS11_DYTL	A&M407-004	A&M_407_004	AM025	25	PWilliams_039	CS10-GND4-025	CS11-DYTL-301A	4	301A	9	13	9_13	1	NIRRI	71	71	0	180.3	63.5	42	1030	10.2	82.08	1521.76	28.879		1030		98	10	25	14	14	14
1	76.2	7.9	CS	2011	CS11_WS	CS11_DYTL	CML328	CML328	AM279	279	USDA200367-084	CS10-GND4-279	CS11-DYTL-302A	4	302A	9	14	9_14	1	NIRRI	67	68	1	157.5	63.5	29	574	8.7	68.67	848.048	16.362		574		95	15	10	14	14	16
1	76.2	7.9	CS	2011	CS11_WS	CS11_DYTL	NC360	NC360	AM150	150	USDA200367-159	CS10-GND4-150	CS11-DYTL-303A	4	303A	9	15	9_15	1	NIRRI	71	71	0	182.9	66	26	575	9.9	65.92	849.526	16.175		575		100	5	40	12	12	12
1	76.2	7.9	CS	2011	CS11_WS	CS11_DYTL	Va22	Va22	AM230	230	USDA200367-026	CS10-GND4-230	CS11-DYTL-304A	4	304A	9	16	9_16	1	NIRRI	69	71	2	188	66	40	1276	10.5	81.83	1885.21	35.656		1276		98	10	15	12	14	16
1	76.2	7.9	CS	2011	CS11_WS	CS11_DYTL	CML258	CML258	AM011	11	USDA200367-076	CS10-GND4-011	CS11-DYTL-305A	4	305A	9	17	9_17	1	NIRRI	74	79	5	198.1	76.2	35	916	12.3	107.03	1353.33	25.082		916		100	5	15	14	12	16
1	76.2	7.9	CS	2011	CS11_WS	CS11_DYTL	CL-SPLW05-SPLC7F275-1-1-1-1-1-1-B-B	AAP298	AM004	4	PWilliams_102	CS10-GND4-004	CS11-DYTL-306A	4	306A	9	18	9_18	1	NIRRI	71	74	3	193	71.1	43	999	10.6	96.81	1475.96	27.885		999		98	10	10	12	12	12
1	76.2	7.9	CS	2011	CS11_WS	CS11_DYTL	[M37W/ZM607#bF37sr-2-3sr-6-2-X]-8-2-X-1-BB-B-xP84c1F27-4-3-3-B-1-B]F29-1-1-1-7x[KILIMAST94A]	AAP91	AM259	259	PWilliams_019	CS10-GND4-259	CS11-DYTL-307A	4	307A	9	19	9_19	1	NIRRI	61	69	8	170.2	61	42	1043	11.2	74.71	1540.97	28.918		1043		95	10	20	16	14	14
1	76.2	7.9	CS	2011	CS11_WS	CS11_DYTL	LaPostaSeqC7-F71-1-2-1-1-B-B-B	AAP239	AM028	28	PWilliams_069	CS10-GND4-028	CS11-DYTL-308A	4	308A	9	20	9_20	1	NIRRI	74	74	0	185.4	71.1	43	1211	9.8	74.3	1789.18	34.105		1211		98	10	10	12	12	12
1	76.2	7.9	CS	2011	CS11_WS	CS11_DYTL	C103	C103	AM287	287	USDA200367-013	CS10-GND4-287	CS11-DYTL-309A	4	309A	9	21	9_21	1	NIRRI	71	74	3	193	68.6	26	1127	9.6	94.78	1665.07	31.809		1127		98	5	20	12	12	12
1	76.2	7.9	CS	2011	CS11_WS	CS11_DYTL	A&M407-004	A&M_407_004	AM025	25	PWilliams_039	CS10-GND4-025	CS11-DYTL-501A	4	501A	9	29	9_29	2	NIRRI	70	71	1	200.7	83.8	44	2536	10.7	86.87	3746.78	70.707		2536		98	10	10	14	14	14
1	76.2	7.9	CS	2011	CS11_WS	CS11_DYTL	NC232	NC232	AM155	155	USDA200367-005	CS10-GND4-155	CS11-DYTL-502A	4	502A	9	30	9_30	2	NIRRI	69	69	0	198.1	66	38	2526	11.3	85.63	3732	69.955		2526		98	2	20	18	16	18
1	76.2	7.9	CS	2011	CS11_WS	CS11_DYTL	N7AGoodman-Buckler	N7A	AM265	265	USDA200367-190	CS10-GND4-265	CS11-DYTL-503A	4	503A	9	31	9_31	2	NIRRI	68	69	1	175.3	73.7	43	2190	10.2	73.05	3235.59	61.402		2190		95	0	10	16	18	16
1	76.2	7.9	CS	2011	CS11_WS	CS11_DYTL	CML108	CML108	AM075	75	PWilliams_090	CS10-GND4-075	CS11-DYTL-504A	4	504A	9	32	9_32	2	NIRRI	69	69	0	203.2	63.5	40	2740	10.7	86.5	4048.18	76.395		2740		100	5	5	16	16	18
1	76.2	7.9	CS	2011	CS11_WS	CS11_DYTL	Va35	Va35	AM346	346	USDA200367-277	CS10-GND4-346	CS11-DYTL-505A	4	505A	9	33	9_33	2	NIRRI	69	69	0	198.1	91.4	36	2125	10.2	80.35	3139.55	59.58		2125		100	5	15	14	14	14
1	76.2	7.9	CS	2011	CS11_WS	CS11_DYTL	CML-322RecyW89[L/LMBR]17-B-5-3-1-4-B*4xMBR-ET(W)C1F139-2-1-B-2-B*7-1-B-B	AAP236	AM140	140	PWilliams_066	CS10-GND4-140	CS11-DYTL-506A	4	506A	9	34	9_34	2	NIRRI	69	70	1	210.8	88.9	42	2041	11	90.39	3015.45	56.715		2041		98	2	10	14	14	12
1	76.2	7.9	CS	2011	CS11_WS	CS11_DYTL	Oh40B	Oh40B	AM246	246	USDA200367-199	CS10-GND4-246	CS11-DYTL-507A	4	507A	9	35	9_35	2	NIRRI	67	70	3	190.5	66	32	1842	9.6	88.73	2721.44	51.99		1842		98	2	5	14	14	12
1	76.2	7.9	CS	2011	CS11_WS	CS11_DYTL	P84c3BCCMirtC5BC0F80-4-2-1-4-1-1-B-B	AAP267	AM016	16	PWilliams_088	CS10-GND4-016	CS11-DYTL-508A	4	508A	9	36	9_36	2	NIRRI	71	71	0	213.4	81.3	40	2069	11.3	102.33	3056.82	57.299		2069		98	2	10	12	12	12
1	76.2	7.9	CS	2011	CS11_WS	CS11_DYTL	SC55	SC55	AM035	35	USDA200367-171	CS10-GND4-035	CS11-DYTL-509A	4	509A	10	36	10_36	2	NIRRI	73	74	1	185.4	86.4	35	1824	9.9	90.62	2694.84	51.311		1824		98	5	10	12	14	14
1	76.2	7.9	CS	2011	CS11_WS	CS11_DYTL	Mp07:121		AM059	59	PWilliams_075	CS10-GND4-059	CS11-DYTL-510A	4	510A	10	35	10_35	2	NIRRI	71	72	1	198.1	83.8	44	1732	11	88.22	2558.92	48.128		1732		95	2	20	16	14	16
1	76.2	7.9	CS	2011	CS11_WS	CS11_DYTL	CML38	CML38	AM040	40	USDA200367-286	CS10-GND4-040	CS11-DYTL-511A	4	511A	10	34	10_34	2	NIRRI	71	74	3	203.2	91.4	42	1636	9.1	82.55	2417.09	46.431		1636		95	5	15	14	16	14
1	76.2	7.9	CS	2011	CS11_WS	CS11_DYTL	CML50	CML50	AM033	33	PWilliams_097	CS10-GND4-033	CS11-DYTL-512A	4	512A	10	33	10_33	2	NIRRI	71	71	0	208.3	91.4	39	1739	10.6	73.23	2569.26	48.54		1739		100	5	15	14	14	16
1	76.2	7.9	CS	2011	CS11_WS	CS11_DYTL	Mp04:97		AM027	27	PWilliams_059	CS10-GND4-027	CS11-DYTL-513A	4	513A	10	32	10_32	2	NIRRI	72	74	2	210.8	94	40	1898	11.6	83.96	2804.17	52.386		1898		100	0	5	12	12	14
1	76.2	7.9	CS	2011	CS11_WS	CS11_DYTL	GT-AT823	GT_AT823	AM321	321	PWilliams_005	CS10-GND4-321	CS11-DYTL-514A	4	514A	10	31	10_31	2	NIRRI	68	69	1	190.5	61	36	1566	9.1	75.18	2313.67	44.445		1566		98	5	15	16	18	16
1	76.2	7.9	CS	2011	CS11_WS	CS11_DYTL	A632	A632	AM305	305	USDA200367-268	CS10-GND4-305	CS11-DYTL-515A	4	515A	10	30	10_30	2	NIRRI	68	69	1	185.4	63.5	36	1814	8.7	79.31	2680.07	51.71		1814		95	5	20	16	16	16
1	76.2	7.9	CS	2011	CS11_WS	CS11_DYTL	LaPostaSeqC7-F71-1-2-1-1-B-B-B	AAP239	AM028	28	PWilliams_069	CS10-GND4-028	CS11-DYTL-516A	4	516A	10	29	10_29	2	NIRRI	73	74	1	188	78.7	45	1651	9.4	84.31	2439.25	46.702		1651		98	5	20	10	12	14
1	76.2	7.9	CS	2011	CS11_WS	CS11_DYTL	CML45	CML45	AM041	41	USDA200367-063	CS10-GND4-041	CS11-DYTL-517A	4	517A	10	28	10_28	2	NIRRI	73	74	1	203.2	91.4	39	2479	11.5	95.98	3662.56	68.499		2479		98	5	5	12	14	14
1	76.2	7.9	CS	2011	CS11_WS	CS11_DYTL	Pa762	Pa762	AM314	314	USDA200367-167	CS10-GND4-314	CS11-DYTL-518A	4	518A	10	27	10_27	2	NIRRI	70	71	1	182.9	63.5	16	800	8.5	74.15	1181.95	22.855		800		98	5	20	14	12	14
1	76.2	7.9	CS	2011	CS11_WS	CS11_DYTL	CML247	CML247	AM022	22	USDA200367-287	CS10-GND4-022	CS11-DYTL-519A	4	519A	10	26	10_26	2	NIRRI	71	73	2	180.3	81.3	32	1359	10.3	81.02	2007.84	38.061		1359		98	10	10	16	16	16
1	76.2	7.9	CS	2011	CS11_WS	CS11_DYTL	GA209	GA209	AM080	80	USDA200367-002	CS10-GND4-080	CS11-DYTL-520A	4	520A	10	25	10_25	2	NIRRI	69	71	2	177.8	68.6	32	1622	10.2	99.05	2396.4	45.477		1622		98	2	30	16	14	14
1	76.2	7.9	CS	2011	CS11_WS	CS11_DYTL	NC250	NC250	AM143	143	USDA200367-245	CS10-GND4-143	CS11-DYTL-521A	4	521A	10	24	10_24	2	NIRRI	71	71	0	170.2	58.4	35	1184	9.5	72.36	1749.28	33.455		1184		98	5	35	14	12	14
1	76.2	7.9	CS	2011	CS11_WS	CS11_DYTL	CML108	CML108	AM075	75	PWilliams_090	CS10-GND4-075	CS11-DYTL-522A	4	522A	10	23	10_23	2	NIRRI	70	71	1	188	61	44	1877	9.8	85.42	2773.15	52.861		1877		98	5	15	18	16	16
1	76.2	7.9	CS	2011	CS11_WS	CS11_DYTL	[M37W/ZM607#bF37sr-2-3sr-6-2-X]-8-2-X-1-BB-B-xP84c1F27-4-3-3-B-1-B]F29-1-1-1-7x[KILIMAST94A]	AAP91	AM259	259	PWilliams_019	CS10-GND4-259	CS11-DYTL-523A	4	523A	10	22	10_22	2	NIRRI	64	68	4	170.2	58.4	38	1607	9.7	74.74	2374.24	45.307		1607		95	10	10	16	14	16
1	76.2	7.9	CS	2011	CS11_WS	CS11_DYTL	A441-5	A441_5	AM161	161	USDA200367-053	CS10-GND4-161	CS11-DYTL-524A	4	524A	10	21	10_21	2	NIRRI	71	71	0	188	76.2	34	792	9.6	71.44	1170.13	22.354		792		98	5	20	16	14	14
1	76.2	7.9	CS	2011	CS11_WS	CS11_DYTL	Check2_28V81	Check2_28V81	AMC2	398	Check2_28V81	Check2_28V81	CS11-DYTL-525A	C	525A	10	20	10_20	2	NIRRI	68	70	2	165.1	58.4	35	1043	10	98.58	1540.97	29.308		1043		100	25	5	12	14	14
1	76.2	7.9	CS	2011	CS11_WS	CS11_DYTL	Sg1533	Sg1533	AM309	309	USDA200367-262	CS10-GND4-309	CS11-DYTL-526A	4	526A	10	19	10_19	2	NIRRI	68	70	2	170.2	78.7	30	991	9.5	72.14	1464.14	28.002		991		95	15	25	14	14	14
1	76.2	7.9	CS	2011	CS11_WS	CS11_DYTL	Ki11	Ki11	AM113	113	USDA200367-108	CS10-GND4-113	CS11-DYTL-527A	4	527A	10	18	10_18	2	NIRRI	71	74	3	185.4	83.8	34	1001	10.2	70.37	1478.91	28.066		1001		95	20	20	12	16	14
1	76.2	7.9	CS	2011	CS11_WS	CS11_DYTL	Check1_BH9014	Check1_BH9014	AMC1	397	Check1_BH9014	Check1_BH9014	CS11-DYTL-528A	C	528A	10	17	10_17	2	NIRRI	71	72	1	182.9	55.9	41	1146	10.2	86.79	1693.14	32.131		1146		95	5	35	12	12	12
1	76.2	7.9	CS	2011	CS11_WS	CS11_DYTL	NC322	NC322	AM126	126	USDA200367-140	CS10-GND4-126	CS11-DYTL-529A	4	529A	10	16	10_16	2	NIRRI	72	71	-1	177.8	63.5	34	1164	9.8	69.42	1719.74	32.781		1164		98	2	15	14	16	14
1	76.2	7.9	CS	2011	CS11_WS	CS11_DYTL	CML158Q	CML158Q	AM050	50	USDA200367-071	CS10-GND4-050	CS11-DYTL-530A	4	530A	10	15	10_15	2	NIRRI	72	73	1	188	68.6	44	1173	9.6	70.51	1733.03	33.108		1173		98	5	15	14	16	16
1	76.2	7.9	CS	2011	CS11_WS	CS11_DYTL	NC360	NC360	AM150	150	USDA200367-159	CS10-GND4-150	CS11-DYTL-531A	4	531A	10	14	10_14	2	NIRRI	72	74	2	195.6	81.3	32	402	9.5	70.48	593.929	11.359		402		95	2	15	12	14	14
1	76.2	7.9	CS	2011	CS11_WS	CS11_DYTL	CML343	CML343	AM017	17	PWilliams_096	CS10-GND4-017	CS11-DYTL-532A	4	532A	10	13	10_13	2	NIRRI	74	78	4	188	78.7	32	361	9.7	65.65	533.355	10.178		361		100	2	5	12	12	12
1	76.2	7.9	CS	2011	CS11_WS	CS11_DYTL	A634	A634	AM354	354	USDA200367-016	CS10-GND4-354	CS11-DYTL-533A	4	533A	10	12	10_12	2	NIRRI	66	67	1	165.1	61	37	696	8.8	92.23	1028.3	19.818		696		80	40	60	14	14	16
1	76.2	7.9	CS	2011	CS11_WS	CS11_DYTL	NC320	NC320	AM096	96	USDA200367-139	CS10-GND4-096	CS11-DYTL-534A	4	534A	10	11	10_11	2	NIRRI	72	74	2	177.8	78.7	41	788	10.9	69.04	1164.22	21.921		788		98	2	30	12	14	12
1	76.2	7.9	CS	2011	CS11_WS	CS11_DYTL	A679	A679	AM331	331	USDA200367-270	CS10-GND4-331	CS11-DYTL-535A	4	535A	10	10	10_10	2	NIRRI	71	70	-1	175.3	78.7	28	324	9	59.74	478.689	9.206		324		95	5	15	18	14	16
1	76.2	7.9	CS	2011	CS11_WS	CS11_DYTL	Mo17	Mo17	AM310	310	USDA200367-249	CS10-GND4-310	CS11-DYTL-536A	4	536A	10	9	10_9	2	NIRRI	71	74	3	182.9	78.7	22	594	10.9	72.78	877.597	16.524		594		98	10	20	14	14	14
1	76.2	7.9	CS	2011	CS11_WS	CS11_DYTL	[Cuba/GuadC3F44-1-3-2-B-B-BxCML486]-1-1	AAP68	AM282	282	PWilliams_014	CS10-GND4-282	CS11-DYTL-537A	4	537A	10	8	10_8	2	NIRRI	70	71	1	165.1	63.5	38	725	9.4	72.83	1071.14	20.508		725		98	2	10	12	14	12
1	76.2	7.9	CS	2011	CS11_WS	CS11_DYTL	LaPostaSeqC7-F102-1-3-1-1-B-B-B	AAP281	AM260	260	PWilliams_098	CS10-GND4-260	CS11-DYTL-538A	4	538A	10	7	10_7	2	NIRRI	67	67	0	162.6	63.5	34	1300	9.4	89.88	1920.67	36.774		1300		98	10	15	12	12	10
1	76.2	7.9	CS	2011	CS11_WS	CS11_DYTL	DTPYC9-F134-3-1-B	AAP244	AM055	55	PWilliams_073	CS10-GND4-055	CS11-DYTL-539A	4	539A	10	6	10_6	2	NIRRI	69	69	0	177.8	63.5	40	1253	10.3	72.95	1851.23	35.092		1253		95	5	10	12	12	14
1	76.2	7.9	CS	2011	CS11_WS	CS11_DYTL	NC264	NC264	AM249	249	USDA200367-225	CS10-GND4-249	CS11-DYTL-540A	4	540A	10	5	10_5	2	NIRRI	67	69	2	160	55.9	42	1284	9.6	71.26	1897.03	36.241		1284		98	15	25	14	14	14
1	76.2	7.9	CS	2011	CS11_WS	CS11_DYTL	[MBRC6BcG395-1-B-#-2-2-B-B-B-B-B/CML312SR]-1-1	AAP112	AM322	322	PWilliams_026	CS10-GND4-322	CS11-DYTL-541A	4	541A	11	5	11_5	2	NIRRI	64	69	5	167.6	68.6	43	1735	10.2	82.38	2563.35	48.645		1735		98	5	20	12	12	12
1	76.2	7.9	CS	2011	CS11_WS	CS11_DYTL	B75	B75	AM289	289	USDA200367-301	CS10-GND4-289	CS11-DYTL-542A	4	542A	11	6	11_6	2	NIRRI	68	69	1	162.6	76.2	37	1183	9.5	67.48	1747.81	33.427		1183		98	5	25	14	14	14
1	76.2	7.9	CS	2011	CS11_WS	CS11_DYTL	CO255	CO255	AM396	396	USDA200367-092	CS10-GND4-396	CS11-DYTL-543A	4	543A	11	7	11_7	2	NIRRI	59	62	3	116.8	35.6	17	300	10.09	68.35	443.231	8.422		300		95	10	10	14	16	12
1	76.2	7.9	CS	2011	CS11_WS	CS11_DYTL	GT-P50	GT_P50	AM323	323	PWilliams_037	CS10-GND4-323	CS11-DYTL-544A	4	544A	11	8	11_8	2	NIRRI	69	71	2	180.3	68.6	43	880	9.4	88.28	1300.14	24.893		880		98	15	15	14	12	12
1	76.2	7.9	CS	2011	CS11_WS	CS11_DYTL	Tx601	Tx601	AM102	102	USDA200367-035	CS10-GND4-102	CS11-DYTL-545A	4	545A	11	9	11_9	2	NIRRI	73	74	1	195.6	73.7	35	824	9	77.54	1217.41	23.412		824		98	2	25	14	12	14
1	76.2	7.9	CS	2011	CS11_WS	CS11_DYTL	NC372	NC372	AM209	209	USDA200367-165	CS10-GND4-209	CS11-DYTL-546A	4	546A	11	10	11_10	2	NIRRI	75	76	1	175.3	76.2	16	70	10.09	52.33	103.421	1.965		70		98	10	5	16	14	16
1	76.2	7.9	CS	2011	CS11_WS	CS11_DYTL	Oh7B	Oh7B	AM145	145	USDA200367-023	CS10-GND4-145	CS11-DYTL-547A	4	547A	11	11	11_11	2	NIRRI	71	74	3	185.4	73.7	41	1148	10.3	74.13	1696.1	32.151		1148		98	15	20	16	16	12
1	76.2	7.9	CS	2011	CS11_WS	CS11_DYTL	Tzi25	Tzi25	AM215	215	USDA200367-223	CS10-GND4-215	CS11-DYTL-548A	4	548A	11	12	11_12	2	NIRRI	73	78	5	195.6	86.4	28	288	10.09	66.99	425.502	8.085		288		100	10	20	16	12	12
1	76.2	7.9	CS	2011	CS11_WS	CS11_DYTL	LaPostaSeqC7-F71-1-2-1-2-B-B-B	AAP240	AM042	42	PWilliams_070	CS10-GND4-042	CS11-DYTL-549A	4	549A	11	13	11_13	2	NIRRI	71	72	1	185.4	73.7	36	903	9.2	73.96	1334.13	25.6		903		95	5	5	12	12	14
1	76.2	7.9	CS	2011	CS11_WS	CS11_DYTL	NC342	NC342	AM316	316	USDA200367-150	CS10-GND4-316	CS11-DYTL-550A	4	550A	11	14	11_14	2	NIRRI	71	74	3	180.3	73.7	42	575	8.7	60.72	849.526	16.391		575		98	15	25	12	16	16
1	76.2	7.9	CS	2011	CS11_WS	CS11_DYTL	SD44	SD44	AM361	361	USDA200367-226	CS10-GND4-361	CS11-DYTL-551A	4	551A	11	15	11_15	2	NIRRI	65	69	4	165.1	55.9	19	1040	8.1	62.28	1536.53	29.841		1040		98	2	15	16	16	16
1	76.2	7.9	CS	2011	CS11_WS	CS11_DYTL	CML450	CML450	AM089	89	PWilliams_054	CS10-GND4-089	CS11-DYTL-552A	4	552A	11	16	11_16	2	NIRRI	72	77	5	190.5	66	42	659	10.9	64.49	973.631	18.333		659		98	15	20	16	14	14
1	76.2	7.9	CS	2011	CS11_WS	CS11_DYTL	Tx303	Tx303	AM164	164	USDA200367-025	CS10-GND4-164	CS11-DYTL-553A	4	553A	11	17	11_17	2	NIRRI	71	74	3	200.7	83.8	39	1011	9.1	70.55	1493.69	28.693		1011		98	10	5	14	14	16
1	76.2	7.9	CS	2011	CS11_WS	CS11_DYTL	NC258	NC258	AM148	148	USDA200367-227	CS10-GND4-148	CS11-DYTL-554A	4	554A	11	18	11_18	2	NIRRI	71	74	3	177.8	78.7	35	1011	9.5	70.44	1493.69	28.567		1011		100	0	15	12	14	14
1	76.2	7.9	CS	2011	CS11_WS	CS11_DYTL	Tzi16	Tzi16	AM192	192	USDA200367-230	CS10-GND4-192	CS11-DYTL-555A	4	555A	11	19	11_19	2	NIRRI	71	73	2	180.3	78.7	27	703	8.6	61.73	1038.64	20.062		703		98	5	10	16	18	14
1	76.2	7.9	CS	2011	CS11_WS	CS11_DYTL	Mp707	Mp707	AM061	61	PWilliams_079	CS10-GND4-061	CS11-DYTL-556A	4	556A	11	20	11_20	2	NIRRI	71	73	2	185.4	78.7	38	1501	10.7	89.19	2217.63	41.85		1501		98	2	15	14	16	14
1	76.2	7.9	CS	2011	CS11_WS	CS11_DYTL	B57	B57	AM304	304	USDA200367-239	CS10-GND4-304	CS11-DYTL-557A	4	557A	11	21	11_21	2	NIRRI	69	70	1	200.7	66	36	1258	8.9	83.7	1858.61	35.782		1258		98	5	20	16	14	16
1	76.2	7.9	CS	2011	CS11_WS	CS11_DYTL	B73	B73	AM308	308	USDA200367-240	CS10-GND4-308	CS11-DYTL-558A	4	558A	11	22	11_22	2	NIRRI	73	74	1	170.2	63.5	22	268	8.6	54.47	395.953	7.648		268		100	0	35	16	14	16
1	76.2	7.9	CS	2011	CS11_WS	CS11_DYTL	K55	K55	AM288	288	USDA200367-034	CS10-GND4-288	CS11-DYTL-559A	4	559A	11	23	11_23	2	NIRRI	68	69	1	172.7	66	37	1720	8.8	79.58	2541.19	48.976		1720		98	10	50	12	12	14
1	76.2	7.9	CS	2011	CS11_WS	CS11_DYTL	Check4_DK68_05	Check4_DK68_05	AMC4	400	Check4_DK68_05	Check4_DeKalb68_05	CS11-DYTL-560A	C	560A	11	24	11_24	2	NIRRI	64	66	2	157.5	45.7	35	1842	9	84.31	2721.44	52.335		1842		98	15	5	14	16	16
1	76.2	7.9	CS	2011	CS11_WS	CS11_DYTL	NC260	NC260	AM261	261	USDA200367-123	CS10-GND4-261	CS11-DYTL-561A	4	561A	11	25	11_25	2	NIRRI	67	69	2	177.8	53.3	35	1973	10.2	74.66	2914.98	55.318		1973		95	5	25	14	16	14
1	76.2	7.9	CS	2011	CS11_WS	CS11_DYTL	M14	M14	AM341	341	USDA200367-202	CS10-GND4-341	CS11-DYTL-562A	4	562A	11	26	11_26	2	NIRRI	68	69	1	177.8	61	25	1212	9.8	78.15	1790.65	34.133		1212		95	10	20	16	16	16
1	76.2	7.9	CS	2011	CS11_WS	CS11_DYTL	Check3_26V21	Check3_26V21	AMC3	399	Check3_26V21	Check3_26V21	CS11-DYTL-563A	C	563A	11	27	11_27	2	NIRRI	68	70	2	180.3	58.4	34	1554	9.3	84.32	2295.94	44.007		1554		95	5	5	14	14	12
1	76.2	7.9	CS	2011	CS11_WS	CS11_DYTL	CML342	CML342	AM092	92	PWilliams_095	CS10-GND4-092	CS11-DYTL-564A	4	564A	11	28	11_28	2	NIRRI	72	71	-1	188	88.9	42	1836	10.8	94.66	2712.57	51.133		1836		95	10	15	12	14	14
1	76.2	7.9	CS	2011	CS11_WS	CS11_DYTL	CML331	CML331	AM065	65	USDA200367-085	CS10-GND4-065	CS11-DYTL-565A	4	565A	11	29	11_29	2	NIRRI	72	75	3	205.7	78.7	44	1667	11	113.84	2462.89	46.322		1667		95	0	40	12	14	14
1	76.2	7.9	CS	2011	CS11_WS	CS11_DYTL	[MBRC5BcF14-2-2-3-B-B-BxG16SeqC1F47-2-1-2-1-BBBBB-B-1-2-B-B-B/CML395]-1-1	AAP119	AM085	85	PWilliams_030	CS10-GND4-085	CS11-DYTL-566A	4	566A	11	30	11_30	2	NIRRI	71	72	1	193	81.3	38	2025	10.4	84.51	2991.81	56.65		2025		98	2	15	16	16	16
1	76.2	7.9	CS	2011	CS11_WS	CS11_DYTL	A&MY07-221	A&M_Y07_221	AM071	71	PWilliams_047	CS10-GND4-071	CS11-DYTL-567A	4	567A	11	31	11_31	2	NIRRI	69	70	1	190.5	68.6	43	1803	9.8	87.59	2663.82	50.777		1803		95	5	30	14	14	14
1	76.2	7.9	CS	2011	CS11_WS	CS11_DYTL	NC312		AM128	128	USDA200367-135	CS10-GND4-128	CS11-DYTL-568A	4	568A	11	32	11_32	2	NIRRI	75	75	0	175.3	78.7	29	495	10.6	100.51	731.331	13.817		495		98	2	20	12	12	14
1	76.2	7.9	CS	2011	CS11_WS	CS11_DYTL	CML154Q	CML154Q	AM124	124	USDA200367-069	CS10-GND4-124	CS11-DYTL-569A	4	569A	11	33	11_33	2	NIRRI	70	71	1	190.5	68.6	28	1736	10.2	72.73	2564.83	48.673		1736		98	5	5	16	18	16
1	76.2	7.9	CS	2011	CS11_WS	CS11_DYTL	Check2_28V81	Check2_28V81	AMC2	398	Check2_28V81	Check2_28V81	CS11-DYTL-570A	C	570A	11	34	11_34	2	NIRRI	64	68	4	188	58.4	27	1542	9.9	93.73	2278.21	43.378		1542		95	30	5	16	14	14
1	76.2	7.9	CS	2011	CS11_WS	CS11_DYTL	BcBM-1-4	X08_1371	AM302	302	PWilliams_012	CS10-GND4-302	CS11-DYTL-571A	4	571A	11	35	11_35	2	NIRRI	70	72	2	182.9	76.2	31	1069	9.1	65.91	1579.38	30.339		1069		95	5	15	16	14	18
1	76.2	7.9	CS	2011	CS11_WS	CS11_DYTL	Pa91	Pa91	AM251	251	USDA200367-274	CS10-GND4-251	CS11-DYTL-572A	4	572A	11	36	11_36	2	NIRRI	71	71	0	182.9	76.2	33	1249	9.7	83.53	1845.32	35.214		1249		98	15	15	14	14	16
1	76.2	7.9	CS	2011	CS11_WS	CS11_DYTL	B73Htrhm	B73Htrhm	AM264	264	USDA200367-054	CS10-GND4-264	CS11-DYTL-573A	4	573A	12	36	12_36	2	NIRRI	73	77	4	170.2	61	20	307	9.1	66.55	453.573	8.713		307		95	5	40	14	14	14
1	76.2	7.9	CS	2011	CS11_WS	CS11_DYTL	AMATLCOHS71-1-1-2-1-1-1-BBBB-B-B-B	AAP297	AM034	34	PWilliams_101	CS10-GND4-034	CS11-DYTL-574A	4	574A	12	35	12_35	2	NIRRI	70	72	2	182.9	81.3	43	1632	13.2	95.82	2411.18	44.229		1632		95	15	10	14	12	12
1	76.2	7.9	CS	2011	CS11_WS	CS11_DYTL	B52	B52	AM224	224	USDA200367-234	CS10-GND4-224	CS11-DYTL-575A	4	575A	12	34	12_34	2	NIRRI	70	71	1	188	86.4	23	1185	11.6	75.67	1750.76	32.707		1185		95	5	50	14	18	16
1	76.2	7.9	CS	2011	CS11_WS	CS11_DYTL	T234	T234	AM127	127	USDA200367-172	CS10-GND4-127	CS11-DYTL-576A	4	576A	12	33	12_33	2	NIRRI	70	71	1	193	78.7	34	1880	9.8	90.58	2777.58	52.945		1880		98	5	15	16	16	16
1	76.2	7.9	CS	2011	CS11_WS	CS11_DYTL	CML366	CML366	AM118	118	PWilliams_032	CS10-GND4-118	CS11-DYTL-577A	4	577A	12	32	12_32	2	NIRRI	69	69	0	188	71.1	33	1635	10.1	100.92	2415.61	45.892		1635		98	2	10	14	16	14
1	76.2	7.9	CS	2011	CS11_WS	CS11_DYTL	CI90C	CI90C	AM239	239	USDA200367-031	CS10-GND4-239	CS11-DYTL-578A	4	578A	12	31	12_31	2	NIRRI	68	71	3	185.4	68.6	29	1182	11	86.56	1746.33	32.845		1182		98	5	25	14	12	14
1	76.2	7.9	CS	2011	CS11_WS	CS11_DYTL	P84c3BcXP390Bco/CMLc4F92-B-2-1-2-1-B-B	AAP245	AM056	56	PWilliams_074	CS10-GND4-056	CS11-DYTL-579A	4	579A	12	30	12_30	2	NIRRI	69	69	0	185.4	71.1	34	1248	9.4	72.39	1843.84	35.303		1248		98	5	5	12	12	14
1	76.2	7.9	CS	2011	CS11_WS	CS11_DYTL	DE2	DE2	AM277	277	USDA200367-295	CS10-GND4-277	CS11-DYTL-580A	4	580A	12	29	12_29	2	NIRRI	69	73	4	185.4	68.6	24	1085	9.4	91.43	1603.02	30.692		1085		98	2	20	16	16	14
1	76.2	7.9	CS	2011	CS11_WS	CS11_DYTL	GR-3	GR_3	AM201	201	PWilliams_078	CS10-GND4-201	CS11-DYTL-581A	4	581A	12	28	12_28	2	NIRRI	69	69	0	165.1	78.7	30	1237	9.8	88.28	1827.59	34.837		1237		98	10	25	12	14	14
1	76.2	7.9	CS	2011	CS11_WS	CS11_DYTL	CI64	CI64	AM252	252	USDA200367-020	CS10-GND4-252	CS11-DYTL-582A	4	582A	12	27	12_27	2	NIRRI	69	69	0	193	71.1	33	1069	10.7	78.19	1579.38	29.805		1069		98	5	25	16	16	16
1	76.2	7.9	CS	2011	CS11_WS	CS11_DYTL	B97	B97	AM348	348	USDA200367-250	CS10-GND4-348	CS11-DYTL-583A	4	583A	12	26	12_26	2	NIRRI	70	71	1	188	91.4	35	1015	9.5	85.31	1499.6	28.68		1015		98	5	30	14	16	16
1	76.2	7.9	CS	2011	CS11_WS	CS11_DYTL	A188	A188	AM392	392	USDA200367-032	CS10-GND4-392	CS11-DYTL-584A	4	584A	12	25	12_25	2	NIRRI	60	63	3	147.3	43.2	26	837	8.9	67.81	1236.61	23.807		837		95	10	10	12	16	16
1	76.2	7.9	CS	2011	CS11_WS	CS11_DYTL	CML314	CML314	AM217	217	USDA200367-080	CS10-GND4-217	CS11-DYTL-585A	4	585A	12	24	12_24	2	NIRRI	69	71	2	175.3	61	32	934	9.7	83.64	1379.93	26.333		934		98	2	15	16	14	12
1	76.2	7.9	CS	2011	CS11_WS	CS11_DYTL	CML323	CML323	AM256	256	USDA200367-083	CS10-GND4-256	CS11-DYTL-586A	4	586A	12	23	12_23	2	NIRRI	67	69	2	170.2	55.9	36	1457	9.8	91.55	2152.62	41.033		1457		98	2	10	14	14	14
1	76.2	7.9	CS	2011	CS11_WS	CS11_DYTL	Oh43	Oh43	AM329	329	USDA200367-014	CS10-GND4-329	CS11-DYTL-587A	4	587A	12	22	12_22	2	NIRRI	67	69	2	162.6	50.8	28	1286	9.1	71.31	1899.98	36.498		1286		95	10	15	16	12	16
1	76.2	7.9	CS	2011	CS11_WS	CS11_DYTL	B79	B79	AM299	299	USDA200367-299	CS10-GND4-299	CS11-DYTL-588A	4	588A	12	21	12_21	2	NIRRI	72	72	0	167.6	83.8	35	668	9.4	72.97	986.927	18.896		668		98	2	30	14	16	14
1	76.2	7.9	CS	2011	CS11_WS	CS11_DYTL	C103	C103	AM287	287	USDA200367-013	CS10-GND4-287	CS11-DYTL-589A	4	589A	12	20	12_20	2	NIRRI	69	71	2	182.9	76.2	21	1099	10.4	85.98	1623.7	30.745		1099		100	2	25	14	12	12
1	76.2	7.9	CS	2011	CS11_WS	CS11_DYTL	Oh43E	Oh43E	AM344	344	USDA200367-166	CS10-GND4-344	CS11-DYTL-590A	4	590A	12	19	12_19	2	NIRRI	68	69	1	165.1	50.8	19	953	9.6	84.32	1408	26.898		953		95	5	20	16	20	16
1	76.2	7.9	CS	2011	CS11_WS	CS11_DYTL	Yu796_NS	Yu796_NS	AM293	293	USDA200367-178	CS10-GND4-293	CS11-DYTL-591A	4	591A	12	18	12_18	2	NIRRI	67	69	2	165.1	61	29	1669	9.8	89.24	2465.84	47.003		1669		98	2	75	12	12	12
1	76.2	7.9	CS	2011	CS11_WS	CS11_DYTL	Mp714	Mp714	AM139	139	PWilliams_035	CS10-GND4-139	CS11-DYTL-592A	4	592A	12	17	12_17	2	NIRRI	69	69	0	154.9	71.1	36	1061	9.1	62.75	1567.56	30.112		1061		98	5	10	12	16	14
1	76.2	7.9	CS	2011	CS11_WS	CS11_DYTL	Tzi10	Tzi10	AM015	15	PWilliams_082	CS10-GND4-015	CS11-DYTL-593A	4	593A	12	16	12_16	2	NIRRI	73	76	3	185.4	71.1	34	905	12.8	106.53	1337.08	24.639		905		95	2	5	14	16	12
1	76.2	7.9	CS	2011	CS11_WS	CS11_DYTL	NC388	NC388	AM198	198	PWilliams_036	CS10-GND4-198	CS11-DYTL-594A	4	594A	12	15	12_15	2	NIRRI	70	72	2	177.8	68.6	32	576	11	78.76	851.003	16.006		576		98	20	35	16	14	12
1	76.2	7.9	CS	2011	CS11_WS	CS11_DYTL	NC262	NC262	AM355	355	USDA200367-228	CS10-GND4-355	CS11-DYTL-595A	4	595A	12	14	12_14	2	NIRRI	68	72	4	182.9	63.5	26	563	10.1	76.03	831.797	15.803		563		98	5	15	14	16	14
1	76.2	7.9	CS	2011	CS11_WS	CS11_DYTL	Mp705	Mp705	AM088	88	PWilliams_045	CS10-GND4-088	CS11-DYTL-596A	4	596A	12	13	12_13	2	NIRRI	71	73	2	177.8	71.1	30	1110	12.1	87.48	1639.95	30.463		1110		98	2	15	14	16	14
1	76.2	7.9	CS	2011	CS11_WS	CS11_DYTL	LaPostaSeqC7-F96-1-2-1-3-B-B	AAP241	AM058	58	PWilliams_071	CS10-GND4-058	CS11-DYTL-597A	4	597A	12	12	12_12	2	NIRRI	71	72	1	193	78.7	39	952	8.7	67.58	1406.52	27.138		952		98	15	5	14	14	14
1	76.2	7.9	CS	2011	CS11_WS	CS11_DYTL	CI28A	CI28A	AM187	187	USDA200367-194	CS10-GND4-187	CS11-DYTL-598A	4	598A	12	11	12_11	2	NIRRI	69	69	0	177.8	71.1	18	1233	9.7	85.04	1821.68	34.763		1233		100	2	25	14	12	14
1	76.2	7.9	CS	2011	CS11_WS	CS11_DYTL	A214N	A214N	AM257	257	USDA200367-218	CS10-GND4-257	CS11-DYTL-599A	4	599A	12	10	12_10	2	NIRRI	68	69	1	160	71.1	31	676	10.4	95.46	998.747	18.911		676		85	20	50	14	14	14
1	76.2	7.9	CS	2011	CS11_WS	CS11_DYTL	CML332	CML332	AM132	132	USDA200367-086	CS10-GND4-132	CS11-DYTL-600A	4	600A	12	9	12_9	2	NIRRI	71	73	2	188	73.7	41	1357	10.8	90.26	2004.88	37.793		1357		95	20	25	16	12	12
1	76.2	7.9	CS	2011	CS11_WS	CS11_DYTL	LaPostaSeqC7-F180-1-1-2-2-B-B	AAP242	AM054	54	PWilliams_072	CS10-GND4-054	CS11-DYTL-601A	4	601A	12	8	12_8	2	NIRRI	73	74	1	190.5	91.4	45	1167	11.7	80.55	1724.17	32.173		1167		98	5	10	14	14	12
1	76.2	7.9	CS	2011	CS11_WS	CS11_DYTL	Wf9	Wf9	AM332	332	USDA200367-015	CS10-GND4-332	CS11-DYTL-602A	4	602A	12	7	12_7	2	NIRRI	68	69	1	182.9	78.7	28	809	10	85.42	1195.25	22.733		809		95	20	35	14	16	15
1	76.2	7.9	CS	2011	CS11_WS	CS11_DYTL	CML258	CML258	AM011	11	USDA200367-076	CS10-GND4-011	CS11-DYTL-603A	4	603A	12	6	12_6	2	NIRRI	74	75	1	208.3	91.4	39	948	10.4	106.02	1400.61	26.52		948		95	5	15	16	14	12
1	76.2	7.9	CS	2011	CS11_WS	CS11_DYTL	CML316	CML316	AM090	90	PWilliams_060	CS10-GND4-090	CS11-DYTL-604A	4	604A	12	5	12_5	2	NIRRI	71	73	2	195.6	76.2	39	806	10	78.73	1190.81	22.649		806		95	10	20	14	14	16
1	76.2	7.9	CS	2011	CS11_WS	CS11_DYTL	F6	F6	AM018	18	USDA200367-198	CS10-GND4-018	CS11-DYTL-605A	4	605A	13	5	13_5	2	NIRRI	74	75	1	182.9	81.3	32	723	10	84.96	1068.19	20.316		723		98	2	15	12	14	12
1	76.2	7.9	CS	2011	CS11_WS	CS11_DYTL	Check1_BH9014	Check1_BH9014	AMC1	397	Check1_BH9014	Check1_BH9014	CS11-DYTL-606A	C	606A	13	6	13_6	2	NIRRI	71	72	1	182.9	68.6	47	766	9.2	79.22	1131.72	21.716		766		98	10	30	12	10	12
1	76.2	7.9	CS	2011	CS11_WS	CS11_DYTL	NC358	NC358	AM233	233	USDA200367-158	CS10-GND4-233	CS11-DYTL-607A	4	607A	13	7	13_7	2	NIRRI	67	69	2	154.9	50.8	47	1405	10.2	71.49	2075.8	39.393		1405		98	15	20	12	14	14
1	76.2	7.9	CS	2011	CS11_WS	CS11_DYTL	GT-A2	GT_A2	AM173	173	PWilliams_023	CS10-GND4-173	CS11-DYTL-608A	4	608A	13	8	13_8	2	NIRRI	72	73	1	177.8	63.5	36	548	8.5	92.37	809.635	15.655		548		98	20	50	12	14	14
1	76.2	7.9	CS	2011	CS11_WS	CS11_DYTL	K64	K64	AM156	156	USDA200367-105	CS10-GND4-156	CS11-DYTL-609A	4	609A	13	9	13_9	2	NIRRI	70	71	1	185.4	88.9	37	704	11.7	68.79	1040.12	19.409		704		98	10	5	14	14	12
1	76.2	7.9	CS	2011	CS11_WS	CS11_DYTL	GT112	GT112	AM097	97	USDA200367-098	CS10-GND4-097	CS11-DYTL-610A	4	610A	13	10	13_10	2	NIRRI	73	77	4	198.1	81.3	39	383	12.3	96.24	565.858	10.487		383		98	2	20	12	14	12
1	76.2	7.9	CS	2011	CS11_WS	CS11_DYTL	Mo47	Mo47	AM368	368	USDA200367-254	CS10-GND4-368	CS11-DYTL-611A	4	611A	13	11	13_11	2	NIRRI	61	67	6	154.9	43.2	30	998	9.3	76.85	1474.48	28.262		998		95	20	5	12	12	12
1	76.2	7.9	CS	2011	CS11_WS	CS11_DYTL	NC330	NC330	AM179	179	USDA200367-144	CS10-GND4-179	CS11-DYTL-612A	4	612A	13	12	13_12	2	NIRRI	78	82	4	157.5	76.2	28	12	10.09		17.7292	0.337		12		50	5	100	15	8
1	76.2	7.9	CS	2011	CS11_WS	CS11_DYTL	A&MY07-220	A&M_Y07_220	AM109	109	PWilliams_046	CS10-GND4-109	CS11-DYTL-613A	4	613A	13	13	13_13	2	NIRRI	73	76	3	188	78.7	39	545	10.6	85.25	805.203	15.212		545		98	2	0	12	14	14
1	76.2	7.9	CS	2011	CS11_WS	CS11_DYTL	CL-SPLW05-SPLC7F275-1-1-1-1-1-1-B-B	AAP298	AM004	4	PWilliams_102	CS10-GND4-004	CS11-DYTL-614A	4	614A	13	14	13_14	2	NIRRI	72	77	5	177.8	86.4	35	1050	11.3	98.53	1551.31	29.079		1050		90	2	10	12	10	12
1	76.2	7.9	CS	2011	CS11_WS	CS11_DYTL	NC310	NC310	AM204	204	USDA200367-134	CS10-GND4-204	CS11-DYTL-615A	4	615A	13	15	13_15	2	NIRRI	73	75	2	170.2	68.6	34	210	10.09	55.22	310.262	5.895		210		98	10	25	20	16	16
1	76.2	7.9	CS	2011	CS11_WS	CS11_DYTL	Ki3	Ki3	AM146	146	USDA200367-107	CS10-GND4-146	CS11-DYTL-616A	4	616A	13	16	13_16	2	NIRRI	69	71	2	180.3	68.6	43	1498	10.2	88.42	2213.2	42		1498		98	10	5	14	12	12
1	76.2	7.9	CS	2011	CS11_WS	CS11_DYTL	CML218	CML218	AM216	216	USDA200367-072	CS10-GND4-216	CS11-DYTL-617A	4	617A	13	17	13_17	2	NIRRI	70	70	0	188	66	39	1946	9.5	87.63	2875.09	54.986		1946		98	5	5	12	14	14
1	76.2	7.9	CS	2011	CS11_WS	CS11_DYTL	CML10	CML10	AM020	20	USDA200367-061	CS10-GND4-020	CS11-DYTL-618A	4	618A	13	18	13_18	2	NIRRI	72	74	2	195.6	83.8	38	1487	10.2	77.39	2196.95	41.692		1487		98	2	10	12	12	12
1	76.2	7.9	CS	2011	CS11_WS	CS11_DYTL	NC292	NC292	AM267	267	USDA200367-125	CS10-GND4-267	CS11-DYTL-619A	4	619A	13	19	13_19	2	NIRRI	73	75	2	162.6	66	30	393	9.8	67.37	580.632	11.068		393		98	5	20	14	14	14
1	76.2	7.9	CS	2011	CS11_WS	CS11_DYTL	Mo24W	Mo24W	AM163	163	USDA200367-272	CS10-GND4-163	CS11-DYTL-620A	4	620A	13	20	13_20	2	NIRRI	69	69	0	198.1	73.7	31	893	9.9	76.2	1319.35	25.121		893		95	10	35	18	16	16
1	76.2	7.9	CS	2011	CS11_WS	CS11_DYTL	CML157Q	CML157Q	AM151	151	USDA200367-070	CS10-GND4-151	CS11-DYTL-621A	4	621A	13	21	13_21	2	NIRRI	71	74	3	190.5	78.7	38	994	9.7	102.94	1468.57	28.025		994		98	2	10	14	14	14
1	76.2	7.9	CS	2011	CS11_WS	CS11_DYTL	T173	T173	AM172	172	PWilliams_006	CS10-GND4-172	CS11-DYTL-622A	4	622A	13	22	13_22	2	NIRRI	70	71	1	177.8	63.5	41	816	10.6	88.46	1205.59	22.777		816		98	10	75	10	12	12
1	76.2	7.9	CS	2011	CS11_WS	CS11_DYTL	Check3_26V21	Check3_26V21	AMC3	399	Check3_26V21	Check3_26V21	CS11-DYTL-623A	C	623A	13	23	13_23	2	NIRRI	69	69	0	175.3	50.8	37	1820	10.1	84.33	2688.93	51.085		1820		98	30	5	14	14	16
1	76.2	7.9	CS	2011	CS11_WS	CS11_DYTL	MS153	MS153	AM381	381	USDA200367-042	CS10-GND4-381	CS11-DYTL-624A	4	624A	13	24	13_24	2	NIRRI	60	63	3	165.1	68.6	25	1304	8.6	90.02	1926.58	37.212		1304		95	5	40	16	20	16
1	76.2	7.9	CS	2011	CS11_WS	CS11_DYTL	SG18	Sg18	AM326	326	USDA200367-211	CS10-GND4-326	CS11-DYTL-625A	4	625A	13	25	13_25	2	NIRRI	68	69	1	188	83.8	46	1225	8.9	66.56	1809.86	34.843		1225		95	5	20	14	16	18
1	76.2	7.9	CS	2011	CS11_WS	CS11_DYTL	B84	B84	AM243	243	USDA200367-300	CS10-GND4-243	CS11-DYTL-626A	4	626A	13	26	13_26	2	NIRRI	73	74	1	175.3	66	28	424	9.9	79.25	626.433	11.928		424		98	5	50	14	12	14
1	76.2	7.9	CS	2011	CS11_WS	CS11_DYTL	B68	B68	AM094	94	PWilliams_034	CS10-GND4-094	CS11-DYTL-627A	4	627A	13	27	13_27	2	NIRRI	72	73	1	185.4	63.5	33	687	10.7	81.05	1015	19.155		687		98	10	30	12	14	14
1	76.2	7.9	CS	2011	CS11_WS	CS11_DYTL	CI3A	CI3A	AM274	274	USDA200367-045	CS10-GND4-274	CS11-DYTL-628A	4	628A	13	28	13_28	2	NIRRI	69	72	3	198.1	76.2	36	1219	9.2	81.74	1800.99	34.558		1219		98	2	10	14	18	16
1	76.2	7.9	CS	2011	CS11_WS	CS11_DYTL	CML322	CML322	AM214	214	USDA200367-082	CS10-GND4-214	CS11-DYTL-629A	4	629A	13	29	13_29	2	NIRRI	69	70	1	177.8	71.1	31	908	11	78.64	1341.51	25.231		908		98	10	25	14	14	14
1	76.2	7.9	CS	2011	CS11_WS	CS11_DYTL	CML376	CML376	AM008	8	PWilliams_089	CS10-GND4-008	CS11-DYTL-630A	4	630A	13	30	13_30	2	NIRRI	73	74	1	190.5	76.2	40	887	11.1	93.18	1310.49	24.62		887		98	10	10	12	12	12
1	76.2	7.9	CS	2011	CS11_WS	CS11_DYTL	H49	H49	AM296	296	USDA200367-008	CS10-GND4-296	CS11-DYTL-631A	4	631A	13	31	13_31	2	NIRRI	68	69	1	180.3	61	42	1170	9.1	96.28	1728.6	33.206		1170		95	5	10	14	14	18
1	76.2	7.9	CS	2011	CS11_WS	CS11_DYTL	CML69	CML69	AM114	114	USDA200367-183	CS10-GND4-114	CS11-DYTL-632A	4	632A	13	32	13_32	2	NIRRI	71	73	2	185.4	76.2	35	1066	9.6	87.47	1574.95	30.088		1066		95	0	10	14	12	12
1	76.2	7.9	CS	2011	CS11_WS	CS11_DYTL	NC408		AM069	69	PWilliams_041	CS10-GND4-069	CS11-DYTL-633A	4	633A	13	33	13_33	2	NIRRI	70	70	0	182.9	68.6	44	1504	8.9	67.27	2222.06	42.779		1504		100	5	10	14	12	14
1	76.2	7.9	CS	2011	CS11_WS	CS11_DYTL	N28Ht	N28Ht	AM263	263	USDA200367-121	CS10-GND4-263	CS11-DYTL-634A	4	634A	13	34	13_34	2	NIRRI	71	72	1	175.3	63.5	48	478	10.9	77.74	706.215	13.297		478		98	10	20	16	16	14
1	76.2	7.9	CS	2011	CS11_WS	CS11_DYTL	Cuba/GuadC3F422-1-1-B-B-B	AAP266	AM202	202	PWilliams_087	CS10-GND4-202	CS11-DYTL-635A	4	635A	13	35	13_35	2	NIRRI	69	69	0	193	73.7	32	1158	9.6	95.5	1710.87	32.684		1158		98	5	10	14	14	12
1	76.2	7.9	CS	2011	CS11_WS	CS11_DYTL	GT-CY-2	GT_CY_2	AM091	91	PWilliams_091	CS10-GND4-091	CS11-DYTL-636A	4	636A	13	36	13_36	2	NIRRI	70	72	2	167.6	73.7	41	764	8.5	83.5	1128.76	21.826		764		98	5	25	14	16	14
1	76.2	7.9	CS	2011	CS11_WS	CS11_DYTL	CML341	CML341	AM112	112	USDA200367-088	CS10-GND4-112	CS11-DYTL-637A	4	637A	14	36	14_36	2	NIRRI	72	72	0	149.9	68.6	30	959	11.4	83.85	1416.86	26.529		959		98	10	5	12	14	14
1	76.2	7.9	CS	2011	CS11_WS	CS11_DYTL	DE1	DE1	AM158	158	USDA200367-294	CS10-GND4-158	CS11-DYTL-638A	4	638A	14	35	14_35	2	NIRRI	69	71	2	185.4	63.5	24	1110	11.5	102.09	1639.95	30.671		1110		98	5	20	14	16	16
1	76.2	7.9	CS	2011	CS11_WS	CS11_DYTL	SD40	SD40	AM312	312	USDA200367-296	CS10-GND4-312	CS11-DYTL-639A	4	639A	14	34	14_34	2	NIRRI	69	71	2	165.1	63.5	31	769	9.5	86.22	1136.15	21.729		769		98	10	20	16	14	16
1	76.2	7.9	CS	2011	CS11_WS	CS11_DYTL	SC212M	SC212M	AM074	74	PWilliams_051	CS10-GND4-074	CS11-DYTL-640A	4	640A	14	33	14_33	2	NIRRI	70	74	4	175.3	76.2	39	735	10.9	83.88	1085.92	20.447		735		89	5	20	14	16	14
1	76.2	7.9	CS	2011	CS11_WS	CS11_DYTL	NC332	NC332	AM101	101	USDA200367-145	CS10-GND4-101	CS11-DYTL-641A	4	641A	14	32	14_32	2	NIRRI	70	71	1	157.5	73.7	47	989	11.7	69.24	1461.18	27.266		989		98	5	10	14	12	14
1	76.2	7.9	CS	2011	CS11_WS	CS11_DYTL	H99	H99	AM328	328	USDA200367-259	CS10-GND4-328	CS11-DYTL-642A	4	642A	14	31	14_31	2	NIRRI	61	65	4	177.8	50.8	24	1080	10.1	79.04	1595.63	30.314		1080		95	10	10	12	14	12
1	76.2	7.9	CS	2011	CS11_WS	CS11_DYTL	[Cuba/GuadC3F34-2-1-1-B-B-BxCML264Q]-1-1	AAP275	AM141	141	PWilliams_094	CS10-GND4-141	CS11-DYTL-643A	4	643A	14	30	14_30	2	NIRRI	71	74	3	188	63.5	42	948	9.3	84.48	1400.61	26.846		948		95	5	20	12	12	14
1	76.2	7.9	CS	2011	CS11_WS	CS11_DYTL	CML91	CML91	AM212	212	USDA200367-065	CS10-GND4-212	CS11-DYTL-644A	4	644A	14	29	14_29	2	NIRRI	70	71	1	167.6	50.8	40	835	10.3	79.02	1233.66	23.385		835		98	20	20	14	12	14
1	76.2	7.9	CS	2011	CS11_WS	CS11_DYTL	U267Y	U267Y	AM038	38	USDA200367-174	CS10-GND4-038	CS11-DYTL-645A	4	645A	14	28	14_28	2	NIRRI	70	71	1	170.2	71.1	34	610	10.2	79.86	901.236	17.103		610		98	15	10	16	12	16
1	76.2	7.9	CS	2011	CS11_WS	CS11_DYTL	CML176	CML176	AM060	60	PWilliams_076	CS10-GND4-060	CS11-DYTL-646A	4	646A	14	27	14_27	2	NIRRI	72	75	3	193	63.5	39	874	11.1	72.71	1291.28	24.259		874		98	5	10	18	16	14
1	76.2	7.9	CS	2011	CS11_WS	CS11_DYTL	A680	A680	AM313	313	USDA200367-038	CS10-GND4-313	CS11-DYTL-647A	4	647A	14	26	14_26	2	NIRRI	73	74	1	165.1	58.4	34	152	10.09	54.92	224.57	4.267		152		98	5	40	16	14	14
1	76.2	7.9	CS	2011	CS11_WS	CS11_DYTL	CML61	CML61	AM024	24	USDA200367-064	CS10-GND4-024	CS11-DYTL-648A	4	648A	14	25	14_25	2	NIRRI	73	75	2	182.9	78.7	35	881	11.6	116.02	1301.62	24.316		881		95	15	25	14	14	14
1	76.2	7.9	CS	2011	CS11_WS	CS11_DYTL	NC236	NC236	AM078	78	USDA200367-006	CS10-GND4-078	CS11-DYTL-649A	4	649A	14	24	14_24	2	NIRRI	71	72	1	177.8	68.6	38	769	11.3	93.49	1136.15	21.297		769		98	20	40	12	12	10
1	76.2	7.9	CS	2011	CS11_WS	CS11_DYTL	NC336	NC336	AM106	106	USDA200367-147	CS10-GND4-106	CS11-DYTL-650A	4	650A	14	23	14_23	2	NIRRI	70	71	1	190.5	68.6	44	1118	10	72.84	1651.77	31.416		1118		98	5	15	14	14	14
1	76.2	7.9	CS	2011	CS11_WS	CS11_DYTL	LAMA2002-10-1-B	AAP258	AM123	123	PWilliams_081	CS10-GND4-123	CS11-DYTL-651A	4	651A	14	22	14_22	2	NIRRI	71	73	2	190.5	78.7	29	984	10.2	81.76	1453.8	27.589		984		95	10	15	14	14	16
1	76.2	7.9	CS	2011	CS11_WS	CS11_DYTL	Tx205	Tx205	AM136	136	PWilliams_018	CS10-GND4-136	CS11-DYTL-652A	4	652A	14	21	14_21	2	NIRRI	72	71	-1	175.3	71.1	25	816	8.8	70.63	1205.59	23.235		816		95	2	10	16	14	14
1	76.2	7.9	CS	2011	CS11_WS	CS11_DYTL	Mp488	Mp488	AM227	227	PWilliams_028	CS10-GND4-227	CS11-DYTL-653A	4	653A	14	20	14_20	2	NIRRI	70	74	4	193	83.8	35	520	9.3	78.54	768.267	14.726		520		100	10	35	12	14	12
1	76.2	7.9	CS	2011	CS11_WS	CS11_DYTL	CML238	CML238	AM083	83	USDA200367-075	CS10-GND4-083	CS11-DYTL-654A	4	654A	14	19	14_19	2	NIRRI	70	71	1	180.3	66	41	512	9.9	84.62	756.447	14.403		512		95	10	5	14	14	16
1	76.2	7.9	CS	2011	CS11_WS	CS11_DYTL	DTPYC9-F143-5-4-1-2-B	AAP102	AM292	292	PWilliams_020	CS10-GND4-292	CS11-DYTL-655A	4	655A	14	18	14_18	2	NIRRI	68	68	0	162.6	58.4	40	1752	9.3	80.21	2588.47	49.614		1752		98	5	15	12	14	12
1	76.2	7.9	CS	2011	CS11_WS	CS11_DYTL	CML92	CML92	AM248	248	USDA200367-066	CS10-GND4-248	CS11-DYTL-656A	4	656A	14	17	14_17	2	NIRRI	69	70	1	200.7	78.7	37	955	8.6	68.05	1410.95	27.253		955		95	10	10	14	14	14
1	76.2	7.9	CS	2011	CS11_WS	CS11_DYTL	DTPYc9-F46-3-9-1-2-B	AAP212	AM199	199	PWilliams_055	CS10-GND4-199	CS11-DYTL-657A	4	657A	14	16	14_16	2	NIRRI	70	70	0	198.1	81.3	33	1509	8.9	75.73	2229.45	42.921		1509		98	5	5	14	14	14
1	76.2	7.9	CS	2011	CS11_WS	CS11_DYTL	4226	4226	AM364	364	USDA200367-204	CS10-GND4-364	CS11-DYTL-658A	4	658A	14	15	14_15	2	NIRRI	67	69	2	188	91.4	41	786	9.3	69.5	1161.26	22.258		786		98	10	25	14	14	14
1	76.2	7.9	CS	2011	CS11_WS	CS11_DYTL	W22	W22	AM347	347	USDA200367-201	CS10-GND4-347	CS11-DYTL-659A	4	659A	14	14	14_14	2	NIRRI	67	68	1	167.6	61	40	813	10.2	65.54	1201.16	22.795		813		95	10	35	14	16	16
1	76.2	7.9	CS	2011	CS11_WS	CS11_DYTL	CML281	CML281	AM013	13	USDA200367-078	CS10-GND4-013	CS11-DYTL-660A	4	660A	14	13	14_13	2	NIRRI	73	74	1	190.5	86.4	37	527	9.9	88.83	778.609	14.825		527		100	20	5	14	12	14
1	76.2	7.9	CS	2011	CS11_WS	CS11_DYTL	B104	B104	AM242	242	USDA200367-283	CS10-GND4-242	CS11-DYTL-661A	4	661A	14	12	14_12	2	NIRRI	73	75	2	175.3	63.5	40	178	10.09	78.17	262.984	4.997		178		85	5	15	12	12	12
1	76.2	7.9	CS	2011	CS11_WS	CS11_DYTL	Tx202	Tx202	AM175	175	PWilliams_038	CS10-GND4-175	CS11-DYTL-662A	4	662A	14	11	14_11	2	NIRRI	70	72	2	177.8	73.7	33	939	10.7	87	1387.31	26.181		939		98	10	40	12	12	14
1	76.2	7.9	CS	2011	CS11_WS	CS11_DYTL	Mo44	Mo44	AM238	238	USDA200367-192	CS10-GND4-238	CS11-DYTL-663A	4	663A	14	10	14_10	2	NIRRI	72	73	1	193	78.7	31	990	10.3	71.51	1462.66	27.726		990		98	10	20	16	14	16
1	76.2	7.9	CS	2011	CS11_WS	CS11_DYTL	Mo45	Mo45	AM311	311	USDA200367-252	CS10-GND4-311	CS11-DYTL-664A	4	664A	14	9	14_9	2	NIRRI	70	72	2	170.2	53.3	42	761	9.9	65.22	1124.33	21.408		761		95	10	10	12	14	12
1	76.2	7.9	CS	2011	CS11_WS	CS11_DYTL	Tx204	Tx204	AM284	284	PWilliams_017	CS10-GND4-284	CS11-DYTL-665A	4	665A	14	8	14_8	2	NIRRI	71	73	2	170.2	61	38	688	8.8	76.33	1016.48	19.591		688		98	10	35	14	14	16
1	76.2	7.9	CS	2011	CS11_WS	CS11_DYTL	A&MY07_219	A&M_Y07_219	AM200	200	PWilliams_063	CS10-GND4-200	CS11-DYTL-666A	4	666A	14	7	14_7	2	NIRRI	69	71	2	185.4	61	36	801	9.9	78.75	1183.43	22.533		801		95	25	30	14	14	16
1	76.2	7.9	CS	2011	CS11_WS	CS11_DYTL	T8	T8	AM250	250	USDA200367-243	CS10-GND4-250	CS11-DYTL-667A	4	667A	14	6	14_6	2	NIRRI	70	71	1	165.1	76.2	41	160	10.09	88.06	236.39	4.492		160		95	25	5	12	12	10
1	76.2	7.9	CS	2011	CS11_WS	CS11_DYTL	CML228	CML228	AM133	133	USDA200367-074	CS10-GND4-133	CS11-DYTL-668A	4	668A	14	5	14_5	2	NIRRI	72	74	2	177.8	66	37	454	10.3	79.35	670.756	12.715		454		100	5	10	14	12	14
1	76.2	7.9	CS	2011	CS11_WS	CS11_DYTL	Mp04:96	Mp04_96	AM070	70	PWilliams_044	CS10-GND4-070	CS11-DYTL-669A	4	669A	15	5	15_5	2	NIRRI	75	79	4	182.9	88.9	42	391	9.7	75.79	577.678	11.024		391		95	10	5	12	12	14
1	76.2	7.9	CS	2011	CS11_WS	CS11_DYTL	CML348	CML348	AM002	2	PWilliams_099	CS10-GND4-002	CS11-DYTL-670A	4	670A	15	6	15_6	2	NIRRI	67	69	2	185.4	78.7	40	919	9.5	84.5	1357.76	25.967		919		95	5	30	14	10	12
1	76.2	7.9	CS	2011	CS11_WS	CS11_DYTL	CML479	CML479	AM031	31	PWilliams_086	CS10-GND4-031	CS11-DYTL-671A	4	671A	15	7	15_7	2	NIRRI	69	71	2	195.6	63.5	30	1010	11.3	76.92	1492.21	27.971		1010		98	5	5	12	12	14
1	76.2	7.9	CS	2011	CS11_WS	CS11_DYTL	NC230	NC230	AM077	77	USDA200367-004	CS10-GND4-077	CS11-DYTL-672A	4	672A	15	8	15_8	2	NIRRI	74	77	3	170.2	63.5	34	469	10	86.99	692.918	13.179		469		98	10	5	12	12	14
1	76.2	7.9	CS	2011	CS11_WS	CS11_DYTL	B109	B109	AM298	298	USDA200367-293	CS10-GND4-298	CS11-DYTL-673A	4	673A	15	9	15_9	2	NIRRI	73	75	2	175.3	76.2	28	85	10.09	74.61	125.582	2.386		85		95	5	50	14	12	14
1	76.2	7.9	CS	2011	CS11_WS	CS11_DYTL	K4	K4	AM093	93	USDA200367-200	CS10-GND4-093	CS11-DYTL-674A	4	674A	15	10	15_10	2	NIRRI	72	74	2	182.9	78.7	26	957	8.8	75.16	1413.91	27.25		957		98	2	15	14	12	12
1	76.2	7.9	CS	2011	CS11_WS	CS11_DYTL	Nei402011-B-B-B	AAP261	AM030	30	PWilliams_084	CS10-GND4-030	CS11-DYTL-675A	4	675A	15	11	15_11	2	NIRRI	69	71	2	185.4	81.3	33	1334	10.9	94.01	1970.9	37.111		1334		98	10	15	12	12	14
1	76.2	7.9	CS	2011	CS11_WS	CS11_DYTL	GT-AT709	GT_AT_709	AM152	152	PWilliams_042	CS10-GND4-152	CS11-DYTL-676A	4	676A	15	12	15_12	2	NIRRI	74	77	3	170.2	76.2	38	81	10.09	74.23	119.672	2.274		81		98	10	15	14	16	14
1	76.2	7.9	CS	2011	CS11_WS	CS11_DYTL	SC29	SC229	AM003	3	PWilliams_061	CS10-GND4-003	CS11-DYTL-677A	4	677A	15	13	15_13	2	NIRRI	72	77	5	195.6	73.7	35	704	9.4	67.11	1040.12	19.914		704		100	2	5	14	16	16
1	76.2	7.9	CS	2011	CS11_WS	CS11_DYTL	R229	R229	AM153	153	USDA200367-281	CS10-GND4-153	CS11-DYTL-678A	4	678A	15	14	15_14	2	NIRRI	73	74	1	170.2	81.3	28	140	10.09	51.26	206.841	3.93		140		98	5	45	18	16	16
1	76.2	7.9	CS	2011	CS11_WS	CS11_DYTL	Syn-Ham-22-81	Syn_Ham_22_81	AM135	135	PWilliams_016	CS10-GND4-135	CS11-DYTL-679A	4	679A	15	15	15_15	2	NIRRI	69	70	1	188	78.7	37	1050	8.8	84.28	1551.31	29.898		1050		95	10	25	14	14	16
1	76.2	7.9	CS	2011	CS11_WS	CS11_DYTL	B68	B68	AM094	94	PWilliams_034	CS10-GND4-094	CS11-DYTL-680A	4	680A	15	16	15_16	2	NIRRI	69	69	0	190.5	83.8	38	898	10	73.72	1326.74	25.234		898		98	25	40	18	18	14
1	76.2	7.9	CS	2011	CS11_WS	CS11_DYTL	Oh603	Oh603	AM335	335	USDA200367-251	CS10-GND4-335	CS11-DYTL-681A	4	681A	15	17	15_17	2	NIRRI	67	68	1	188	78.7	28	1102	10.7	67.65	1628.13	30.725		1102		98	10	25	12	12	14
1	76.2	7.9	CS	2011	CS11_WS	CS11_DYTL	KUI2007	KUI2007	AM194	194	USDA200367-111	CS10-GND4-194	CS11-DYTL-682A	4	682A	15	18	15_18	2	NIRRI	70	71	1	203.2	78.7	41	786	9.4	82.44	1161.26	22.234		786		98	2	20	16	14	16
1	76.2	7.9	CS	2011	CS11_WS	CS11_DYTL	MBRC5BcF60-2-1-2-B-B-BxCML384-B-1-2-B-B-B-B	AAP235	AM122	122	PWilliams_065	CS10-GND4-122	CS11-DYTL-683A	4	683A	15	19	15_19	2	NIRRI	70	71	1	195.6	86.4	41	1472	10	94.28	2174.79	41.363		1472		95	10	10	12	12	12
1	76.2	7.9	CS	2011	CS11_WS	CS11_DYTL	NC318	NC318	AM131	131	USDA200367-138	CS10-GND4-131	CS11-DYTL-684A	4	684A	15	20	15_20	2	NIRRI	72	74	2	177.8	66	32	560	10.9	64.01	827.364	15.579		560		98	2	15	14	12	14
1	76.2	7.9	CS	2011	CS11_WS	CS11_DYTL	[MBR-ET(W)C1F139-2-1-B-2-B-B-B-B-B-BxMBRC5BcF13-3-1-2-B-B-B-B-1-2-B-B-BxCML264Q]-1-1	AAP155	AM068	68	PWilliams_040	CS10-GND4-068	CS11-DYTL-685A	4	685A	15	21	15_21	2	NIRRI	73	74	1	193	81.3	34	335	12.3	88.6	494.941	9.173		335		95	10	20	12	12	14
1	76.2	7.9	CS	2011	CS11_WS	CS11_DYTL	NC364	NC364	AM325	325	USDA200367-161	CS10-GND4-325	CS11-DYTL-686A	4	686A	15	22	15_22	2	NIRRI	69	69	0	198.1	63.5	30	706	10	66.59	1043.07	19.839		706		98	15	20	14	12	14
1	76.2	7.9	CS	2011	CS11_WS	CS11_DYTL	CML311	CML311	AM019	19	USDA200367-079	CS10-GND4-019	CS11-DYTL-687A	4	687A	15	23	15_23	2	NIRRI	71	74	3	193	76.2	37	817	10.5	81.02	1207.07	22.83		817		98	5	10	16	14	14
1	76.2	7.9	CS	2011	CS11_WS	CS11_DYTL	CML423	CML423	AM303	303	PWilliams_027	CS10-GND4-303	CS11-DYTL-688A	4	688A	15	24	15_24	2	NIRRI	65	69	4	165.1	58.4	31	1130	9.8	86.67	1669.5	31.824		1130		95	5	10	14	14	12
1	76.2	7.9	CS	2011	CS11_WS	CS11_DYTL	CML107	CML107	AM032	32	PWilliams_092	CS10-GND4-032	CS11-DYTL-689A	4	689A	15	25	15_25	2	NIRRI	69	69	0	177.8	78.7	33	871	10.2	85.67	1286.85	24.421		871		98	10	25	12	12	12
1	76.2	7.9	CS	2011	CS11_WS	CS11_DYTL	H105W	H105W	AM291	291	USDA200367-257	CS10-GND4-291	CS11-DYTL-690A	4	690A	15	26	15_26	2	NIRRI	68	69	1	154.9	50.8	31	742	10.2	86.83	1096.26	20.804		742		98	10	60	18	14	14
1	76.2	7.9	CS	2011	CS11_WS	CS11_DYTL	NC344	NC344	AM107	107	USDA200367-151	CS10-GND4-107	CS11-DYTL-692A	4	692A	15	28	15_28	2	NIRRI	72	74	2	167.6	58.4	38	481	9.9	62.53	710.647	13.531		481		98	0	15	14	16	16
1	76.2	7.9	CS	2011	CS11_WS	CS11_DYTL	NC268	NC268	AM079	79	USDA200367-273	CS10-GND4-079	CS11-DYTL-693A	4	693A	15	29	15_29	2	NIRRI	74	78	4	170.2	68.6	27	41	10.09		60.5749	1.151		41		100	5	50	12	16	10
1	76.2	7.9	CS	2011	CS11_WS	CS11_DYTL	B105	B105	AM276	276	USDA200367-284	CS10-GND4-276	CS11-DYTL-694A	4	694A	15	30	15_30	2	NIRRI	69	69	0	162.6	58.4	30	557	9.4	58.75	822.932	15.756		557		95	15	20	16	16	16
1	76.2	7.9	CS	2011	CS11_WS	CS11_DYTL	A&M407-005	A&M_407_005	AM320	320	PWilliams_003	CS10-GND4-320	CS11-DYTL-695A	4	695A	15	31	15_31	2	NIRRI	68	70	2	157.5	50.8	35	757	9.4	62.81	1118.42	21.414		757		98	10	25	14	14	14
1	76.2	7.9	CS	2011	CS11_WS	CS11_DYTL	Mo1W	MO1W	AM306	306	USDA200367-248	CS10-GND4-306	CS11-DYTL-696A	4	696A	15	32	15_32	2	NIRRI	66	69	3	154.9	48.3	28	796	8.9	71.43	1176.04	22.641		796		95	5	50	12	12	16
1	76.2	7.9	CS	2011	CS11_WS	CS11_DYTL	N192	N192	AM339	339	USDA200367-247	CS10-GND4-339	CS11-DYTL-697A	4	697A	15	33	15_33	2	NIRRI	69	71	2	170.2	43.2	32	254	10.09	66.32	375.269	7.13		254		98	5	25	18	14	16
1	76.2	7.9	CS	2011	CS11_WS	CS11_DYTL	Check4_DK68_05	Check4_DK68_05	AMC4	400	Check4_DK68_05	Check4_DeKalb68_05	CS11-DYTL-698A	C	698A	15	34	15_34	2	NIRRI	64	68	4	144.8	45.7	45	1109	11.4	85.23	1638.48	30.678		1109		95	30	10	16	14	14
1	76.2	7.9	CS	2011	CS11_WS	CS11_DYTL	I137TN	I137TN	AM144	144	USDA200367-101	CS10-GND4-144	CS11-DYTL-699A	4	699A	15	35	15_35	2	NIRRI	72	73	1	180.3	53.3	33	580	10.1	83.12	856.913	16.28		580		98	5	15	10	12	12
1	76.2	7.9	CS	2011	CS11_WS	CS11_DYTL	A&MY07-225	A&M_Y07_225	AM087	87	PWilliams_043	CS10-GND4-087	CS11-DYTL-700A	4	700A	15	36	15_36	2	NIRRI	70	71	1	177.8	61	31	1087	9.2	78.24	1605.97	30.816		1087		98	5	5	12	12	16
1	76.2	7.9	CS	2011	CS11_WS	CS11_DYTL	GT602	GT602	AM117	117	PWilliams_022	CS10-GND4-117	CS11-DYTL-701A	4	701A	16	36	16_36	2	NIRRI	69	72	3	154.9	58.4	37	345	9.5	66.07	509.716	9.748		345		95	5	30	14	12	12
1	76.2	7.9	CS	2011	CS11_WS	CS11_DYTL	CML77	CML77	AM195	195	USDA200367-184	CS10-GND4-195	CS11-DYTL-702A	4	702A	16	35	16_35	2	NIRRI	70	72	2	167.6	63.5	34	391	10	84.09	577.678	10.987		391		90	5	10	12	14	14
1	76.2	7.9	CS	2011	CS11_WS	CS11_DYTL	Mo18W	Mo18W	AM115	115	USDA200367-233	CS10-GND4-115	CS11-DYTL-703A	4	703A	16	34	16_34	2	NIRRI	72	78	6	182.9	61	39	297	10.5	74.9	438.799	8.299		297		90	5	20	12	14	14
1	76.2	7.9	CS	2011	CS11_WS	CS11_DYTL	KUI2021	KUI2021	AM149	149	USDA200367-112	CS10-GND4-149	CS11-DYTL-704A	4	704A	16	33	16_33	2	NIRRI	70	72	2	182.9	73.7	25	665	9.7	80.75	982.495	18.749		665		95	5	20	14	16	14
1	76.2	7.9	CS	2011	CS11_WS	CS11_DYTL	E2558W	E2558W	AM180	180	USDA200367-095	CS10-GND4-180	CS11-DYTL-705A	4	705A	16	32	16_32	2	NIRRI	69	71	2	193	61	26	870	12.6	77.19	1285.37	23.741		870		95	10	10	14	16	14
1	76.2	7.9	CS	2011	CS11_WS	CS11_DYTL	Va22	Va22	AM230	230	USDA200367-026	CS10-GND4-230	CS11-DYTL-706A	4	706A	16	31	16_31	2	NIRRI	70	71	1	177.8	66	43	873	10.9	71.62	1289.8	24.286		873		98	10	15	12	12	14
1	76.2	7.9	CS	2011	CS11_WS	CS11_DYTL	A&MY07-226	A&M_Y07_226	AM121	121	PWilliams_062	CS10-GND4-121	CS11-DYTL-707A	4	707A	16	30	16_30	2	NIRRI	70	72	2	160	53.3	31	548	9.2	60.83	809.635	15.536		548		95	0	15	14	14	12
1	76.2	7.9	CS	2011	CS11_WS	CS11_DYTL	CML328	CML328	AM279	279	USDA200367-084	CS10-GND4-279	CS11-DYTL-708A	4	708A	16	29	16_29	2	NIRRI	66	67	1	167.6	50.8	22	565	9.2	68.98	834.752	16.018		565		90	5	5	18	14	14
1	76.2	7.9	CS	2011	CS11_WS	CS11_DYTL	B76	B76	AM269	269	USDA200367-241	CS10-GND4-269	CS11-DYTL-709A	4	709A	16	28	16_28	2	NIRRI	68	69	1	160	55.9	35	770	10.4	73.83	1137.63	21.541		770		75	20	30	14	14	14
1	76.2	7.9	CS	2011	CS11_WW	CS11_LIYT	Mp04:96	Mp04_96	AM070	70	PWilliams_044	CS10-GND4-070	CS11-LIYT-101A	4	101A	3	43	3_43	1	IRRI	72	73	1	203.2	86.4	40	1128	15.9	75.6	1666.64	29.621	885	243.56	10	85	5	20	12	12	12	flint	62	1.85733
1	76.2	7.9	CS	2011	CS11_WW	CS11_LIYT	Mp04:96	Mp04_96	AM070	70	PWilliams_044	CS10-GND5-070	CS11-LIYT-101B	5	101B	3	44	3_44	1	IRRI	70	74	4	215.9	88.9	40	1320	11.1	79.9	1949.75	36.63	844	476	11	95	0	30	14	12	14	dent	260	2.43136
1	76.2	7.9	CS	2011	CS11_WW	CS11_LIYT	E2558W	E2558W	AM180	180	USDA200367-095	CS10-GND4-180	CS11-LIYT-102A	4	102A	3	45	3_45	1	IRRI	69	73	4	208.3	73.7	34	1522	9.7	78.9	2249.18	42.921	739	783	10	100	2	5	14	14	16	dent	580	2.77085
1	76.2	7.9	CS	2011	CS11_WW	CS11_LIYT	E2558W	E2558W	AM180	180	USDA200367-095	CS10-GND5-180	CS11-LIYT-102B	5	102B	3	46	3_46	1	IRRI	68	74	6	215.9	76.2	42	1242	11.7	77.8	1834.76	34.237	717	525.18	10	80	5	25	16	12	14	dent	2200	3.34439
1	76.2	7.9	CS	2011	CS11_WW	CS11_LIYT	NC310	NC310	AM204	204	USDA200367-134	CS10-GND4-204	CS11-LIYT-103A	4	103A	3	47	3_47	1	IRRI	70	72	2	182.9	55.9	35	589	12.7	55.8	870.79	16.065	308	280.95	10	95	0	50	18	18	16	flint
1	76.2	7.9	CS	2011	CS11_WW	CS11_LIYT	NC310	NC310	AM204	204	USDA200367-134	CS10-GND5-204	CS11-LIYT-103B	5	103B	3	48	3_48	1	IRRI	69	71	2	215.9	55.9	38	419	10.99	68.7	618.484	11.633	268	151	9	98	0	70	16	14	14	flint	2800	3.44871
1	76.2	7.9	CS	2011	CS11_WW	CS11_LIYT	CML258	CML258	AM011	11	USDA200367-076	CS10-GND4-011	CS11-LIYT-104A	4	104A	3	49	3_49	1	IRRI	74	77	3	203.2	83.8	41	1390	10.1	104.8	2053.92	39.021	980	410.43	10	98	0	10	16	12	21	dent	650	2.81954
1	76.2	7.9	CS	2011	CS11_WW	CS11_LIYT	CML258	CML258	AM011	11	USDA200367-076	CS10-GND5-011	CS11-LIYT-104B	5	104B	3	50	3_50	1	IRRI	73	78	5	195.6	78.7	37	1171	11.4	104.8	1729.63	32.385	826	345.16	10	70	0	25	14	12	14	dent	210	2.34242
1	76.2	7.9	CS	2011	CS11_WW	CS11_LIYT	B52	B52	AM224	224	USDA200367-234	CS10-GND4-224	CS11-LIYT-105A	4	105A	3	51	3_51	1	IRRI	70	71	1	203.2	88.9	31	1457	9.7	71.6	2152.2	41.07	875	581.28	10	98	0	20	16	16	18	dent	420	2.63347
1	76.2	7.9	CS	2011	CS11_WW	CS11_LIYT	B52	B52	AM224	224	USDA200367-234	CS10-GND5-224	CS11-LIYT-105B	5	105B	3	52	3_52	1	IRRI	68	69	1	200.7	81.3	18	1033	10.6	82.5	1526.69	28.843	358	675	10	90	0	30	12	16	16	dent	2100	3.32428
1	76.2	7.9	CS	2011	CS11_WW	CS11_LIYT	Check2_28V81	Check2_28V81	AMC2	398	Check2_28V81	Check2_28V81	CS11-LIYT-106A	C	106A	3	53	3_53	1	IRRI	66	67	1	198.1	76.2	40	2439	13.7	86.3	3603.01	65.71	1792	647	10	80	5	15	14	16	18	dent	540	2.74036
1	76.2	7.9	CS	2011	CS11_WW	CS11_LIYT	Check2_28V81	Check2_28V81	AMC2	398	Check2_28V81	Check2_28V81	CS11-LIYT-106B	C	106B	3	54	3_54	1	IRRI	66	67	1	190.5	63.5	39	1831	12.2	81	2705.49	50.199	1388	443.21	10	90	2	2	16	14	16	dent	1000	3.00432
1	76.2	7.9	CS	2011	CS11_WW	CS11_LIYT	A&MY07-221	A&M_Y07_221	AM071	71	PWilliams_047	CS10-GND4-071	CS11-LIYT-107A	4	107A	3	55	3_55	1	IRRI	69	70	1	190.5	76.2	44	1059	15.1	62.5	1564.34	28.067	735	324	11	95	20	30	16	14	16	flint	520	2.72428
1	76.2	7.9	CS	2011	CS11_WW	CS11_LIYT	A&MY07-221	A&M_Y07_221	AM071	71	PWilliams_047	CS10-GND5-071	CS11-LIYT-107B	5	107B	3	56	3_56	1	IRRI	67	67	0	190.5	73.7	33	669	14.8	74.2	988.711	17.802	404	265.51	10	95	5	15	16	14	12	flint	1200	3.08279
1	76.2	7.9	CS	2011	CS11_WW	CS11_LIYT	A214N	A214N	AM257	257	USDA200367-218	CS10-GND4-257	CS11-LIYT-108A	4	108A	3	57	3_57	1	IRRI	67	66	-1	167.6	53.3	30	749	14.3	75.7	1106.32	20.036	503	245.32	10	80	10	75	14	16	14	dent	2800	3.44871
1	76.2	7.9	CS	2011	CS11_WW	CS11_LIYT	A214N	A214N	AM257	257	USDA200367-218	CS10-GND5-257	CS11-LIYT-108B	5	108B	3	58	3_58	1	IRRI	65	65	0	165.1	63.5	24	726	14.4	89.6	1072.86	19.408	399	327	10	90	2	30	14	14	12	dent	1900	3.28103
1	76.2	7.9	CS	2011	CS11_WW	CS11_LIYT	P84c3BCCMirtC5BC0F80-4-2-1-4-1-1-B-B	AAP267	AM016	16	PWilliams_088	CS10-GND4-016	CS11-LIYT-109A	4	109A	3	59	3_59	1	IRRI	69	70	1	180.3	73.7	34	854	10.99	61.3	1261.23	23.723	644	209.56	10	98	2	15	12	14	12	flint	700	2.85126
1	76.2	7.9	CS	2011	CS11_WW	CS11_LIYT	P84c3BCCMirtC5BC0F80-4-2-1-4-1-1-B-B	AAP267	AM016	16	PWilliams_088	CS10-GND5-016	CS11-LIYT-109B	5	109B	3	60	3_60	1	IRRI	68	69	1	172.7	76.2	36	586	13.9	75.1	866.39	15.764	340	246.22	10	95	2	20	14	14	14	flint	710	2.85733
1	76.2	7.9	CS	2011	CS11_WW	CS11_LIYT	Mp707	Mp707	AM061	61	PWilliams_079	CS10-GND4-061	CS11-LIYT-110A	4	110A	3	61	3_61	1	IRRI	70	72	2	185.4	71.1	38	477	14.9	67.7	705.432	12.686	200	277.89	10	85	5	30	16	16	16	flint	820	2.91908
1	76.2	7.9	CS	2011	CS11_WW	CS11_LIYT	Mp707	Mp707	AM061	61	PWilliams_079	CS10-GND5-061	CS11-LIYT-110B	5	110B	3	62	3_62	1	IRRI	69	71	2	195.6	76.2	41	702	15.1	72.4	1037.38	18.612	458	244.02	10	95	0	10	14	16	14	flint	1300	3.11727
1	76.2	7.9	CS	2011	CS11_WW	CS11_LIYT	GR-3	GR_3	AM201	201	PWilliams_078	CS10-GND4-201	CS11-LIYT-111A	4	111A	3	63	3_63	1	IRRI	69	69	0	182.9	66	36	960	10.7	62.7	1418.58	26.771	630	329.67	10	95	10	50	16	16	14	dent	1200	3.08279
1	76.2	7.9	CS	2011	CS11_WW	CS11_LIYT	GR-3	GR_3	AM201	201	PWilliams_078	CS10-GND5-201	CS11-LIYT-111B	5	111B	3	64	3_64	1	IRRI	68	69	1	180.3	68.6	38	623	11.1	66.4	921.038	17.304	308	314.96	11	85	10	10	16	14	14	flint	1500	3.17898
1	76.2	7.9	CS	2011	CS11_WW	CS11_LIYT	DTPYC9-F134-3-1-B	AAP244	AM055	55	PWilliams_073	CS10-GND4-055	CS11-LIYT-112A	4	112A	3	65	3_65	1	IRRI	68	69	1	167.6	71.1	40	615	10.99	54.3	908.968	17.097	408	207	10	90	0	50	16	18	16	flint	640	2.81291
1	76.2	7.9	CS	2011	CS11_WW	CS11_LIYT	DTPYC9-F134-3-1-B	AAP244	AM055	55	PWilliams_073	CS10-GND5-055	CS11-LIYT-112B	5	112B	3	66	3_66	1	IRRI	65	65	0	165.1	68.6	37	535	13.7	67.1	790.023	14.408	249	285.25	10	95	5	5	14	18	14	flint	1200	3.08279
1	76.2	7.9	CS	2011	CS11_WW	CS11_LIYT	Ki11	Ki11	AM113	113	USDA200367-108	CS10-GND4-113	CS11-LIYT-113A	4	113A	3	67	3_67	1	IRRI	70	72	2	180.3	76.2	35	573	14.5	55.4	846.858	15.301	340	233	10	90	0	25	12	16	16	flint	500	2.70757
1	76.2	7.9	CS	2011	CS11_WW	CS11_LIYT	Ki11	Ki11	AM113	113	USDA200367-108	CS10-GND5-113	CS11-LIYT-113B	5	113B	3	68	3_68	1	IRRI	68	70	2	182.9	68.6	21	359	14.6	68.3	530.621	9.576	145	214	11	90	0	40	16	16	16	flint	990	3
1	76.2	7.9	CS	2011	CS11_WW	CS11_LIYT	NC342	NC342	AM316	316	USDA200367-150	CS10-GND4-316	CS11-LIYT-114A	4	114A	3	69	3_69	1	IRRI	67	70	3	170.2	58.4	35	740	13.3	62.2	1092.64	20.019	386	354	10	95	2	25	16	18	16	flint	1400	3.14922
1	76.2	7.9	CS	2011	CS11_WW	CS11_LIYT	NC342	NC342	AM316	316	USDA200367-150	CS10-GND5-316	CS11-LIYT-114B	5	114B	3	70	3_70	1	IRRI	65	67	2	162.6	55.9	40	701	14.7	73.4	1036.14	18.678	354	347.51	10	95	10	15	18	16	16	flint	1500	3.17898
1	76.2	7.9	CS	2011	CS11_WW	CS11_LIYT	GT112	GT112	AM097	97	USDA200367-098	CS10-GND4-097	CS11-LIYT-115A	4	115A	3	71	3_71	1	IRRI	70	73	3	193	76.2	33	864	10.6	77.3	1276.96	24.125	494	369.89	10	95	5	20	16	16	16	flint	530	2.73239
1	76.2	7.9	CS	2011	CS11_WW	CS11_LIYT	GT112	GT112	AM097	97	USDA200367-098	CS10-GND5-097	CS11-LIYT-115B	5	115B	3	72	3_72	1	IRRI	69	73	4	180.3	68.6	40	312	10.99	77.3	460.557	8.663	59	252.76	9	80	0	45	12	14	12	flint	880	2.94939
1	76.2	7.9	CS	2011	CS11_WW	CS11_LIYT	CML69	CML69	AM114	114	USDA200367-183	CS10-GND4-114	CS11-LIYT-116A	4	116A	3	73	3_73	1	IRRI	69	71	2	177.8	61	31	1126	13.6	64.4	1663.12	30.366	871	254.78	10	95	0	20	16	14	14	flint	320	2.51851
1	76.2	7.9	CS	2011	CS11_WW	CS11_LIYT	CML69	CML69	AM114	114	USDA200367-183	CS10-GND5-114	CS11-LIYT-116B	5	116B	3	74	3_74	1	IRRI	68	70	2	180.3	71.1	32	906	10.4	70.9	1339.01	25.354	562	343.85	10	100	0	10	14	14	14	flint	840	2.92942
1	76.2	7.9	CS	2011	CS11_WW	CS11_LIYT	A&MY07-226	A&M_Y07_226	AM121	121	PWilliams_062	CS10-GND4-121	CS11-LIYT-117A	4	117A	3	75	3_75	1	IRRI	69	70	1	167.6	61	35	1058	9.5	70.9	1563.68	29.905	667	391.59	10	98	0	10	14	16	14	dent	1200	3.08279
1	76.2	7.9	CS	2011	CS11_WW	CS11_LIYT	A&MY07-226	A&M_Y07_226	AM121	121	PWilliams_062	CS10-GND5-121	CS11-LIYT-117B	5	117B	3	76	3_76	1	IRRI	68	69	1	177.8	63.5	41	1815	12	79	2682.21	49.88	1306	509.1	10	98	0	25	14	14	14	dent	1200	3.08279
1	76.2	7.9	CS	2011	CS11_WW	CS11_LIYT	Sg1533	Sg1533	AM309	309	USDA200367-262	CS10-GND4-309	CS11-LIYT-118A	4	118A	3	77	3_77	1	IRRI	65	65	0	185.4	76.2	39	1137	11.9	81.5	1680.23	31.282	376	760.78	11	98	0	10	16	16	14	flint	1100	3.04532
1	76.2	7.9	CS	2011	CS11_WW	CS11_LIYT	Sg1533	Sg1533	AM309	309	USDA200367-262	CS10-GND5-309	CS11-LIYT-118B	5	118B	3	78	3_78	1	IRRI	63	63	0	167.6	76.2	44	836	11.4	93.6	1235	23.124	358	477.57	11	95	15	20	14	16	16	flint	2300	3.36361
1	76.2	7.9	CS	2011	CS11_WW	CS11_LIYT	CI64	CI64	AM252	252	USDA200367-020	CS10-GND4-252	CS11-LIYT-119A	4	119A	3	79	3_79	1	IRRI	68	69	1	208.3	76.2	33	2225	9.85	88.8	3287.04	62.622	1438	786.94	10	90	5	25	20	20	20	dent	800	2.90849
1	76.2	7.9	CS	2011	CS11_WW	CS11_LIYT	CI64	CI64	AM252	252	USDA200367-020	CS10-GND5-252	CS11-LIYT-119B	5	119B	3	80	3_80	1	IRRI	67	68	1	210.8	83.8	31	1744	11.7	82.6	2575.95	48.068	880	863.56	12	95	2	10	20	16	18	dent	1100	3.04532
1	76.2	7.9	CS	2011	CS11_WW	CS11_LIYT	Check1_BH9014	Check1_BH9014	AMC1	397	Check1_BH9014	Check1_BH9014	CS11-LIYT-120A	C	120A	3	81	3_81	1	IRRI	68	68	0	195.6	73.7	42	2157	11.5	80.2	3186.82	59.601	1579	578.49	10	98	0	10	14	12	12	dent	1200	3.08279
1	76.2	7.9	CS	2011	CS11_WW	CS11_LIYT	Check1_BH9014	Check1_BH9014	AMC1	397	Check1_BH9014	Check1_BH9014	CS11-LIYT-120B	C	120B	3	82	3_82	1	IRRI	68	68	0	198.1	58.4	42	1485	12.4	79.9	2193.47	40.606	925	559.32	11	95	2	15	12	14	14	dent	940	2.97772
1	76.2	7.9	CS	2011	CS11_WW	CS11_LIYT	GT-P50	GT_P50	AM323	323	PWilliams_037	CS10-GND4-323	CS11-LIYT-121A	4	121A	3	83	3_83	1	IRRI	68	69	1	203.2	73.7	38	1808	10.6	82.2	2671.82	50.478	1361	447.64	10	98	2	30	14	14	16	dent	990	3
1	76.2	7.9	CS	2011	CS11_WW	CS11_LIYT	GT-P50	GT_P50	AM323	323	PWilliams_037	CS10-GND5-323	CS11-LIYT-121B	5	121B	3	84	3_84	1	IRRI	64	65	1	198.1	68.6	38	1667	11.4	92.5	2462.17	46.101	1166	500.78	10	95	30	60	16	16	14	dent	2600	3.41664
1	76.2	7.9	CS	2011	CS11_WW	CS11_LIYT	DTPYc9-F46-3-9-1-2-B	AAP212	AM199	199	PWilliams_055	CS10-GND4-199	CS11-LIYT-122A	4	122A	3	85	3_85	1	IRRI	69	69	0	205.7	68.6	42	2826	11.4	89.7	4175.87	78.187	1973	853.3	12	100	0	2	14	12	14	flint	500	2.70757
1	76.2	7.9	CS	2011	CS11_WW	CS11_LIYT	DTPYc9-F46-3-9-1-2-B	AAP212	AM199	199	PWilliams_055	CS10-GND5-199	CS11-LIYT-122B	5	122B	3	86	3_86	1	IRRI	65	64	-1	195.6	68.6	42	3191	10.7	106.1	4714.73	88.974	2372	818.87	11	98	0	5	12	14	14	dent	1500	3.17898
1	76.2	7.9	CS	2011	CS11_WW	CS11_LIYT	K4	K4	AM093	93	USDA200367-200	CS10-GND4-093	CS11-LIYT-123A	4	123A	3	87	3_87	1	IRRI	67	69	2	200.7	76.2	23	2078	9.9	77.2	3069.43	58.444	1080	997.99	10	100	0	15	16	16	14	dent	560	2.75587
1	76.2	7.9	CS	2011	CS11_WW	CS11_LIYT	K4	K4	AM093	93	USDA200367-200	CS10-GND5-093	CS11-LIYT-123B	5	123B	3	88	3_88	1	IRRI	68	69	1		78.7	43	1583	11.6	69	2339.46	43.704	1070	512.98	10	98	0	20	14	16	14	dent	230	2.38021
1	76.2	7.9	CS	2011	CS11_WW	CS11_LIYT	Mp488	Mp488	AM227	227	PWilliams_028	CS10-GND4-227	CS11-LIYT-124A	4	124A	3	89	3_89	1	IRRI	67	68	1	195.6	76.2	42	2188	14.4	64.5	3232.23	58.47	1760	427.79	10	98	0	30	16	14	16	dent	1600	3.20683
1	76.2	7.9	CS	2011	CS11_WW	CS11_LIYT	Mp488	Mp488	AM227	227	PWilliams_028	CS10-GND5-227	CS11-LIYT-124B	5	124B	3	90	3_90	1	IRRI	66	67	1	190.5	76.2	23	2235	9	85.9	3302.29	63.506	1637	597.68	10	100	2	10	14	12	16	dent	2200	3.34439
1	76.2	7.9	CS	2011	CS11_WW	CS11_LIYT	T8	T8	AM250	250	USDA200367-243	CS10-GND4-250	CS11-LIYT-125A	4	125A	3	91	3_91	1	IRRI	68	67	-1	190.5	76.2	38	2567	11	84.1	3793.04	71.34	2055	512.54	10	95	2	2	12	16	14	flint	710	2.85733
1	76.2	7.9	CS	2011	CS11_WW	CS11_LIYT	T8	T8	AM250	250	USDA200367-243	CS10-GND5-250	CS11-LIYT-125B	5	125B	3	92	3_92	1	IRRI	65	66	1	190.5	76.2	36	2454	12.1	102.3	3625.39	67.344	1842	612.25	10	98	0	10	16	12	16	dent	1300	3.11727
1	76.2	7.9	CS	2011	CS11_WW	CS11_LIYT	A680	A680	AM313	313	USDA200367-038	CS10-GND4-313	CS11-LIYT-126A	4	126A	3	93	3_93	1	IRRI	70	70	0	170.2	63.5	30	507	12.9	58	749.723	13.8	213	294.26	10	98	0	80	16	16	16	dent	2900	3.46389
1	76.2	7.9	CS	2011	CS11_WW	CS11_LIYT	A680	A680	AM313	313	USDA200367-038	CS10-GND5-313	CS11-LIYT-126B	5	126B	3	94	3_94	1	IRRI	68	69	1	180.3	63.5	37	963	14	58.5	1422.89	25.86	630	332.59	10	95	0	50	14	14	14	dent	3100	3.49276
1	76.2	7.9	CS	2011	CS11_WW	CS11_LIYT	NC292	NC292	AM267	267	USDA200367-125	CS10-GND4-267	CS11-LIYT-127A	4	127A	3	95	3_95	1	IRRI	69	71	2	167.6	63.5	21	698	8.5	64.1	1031.44	19.944	295	403.29	10	98	0	25	18	18	14	dent	1600	3.20683
1	76.2	7.9	CS	2011	CS11_WW	CS11_LIYT	NC292	NC292	AM267	267	USDA200367-125	CS10-GND5-267	CS11-LIYT-127B	5	127B	3	96	3_96	1	IRRI	68	68	0	162.6	53.3	33	384	14.5	60	567.222	10.249	163	220.63	10	95	0	40	16	16	16	dent	2600	3.41664
1	76.2	7.9	CS	2011	CS11_WW	CS11_LIYT	Syn-Ham-22-81	Syn_Ham_22_81	AM135	135	PWilliams_016	CS10-GND4-135	CS11-LIYT-128A	4	128A	3	97	3_97	1	IRRI	68	69	1	177.8	68.6	35	1950	11.6	64.5	2880.58	53.813	1633	316.78	10	98	5	10	14	14	16	flint	650	2.81954
1	76.2	7.9	CS	2011	CS11_WW	CS11_LIYT	Syn-Ham-22-81	Syn_Ham_22_81	AM135	135	PWilliams_016	CS10-GND5-135	CS11-LIYT-128B	5	128B	3	98	3_98	1	IRRI	67	67	0	177.8	73.7	41	1280	14.9	88.5	1890.86	34.005	971	309.14	10	98	5	10	16	14	16	flint	480	2.6902
1	76.2	7.9	CS	2011	CS11_WW	CS11_LIYT	LaPostaSeqC7-F102-1-3-1-1-B-B-B	AAP281	AM260	260	PWilliams_098	CS10-GND4-260	CS11-LIYT-129A	4	129A	3	99	3_99	1	IRRI	67	67	0	180.3	68.6	40	2155	9.5	87.3	3183.83	60.891	1746	408.64	10	95	0	10	12	12	14	flint	1400	3.14922
1	76.2	7.9	CS	2011	CS11_WW	CS11_LIYT	LaPostaSeqC7-F102-1-3-1-1-B-B-B	AAP281	AM260	260	PWilliams_098	CS10-GND5-260	CS11-LIYT-129B	5	129B	3	100	3_100	1	IRRI	66	66	0	172.7	68.6	36	1104	11.5	72.1	1630.42	30.493	717	386.87	10	98	5	5	16	14	16	dent	1200	3.08279
1	76.2	7.9	CS	2011	CS11_WW	CS11_LIYT	CML450	CML450	AM089	89	PWilliams_054	CS10-GND4-089	CS11-LIYT-130A	4	130A	3	101	3_101	1	IRRI	70	72	2	180.3	76.2	41			77.7					11	85	0	10	16	18	14	flint
1	76.2	7.9	CS	2011	CS11_WW	CS11_LIYT	CML450	CML450	AM089	89	PWilliams_054	CS10-GND5-089	CS11-LIYT-130B	5	130B	3	102	3_102	1	IRRI	69	71	2	193	78.7	44	2152	19.3	77.9	3178.94	54.214	1851	301	10	95	0	2	16	18	16	flint	1400	3.14922
1	76.2	7.9	CS	2011	CS11_WW	CS11_LIYT	CML247	CML247	AM022	22	USDA200367-287	CS10-GND4-022	CS11-LIYT-131A	4	131A	3	103	3_103	1	IRRI	70	71	1	190.5	71.1	33	1021	10.1	55.1	1508.11	28.652	590	431.09	14	98	15	10	20	16	14	dent	160	2.23045
1	76.2	7.9	CS	2011	CS11_WW	CS11_LIYT	CML247	CML247	AM022	22	USDA200367-287	CS10-GND5-022	CS11-LIYT-131B	5	131B	3	104	3_104	1	IRRI	68	71	3	185.4	68.6	32	488	17.7	77.8	721.444	12.548	236	252.44	10	80	5	40	14	16	16	dent	1100	3.04532
1	76.2	7.9	CS	2011	CS11_WW	CS11_LIYT	CML107	CML107	AM032	32	PWilliams_092	CS10-GND4-032	CS11-LIYT-132A	4	132A	3	105	3_105	1	IRRI	69	72	3	188	81.3	13	506	15	92.8	748.263	13.441	100	406.67	10	80	0	15	14	16	14	dent	880	2.94939
1	76.2	7.9	CS	2011	CS11_WW	CS11_LIYT	CML107	CML107	AM032	32	PWilliams_092	CS10-GND5-032	CS11-LIYT-132B	5	132B	3	106	3_106	1	IRRI	68	70	2	190.5	83.8	36	958	10.4	83.7	1416.03	26.812	445	513.92	11	98	5	10	16	14	14	dent	2100	3.32428
1	76.2	7.9	CS	2011	CS11_WW	CS11_LIYT	[M37W/ZM607#bF37sr-2-3sr-6-2-X]-8-2-X-1-BB-B-xP84c1F27-4-3-3-B-1-B]F29-1-1-1-7x[KILIMAST94A]	AAP91	AM259	259	PWilliams_019	CS10-GND4-259	CS11-LIYT-133A	4	133A	3	107	3_107	1	IRRI	65	66	1	185.4	50.8	33	1170	15.3	73.2	1728.96	30.947	862	308.42	10	95	5	15	14	14	14	flint	900	2.95904
1	76.2	7.9	CS	2011	CS11_WW	CS11_LIYT	[M37W/ZM607#bF37sr-2-3sr-6-2-X]-8-2-X-1-BB-B-xP84c1F27-4-3-3-B-1-B]F29-1-1-1-7x[KILIMAST94A]	AAP91	AM259	259	PWilliams_019	CS10-GND5-259	CS11-LIYT-133B	5	133B	3	108	3_108	1	IRRI	63	63	0	185.4	53.3	37	2087	9.9	95.5	3083.32	58.708	1560	526.58	10	90	0	60	14	14	12	flint	910	2.96379
1	76.2	7.9	CS	2011	CS11_WW	CS11_LIYT	NC264	NC264	AM249	249	USDA200367-225	CS10-GND4-249	CS11-LIYT-134A	4	134A	4	108	4_108	1	IRRI	66	68	2	190.5	58.4	39	2738	12.4	88.6	4044.88	74.88	2059	678.46	10	98	0	10	16	16	18	dent	240	2.39794
1	76.2	7.9	CS	2011	CS11_WW	CS11_LIYT	NC264	NC264	AM249	249	USDA200367-225	CS10-GND5-249	CS11-LIYT-134B	5	134B	4	107	4_107	1	IRRI	70	70	0	190.5	68.6	35	1648	11.7	78.9	2434.71	45.432	1061	586.52	11	98	0	15	14	12	14	dent	1100	3.04532
1	76.2	7.9	CS	2011	CS11_WW	CS11_LIYT	A&MY07-225	A&M_Y07_225	AM087	87	PWilliams_043	CS10-GND4-087	CS11-LIYT-135A	4	135A	4	106	4_106	1	IRRI	69	70	1	188	71.1	36	2634	10.9	91.5	3891.56	73.275	2032	601.9	11	98	0	5	16	16	16	flint	150	2.20412
1	76.2	7.9	CS	2011	CS11_WW	CS11_LIYT	A&MY07-225	A&M_Y07_225	AM087	87	PWilliams_043	CS10-GND5-087	CS11-LIYT-135B	5	135B	4	105	4_105	1	IRRI	68	69	1	185.4	68.6	11	809	10.2	112.6	1195.45	22.686	236	573.27	10	98	5	5	16	12	14	dent	1400	3.14922
1	76.2	7.9	CS	2011	CS11_WW	CS11_LIYT	B57	B57	AM304	304	USDA200367-239	CS10-GND4-304	CS11-LIYT-136A	4	136A	4	104	4_104	1	IRRI	67	68	1	190.5	63.5	12	2338	12	85.8	3453.67	64.227	1669	668.39	10	98	2	2	20	18	18	dent	280	2.4624
1	76.2	7.9	CS	2011	CS11_WW	CS11_LIYT	B57	B57	AM304	304	USDA200367-239	CS10-GND5-304	CS11-LIYT-136B	5	136B	4	103	4_103	1	IRRI	64	65	1	193	68.6	32	1502	8.6	91.7	2218.88	42.858	562	939.39	15	95	0	25	14	16	16	dent	1700	3.233
1	76.2	7.9	CS	2011	CS11_WW	CS11_LIYT	Mp04:97		AM027	27	PWilliams_059	CS10-GND4-027	CS11-LIYT-137A	4	137A	4	102	4_102	1	IRRI	70	71	1	195.6	83.8	41	468	10.8	88.8	691.82	13.041		468.26	10	95	0	5	14	12	16	dent	300	2.49136
1	76.2	7.9	CS	2011	CS11_WW	CS11_LIYT	Mp04:97		AM027	27	PWilliams_059	CS10-GND5-027	CS11-LIYT-137B	5	137B	4	101	4_101	1	IRRI	68	69	1	200.7	83.8	37	2458	9.7	94.6	3631.94	69.308	1955	503.29	8	95	0	2	14	14	14	dent	370	2.57978
1	76.2	7.9	CS	2011	CS11_WW	CS11_LIYT	Tzi25	Tzi25	AM215	215	USDA200367-223	CS10-GND4-215	CS11-LIYT-138A	4	138A	4	100	4_100	1	IRRI	70	72	2	205.7	88.9	43	1321	12.7	78.2	1952.17	36.015	835	486.71	10	98	0	5	14	16	16	dent	370	2.57978
1	76.2	7.9	CS	2011	CS11_WW	CS11_LIYT	Tzi25	Tzi25	AM215	215	USDA200367-223	CS10-GND5-215	CS11-LIYT-138B	5	138B	4	99	4_99	1	IRRI	68	69	1	208.3	86.4	37	2280	10.2	70.4	3369.15	63.937	1746	534.07	10	98	0	5	14	14	16	dent	390	2.60206
1	76.2	7.9	CS	2011	CS11_WW	CS11_LIYT	Check3_26V21	Check3_26V21	AMC3	399	Check3_26V21	Check3_26V21	CS11-LIYT-139A	C	139A	4	98	4_98	1	IRRI	66	66	0	205.7	71.1	42	3572	13	90.4	5277.38	97.027	2776	796	10	95	5	10	16	14	14	dent	860	2.93952
1	76.2	7.9	CS	2011	CS11_WW	CS11_LIYT	Check3_26V21	Check3_26V21	AMC3	399	Check3_26V21	Check3_26V21	CS11-LIYT-139B	C	139B	4	97	4_97	1	IRRI	66	66	0	203.2	68.6	44	3344	11.3	103.7	4941.05	92.619	2694	650	10	98	5	5	14	14	14	dent	470	2.68124
1	76.2	7.9	CS	2011	CS11_WW	CS11_LIYT	[MBR-ET(W)C1F139-2-1-B-2-B-B-B-B-B-BxMBRC5BcF13-3-1-2-B-B-B-B-1-2-B-B-BxCML264Q]-1-1	AAP155	AM068	68	PWilliams_040	CS10-GND4-068	CS11-LIYT-140A	4	140A	4	96	4_96	1	IRRI	70	71	1	213.4	83.8	34	2412	16.7	94.9	3563.9	62.737	1669	743	11	98	0	10	18	14	16	flint	220	2.36173
1	76.2	7.9	CS	2011	CS11_WW	CS11_LIYT	[MBR-ET(W)C1F139-2-1-B-2-B-B-B-B-B-BxMBRC5BcF13-3-1-2-B-B-B-B-1-2-B-B-BxCML264Q]-1-1	AAP155	AM068	68	PWilliams_040	CS10-GND5-068	CS11-LIYT-140B	5	140B	4	95	4_95	1	IRRI	67	69	2	215.9	86.4	40	2449	10.7	94.1	3618.69	68.29	1864	585.04	10	95	0	2	14	16	61	flint	1800	3.25768
1	76.2	7.9	CS	2011	CS11_WW	CS11_LIYT	Oh7B	Oh7B	AM145	145	USDA200367-023	CS10-GND4-145	CS11-LIYT-141A	4	141A	4	94	4_94	1	IRRI	67	68	1	208.3	71.1	33	2311	10.6	73.4	3415.05	64.519	1715	596.89	10	98	0	2	16	16	16	dent	560	2.75587
1	76.2	7.9	CS	2011	CS11_WW	CS11_LIYT	Oh7B	Oh7B	AM145	145	USDA200367-023	CS10-GND5-145	CS11-LIYT-141B	5	141B	4	93	4_93	1	IRRI	66	67	1	210.8	73.7	38	2326	10.6	71	3437	64.934	1665	661.64	10	98	0	2	18	16	16	dent	380	2.59106
1	76.2	7.9	CS	2011	CS11_WW	CS11_LIYT	CML316	CML316	AM090	90	PWilliams_060	CS10-GND4-090	CS11-LIYT-142A	4	142A	4	92	4_92	1	IRRI	69	68	-1	205.7	91.4	35	3257	11.7	86.9	4812.33	89.799	2363	894	10	98	0	5	14	20	18	flint	570	2.76343
1	76.2	7.9	CS	2011	CS11_WW	CS11_LIYT	CML316	CML316	AM090	90	PWilliams_060	CS10-GND5-090	CS11-LIYT-142B	5	142B	4	91	4_91	1	IRRI	67	68	1	203.2	86.4	41	2591	10.1	85	3828	72.726	1828	763	10	98	0	10	16	18	16	flint	810	2.91381
1	76.2	7.9	CS	2011	CS11_WW	CS11_LIYT	Tzi16	Tzi16	AM192	192	USDA200367-230	CS10-GND4-192	CS11-LIYT-143A	4	143A	4	90	4_90	1	IRRI	69	70	1	221	99.1	40	2345	11	60.5	3464.87	65.168	1855	490	10	98	0	20	16	16	18	dent	1100	3.04532
1	76.2	7.9	CS	2011	CS11_WW	CS11_LIYT	Tzi16	Tzi16	AM192	192	USDA200367-230	CS10-GND5-192	CS11-LIYT-143B	5	143B	4	89	4_89	1	IRRI	68	69	1	218.4	96.5	40	2111	9.7	68.9	3119.07	59.521	1565	546.24	10	98	0	10	16	18	18	flint	2700	3.43297
1	76.2	7.9	CS	2011	CS11_WW	CS11_LIYT	CML38	CML38	AM040	40	USDA200367-286	CS10-GND4-040	CS11-LIYT-144A	4	144A	4	88	4_88	1	IRRI	70	72	2	221	91.4	45	2708	11.2	84.7	4000.32	75.069	2014	693.66	10	98	0	10	18	16	16	flint	320	2.51851
1	76.2	7.9	CS	2011	CS11_WW	CS11_LIYT	CML38	CML38	AM040	40	USDA200367-286	CS10-GND5-040	CS11-LIYT-144B	5	144B	4	87	4_87	1	IRRI	69	72	3	226.1	94	40	2945	14.1	92.1	4350.8	78.98	2191	753.98	10	95	0	5	16	12	14	flint	390	2.60206
1	76.2	7.9	CS	2011	CS11_WW	CS11_LIYT	GT602	GT602	AM117	117	PWilliams_022	CS10-GND4-117	CS11-LIYT-145A	4	145A	4	86	4_86	1	IRRI	67	69	2	208.3	76.2	40	2055	11.9	95.1	3035.54	56.515	1338	716.5	10	90	0	5	20	16	16	flint	260	2.43136
1	76.2	7.9	CS	2011	CS11_WW	CS11_LIYT	GT602	GT602	AM117	117	PWilliams_022	CS10-GND5-117	CS11-LIYT-145B	5	145B	4	85	4_85	1	IRRI	65	67	2	198.1	76.2	35	2794	12.5	92.8	4127.57	76.323	2096	698.14	10	98	5	10	18	20	18	dent	650	2.81954
1	76.2	7.9	CS	2011	CS11_WW	CS11_LIYT	CML61	CML61	AM024	24	USDA200367-064	CS10-GND4-024	CS11-LIYT-146A	4	146A	4	84	4_84	1	IRRI	70	72	2	218.4	91.4	39	2845	12.7	120.3	4203.76	77.555	2018	826.82	10	98	0	10	14	16	16	dent	480	2.6902
1	76.2	7.9	CS	2011	CS11_WW	CS11_LIYT	CML61	CML61	AM024	24	USDA200367-064	CS10-GND5-024	CS11-LIYT-146B	5	146B	4	83	4_83	1	IRRI	69	71	2	213.4	88.9	42	2680	10.8	119	3959.02	74.629	2023	656.63	10	90	0	20	16	16	14	flint	450	2.66276
1	76.2	7.9	CS	2011	CS11_WW	CS11_LIYT	[Cuba/GuadC3F44-1-3-2-B-B-BxCML486]-1-1	AAP68	AM282	282	PWilliams_014	CS10-GND4-282	CS11-LIYT-147A	4	147A	4	82	4_82	1	IRRI	67	67	0	203.2	78.7	37	1911	12.6	74.4	2823.51	52.15	1247	663.71	12	98	0	5	16	16	14	flint	310	2.50515
1	76.2	7.9	CS	2011	CS11_WW	CS11_LIYT	[Cuba/GuadC3F44-1-3-2-B-B-BxCML486]-1-1	AAP68	AM282	282	PWilliams_014	CS10-GND5-282	CS11-LIYT-147B	5	147B	4	81	4_81	1	IRRI	64	65	1	195.6	76.2	37	2175	12.1	99.8	3212.97	59.683	1588	587.12	10	95	0	15	14	12	16	flint	1100	3.04532
1	76.2	7.9	CS	2011	CS11_WW	CS11_LIYT	N7AGoodman-Buckler	N7A	AM265	265	USDA200367-190	CS10-GND4-265	CS11-LIYT-148A	4	148A	4	80	4_80	1	IRRI	65	65	0	177.8	73.7	39	2430	15.3	87.6	3590.89	64.275	1660	770.34	13	98	0	10	16	16	14	dent	460	2.6721
1	76.2	7.9	CS	2011	CS11_WW	CS11_LIYT	N7AGoodman-Buckler	N7A	AM265	265	USDA200367-190	CS10-GND5-265	CS11-LIYT-148B	5	148B	4	79	4_79	1	IRRI	63	64	1	167.6	66	39	2106	14.9	91.4	3111.77	55.962	1637	468.73	10	98	0	15	14	16	16	dent	1500	3.17898
1	76.2	7.9	CS	2011	CS11_WW	CS11_LIYT	MBRC5BcF60-2-1-2-B-B-BxCML384-B-1-2-B-B-B-B	AAP235	AM122	122	PWilliams_065	CS10-GND4-122	CS11-LIYT-149A	4	149A	4	78	4_78	1	IRRI	69	70	1	215.9	91.4	36	3082	11.8	91.1	4553.42	84.871	2436	646.18	10	100	0	5	12	12	12	flint	180	2.27875
1	76.2	7.9	CS	2011	CS11_WW	CS11_LIYT	MBRC5BcF60-2-1-2-B-B-BxCML384-B-1-2-B-B-B-B	AAP235	AM122	122	PWilliams_065	CS10-GND5-122	CS11-LIYT-149B	5	149B	4	77	4_77	1	IRRI	67	68	1	213.4	83.8	39	2340	14.2	108.6	3457.03	62.682	1610	729.63	10	98	0	2	14	14	14	flint	250	2.41497
1	76.2	7.9	CS	2011	CS11_WW	CS11_LIYT	Nei402011-B-B-B	AAP261	AM030	30	PWilliams_084	CS10-GND4-030	CS11-LIYT-150A	4	150A	4	76	4_76	1	IRRI	69	69	0	205.7	88.9	35	2377	8.8	86.2	3511.67	67.681	1751	626	9	100	0	10	16	14	14	dent	530	2.73239
1	76.2	7.9	CS	2011	CS11_WW	CS11_LIYT	Nei402011-B-B-B	AAP261	AM030	30	PWilliams_084	CS10-GND5-030	CS11-LIYT-150B	5	150B	4	75	4_75	1	IRRI	68	68	0	203.2	91.4	41	1694	10.1	93.4	2503.17	47.556	1093	601.11	10	95	0	15	14	14	14	dent	990	3
1	76.2	7.9	CS	2011	CS11_WW	CS11_LIYT	CML332	CML332	AM132	132	USDA200367-086	CS10-GND4-132	CS11-LIYT-151A	4	151A	4	74	4_74	1	IRRI	68	70	2	203.2	68.6	37	1606	10	77.7	2372.83	45.13	1129	476.6	10	85	10	5	16	16	14	dent	220	2.36173
1	76.2	7.9	CS	2011	CS11_WW	CS11_LIYT	CML332	CML332	AM132	132	USDA200367-086	CS10-GND5-132	CS11-LIYT-151B	5	151B	4	73	4_73	1	IRRI	68	69	1	203.2	71.1	34	1670	11.5	84.2	2466.91	46.137	1120	549.35	10	90	0	15	16	16	16	dent	850	2.9345
1	76.2	7.9	CS	2011	CS11_WW	CS11_LIYT	DE2	DE2	AM277	277	USDA200367-295	CS10-GND4-277	CS11-LIYT-152A	4	152A	4	72	4_72	1	IRRI	68	70	2	208.3	78.7	20	1174	9.1	87.4	1735.12	33.331	494	680	10	95	0	20	16	18	18	dent	320	2.51851
1	76.2	7.9	CS	2011	CS11_WW	CS11_LIYT	DE2	DE2	AM277	277	USDA200367-295	CS10-GND5-277	CS11-LIYT-152B	5	152B	4	71	4_71	1	IRRI	67	69	2	195.6	73.7	13	545	11.2	79.8	804.623	15.099	14	531	9	95	10	5	14	16	18	dent	980	2.99564
1	76.2	7.9	CS	2011	CS11_WW	CS11_LIYT	Mo44	Mo44	AM238	238	USDA200367-192	CS10-GND4-238	CS11-LIYT-153A	4	153A	4	70	4_70	1	IRRI	70	68	-2	190.5	76.2	29	1134	10.1	87	1674.91	31.82	336	798	10	95	0	5	18	18	18	dent	1100	3.04532
1	76.2	7.9	CS	2011	CS11_WW	CS11_LIYT	Mo44	Mo44	AM238	238	USDA200367-192	CS10-GND5-238	CS11-LIYT-153B	5	153B	4	69	4_69	1	IRRI	68	67	-1	182.9	66	22	895	12.1	82.1	1321.65	24.55	386	509	10	90	0	20	16	14	16	dent	2100	3.32428
1	76.2	7.9	CS	2011	CS11_WW	CS11_LIYT	CML92	CML92	AM248	248	USDA200367-066	CS10-GND4-248	CS11-LIYT-154A	4	154A	4	68	4_68	1	IRRI	68	70	2	193	66	38	826	11	79.7	1219.76	22.941	454	372	10	85	0	10	14	14	18	dent	250	2.41497
1	76.2	7.9	CS	2011	CS11_WW	CS11_LIYT	CML92	CML92	AM248	248	USDA200367-066	CS10-GND5-248	CS11-LIYT-154B	5	154B	4	67	4_67	1	IRRI	67	69	2	190.5	66	37	413	14.8	71.5	609.765	10.979	91	322	10	80	5	5	16	16	16	flint	630	2.80618
1	76.2	7.9	CS	2011	CS11_WW	CS11_LIYT	Check4_DK68_05	Check4_DK68_05	AMC4	400	Check4_DK68_05	Check4_DeKalb68_05	CS11-LIYT-155A	C	155A	4	66	4_66	1	IRRI	64	65	1	165.1	66	44	571	11.9	80.5	843.47	15.704	177	394	10	98	10	2	14	16	18	flint	980	2.99564
1	76.2	7.9	CS	2011	CS11_WW	CS11_LIYT	Check4_DK68_05	Check4_DK68_05	AMC4	400	Check4_DK68_05	Check4_DeKalb68_05	CS11-LIYT-155B	C	155B	4	65	4_65	1	IRRI	64	65	1	175.3	61	39	1223	9.4	87.8	1807.63	34.609	630	593	10	98	5	2	16	16	16	dent	190	2.30103
1	76.2	7.9	CS	2011	CS11_WW	CS11_LIYT	Pa762	Pa762	AM314	314	USDA200367-167	CS10-GND4-314	CS11-LIYT-156A	4	156A	4	64	4_64	1	IRRI	66	67	1	193	61	25	1380	12.2	87.5	2038.81	37.829	699	681.43	10	98	2	10	16	16	18	dent	1100	3.04532
1	76.2	7.9	CS	2011	CS11_WW	CS11_LIYT	Pa762	Pa762	AM314	314	USDA200367-167	CS10-GND5-314	CS11-LIYT-156B	5	156B	4	63	4_63	1	IRRI	64	64	0	190.5	63.5	36	1141	10.5	88	1685.48	31.879	608	533	10	98	0	20	16	16	16	flint	740	2.87506
1	76.2	7.9	CS	2011	CS11_WW	CS11_LIYT	B76	B76	AM269	269	USDA200367-241	CS10-GND4-269	CS11-LIYT-157A	4	157A	4	62	4_62	1	IRRI	69	69	0	190.5	71.1	39	2148	10.5	75.9	3173.83	60.029	1579	569.7	10	98	2	5	16	14	16	flint	1300	3.11727
1	76.2	7.9	CS	2011	CS11_WW	CS11_LIYT	B76	B76	AM269	269	USDA200367-241	CS10-GND5-269	CS11-LIYT-157B	5	157B	4	61	4_61	1	IRRI	68	69	1	193	71.1	39	1886	10.1	84.1	2786.06	52.93	1302	583.93	10	90	0	40	14	14	14	flint	1000	3.00432
1	76.2	7.9	CS	2011	CS11_WW	CS11_LIYT	LaPostaSeqC7-F96-1-2-1-3-B-B	AAP241	AM058	58	PWilliams_071	CS10-GND4-058	CS11-LIYT-158A	4	158A	4	60	4_60	1	IRRI	68	67	-1	195.6	68.6	34	2741	9.8	92.6	4049.04	77.182	1842	899	10	98	0	2	18	16	16	flint	220	2.36173
1	76.2	7.9	CS	2011	CS11_WW	CS11_LIYT	LaPostaSeqC7-F96-1-2-1-3-B-B	AAP241	AM058	58	PWilliams_071	CS10-GND5-058	CS11-LIYT-158B	5	158B	4	59	4_59	1	IRRI	65	65	0	195.6	68.6	41	1944	10.8	82.1	2871.64	54.132	1284	660	10	98	0	2	16	16	14	flint	460	2.6721
1	76.2	7.9	CS	2011	CS11_WW	CS11_LIYT	CML108	CML108	AM075	75	PWilliams_090	CS10-GND4-075	CS11-LIYT-159A	4	159A	4	58	4_58	1	IRRI	68	69	1	208.3	81.3	52	3055	11.4	91.9	4512.98	84.499	2223	832	10	100	0	2	18	18	18	dent	120	2.11394
1	76.2	7.9	CS	2011	CS11_WW	CS11_LIYT	CML108	CML108	AM075	75	PWilliams_090	CS10-GND5-075	CS11-LIYT-159B	5	159B	4	57	4_57	1	IRRI	65	66	1	208.3	78.7	47	2512	13.8	105.3	3712.05	67.62	1873	639.16	10	95	0	10	18	16	18	dent	270	2.44716
1	76.2	7.9	CS	2011	CS11_WW	CS11_LIYT	SC55	SC55	AM035	35	USDA200367-171	CS10-GND4-035	CS11-LIYT-160A	4	160A	4	56	4_56	1	IRRI	70	72	2	208.3	86.4	44	1697	9	99.9	2507.77	48.226	1225	472.68	10	98	2	20	16	14	14	flint	390	2.60206
1	76.2	7.9	CS	2011	CS11_WW	CS11_LIYT	SC55	SC55	AM035	35	USDA200367-171	CS10-GND5-035	CS11-LIYT-160B	5	160B	4	55	4_55	1	IRRI	69	72	3	215.9	91.4	41	1138	9.1	74.6	1681.96	32.31	658	480.72	10	98	0	2	14	14	14	flint	240	2.39794
1	76.2	7.9	CS	2011	CS11_WW	CS11_LIYT	Mp07:121		AM059	59	PWilliams_075	CS10-GND4-059	CS11-LIYT-161A	4	161A	4	54	4_54	1	IRRI	70	71	1	218.4	94	40	1868	11.1	102.5	2760.19	51.856	1225	643.53	10	95	0	20	14	12	16	dent	350	2.5563
1	76.2	7.9	CS	2011	CS11_WW	CS11_LIYT	Mp07:121		AM059	59	PWilliams_075	CS10-GND5-059	CS11-LIYT-161B	5	161B	4	53	4_53	1	IRRI	69	70	1	218.4	88.9	39	1389	9	92.9	2051.74	39.456	785	604	10	98	0	10	16	14	12	dent	340	2.54407
1	76.2	7.9	CS	2011	CS11_WW	CS11_LIYT	Tx205	Tx205	AM136	136	PWilliams_018	CS10-GND4-136	CS11-LIYT-162A	4	162A	4	52	4_52	1	IRRI	70	69	-1	205.7	66	34	1946	8.4	83.3	2875.37	55.66	1034	912	10	98	0	5	16	16	20	dent	240	2.39794
1	76.2	7.9	CS	2011	CS11_WW	CS11_LIYT	Tx205	Tx205	AM136	136	PWilliams_018	CS10-GND5-136	CS11-LIYT-162B	5	162B	4	51	4_51	1	IRRI	68	68	0	205.7	73.7	38	1718	11.8	83.5	2537.8	47.302	993	724.34	10	98	0	10	18	16	18	dent	510	2.716
1	76.2	7.9	CS	2011	CS11_WW	CS11_LIYT	NC258	NC258	AM148	148	USDA200367-227	CS10-GND4-148	CS11-LIYT-163A	4	163A	4	50	4_50	1	IRRI	70	71	1	203.2	73.7	42	1542	9.7	75.7	2277.75	43.466	971	571	10	100	2	10	16	16	14	dent	380	2.59106
1	76.2	7.9	CS	2011	CS11_WW	CS11_LIYT	NC258	NC258	AM148	148	USDA200367-227	CS10-GND5-148	CS11-LIYT-163B	5	163B	4	49	4_49	1	IRRI	68	69	1	198.1	76.2	37	1783	10.2	84.8	2634.24	49.99	1134	649	10	100	0	15	14	14	12	dent	780	2.89763
1	76.2	7.9	CS	2011	CS11_WW	CS11_LIYT	CML479	CML479	AM031	31	PWilliams_086	CS10-GND4-031	CS11-LIYT-164A	4	164A	4	48	4_48	1	IRRI	68	68	0	221	76.2	41	2217	10.2	78.1	3276.22	62.173	1579	639	10	98	0	5	16	16	14	flint	310	2.50515
1	76.2	7.9	CS	2011	CS11_WW	CS11_LIYT	CML479	CML479	AM031	31	PWilliams_086	CS10-GND5-031	CS11-LIYT-164B	5	164B	4	47	4_47	1	IRRI	67	67	0	218.4	76.2	31	2191	11.3	89.6	3237.63	60.688	1374	817	10	98	2	5	16	16	14	flint	270	2.44716
1	76.2	7.9	CS	2011	CS11_WW	CS11_LIYT	CML322	CML322	AM214	214	USDA200367-082	CS10-GND4-214	CS11-LIYT-165A	4	165A	4	46	4_46	1	IRRI	70	71	1	203.2	81.3	34	1552	11.5	70.9	2293.32	42.891	1025	527.11	10	98	0	5	16	16	16	flint	380	2.59106
1	76.2	7.9	CS	2011	CS11_WW	CS11_LIYT	CML322	CML322	AM214	214	USDA200367-082	CS10-GND5-214	CS11-LIYT-165B	5	165B	4	45	4_45	1	IRRI	67	69	2	203.2	86.4	46	2222	12.8	74.4	3282.98	60.498	1556	666.26	10	98	0	5	16	18	16	dent	490	2.69897
1	76.2	7.9	CS	2011	CS11_WW	CS11_LIYT	CML-322RecyW89[L/LMBR]17-B-5-3-1-4-B*4xMBR-ET(W)C1F139-2-1-B-2-B*7-1-B-B	AAP236	AM140	140	PWilliams_066	CS10-GND4-140	CS11-LIYT-166A	4	166A	4	44	4_44	1	IRRI	68	69	1	203.2	86.4	41	2596	8.7	92.2	3834.98	73.993	1919	677	10	98	0	10	16	14	14	flint	1200	3.08279
1	76.2	7.9	CS	2011	CS11_WW	CS11_LIYT	CML-322RecyW89[L/LMBR]17-B-5-3-1-4-B*4xMBR-ET(W)C1F139-2-1-B-2-B*7-1-B-B	AAP236	AM140	140	PWilliams_066	CS10-GND5-140	CS11-LIYT-166B	5	166B	4	43	4_43	1	IRRI	67	68	1	203.2	86.4	36	2354	12.4	94.4	3477.42	64.375	1660	693.54	10	98	0	10	14	12	14	flint	1500	3.17898
1	76.2	7.9	CS	2011	CS11_WW	CS11_LIYT	NC344	NC344	AM107	107	USDA200367-151	CS10-GND4-107	CS11-LIYT-167A	4	167A	5	43	5_43	1	IRRI	71	73	2	215.9	81.3	36	2639	14.2	82.1	3899.66	70.708	1928	711.71	10	90	0	2	16	16	14	dent	190	2.30103
1	76.2	7.9	CS	2011	CS11_WW	CS11_LIYT	NC344	NC344	AM107	107	USDA200367-151	CS10-GND5-107	CS11-LIYT-167B	5	167B	5	44	5_44	1	IRRI	70	71	1	215.9	88.9	31	2318	13.1	79.8	3425.28	62.903	1579	739.89	10	95	5	10	14	16	18	dent	760	2.88649
1	76.2	7.9	CS	2011	CS11_WW	CS11_LIYT	U267Y	U267Y	AM038	38	USDA200367-175	CS10-GND4-038	CS11-LIYT-168A	4	168A	5	45	5_45	1	IRRI	70	71	1	205.7	86.4	40	3271	11.5	99.4	4832.2	90.374	2540	730.55	10	95	0	5	14	14	18	flint	480	2.6902
1	76.2	7.9	CS	2011	CS11_WW	CS11_LIYT	U267Y	U267Y	AM038	38	USDA200367-173	CS10-GND5-038	CS11-LIYT-168B	5	168B	5	46	5_46	1	IRRI	69	70	1	208.3	83.8	40	3085	13.2	95.1	4558.33	83.614	2499	586	10	98	0	2	14	14	16	flint	280	2.4624
1	76.2	7.9	CS	2011	CS11_WW	CS11_LIYT	CML281	CML281	AM013	13	USDA200367-078	CS10-GND4-013	CS11-LIYT-169A	4	169A	5	47	5_47	1	IRRI	72	73	1	188	86.4	43	1936	11.5	92.3	2859.84	53.486	1538	398	10	90	0	5	16	14	18	flint	990	3
1	76.2	7.9	CS	2011	CS11_WW	CS11_LIYT	CML281	CML281	AM013	13	USDA200367-078	CS10-GND5-013	CS11-LIYT-169B	5	169B	5	48	5_48	1	IRRI	71	72	1	190.5	91.4	34	2367	9.6	111.5	3496.62	66.799	1665	702	10	98	0	5	14	14	14	flint	510	2.716
1	76.2	7.9	CS	2011	CS11_WW	CS11_LIYT	Check2_28V81	Check2_28V81	AMC2	398	Check2_28V81	Check2_28V81	CS11-LIYT-170A	C	170A	5	49	5_49	1	IRRI	67	69	2	203.2	78.7	42	2824	8.9	90.6	4172.85	80.335	2195	629	10	95	5	5	14	18	18	dent	640	2.81291
1	76.2	7.9	CS	2011	CS11_WW	CS11_LIYT	Check2_28V81	Check2_28V81	AMC2	398	Check2_28V81	Check2_28V81	CS11-LIYT-170B	C	170B	5	50	5_50	1	IRRI	67	69	2	203.2	73.7	47	2852	11.4	98.4	4213.22	78.887	2173	679	10	98	10	5	14	14	14	dent	810	2.91381
1	76.2	7.9	CS	2011	CS11_WW	CS11_LIYT	F6	F6	AM018	18	USDA200367-198	CS10-GND4-018	CS11-LIYT-171A	4	171A	5	51	5_51	1	IRRI	74	73	-1	180.3	88.9	36	1215	11.5	104.9	1795.08	33.572	694	521	10	90	0	10	12	12	14	dent	400	2.61278
1	76.2	7.9	CS	2011	CS11_WW	CS11_LIYT	F6	F6	AM018	18	USDA200367-198	CS10-GND5-018	CS11-LIYT-171B	5	171B	5	52	5_52	1	IRRI	71	72	1	210.8	86.4	44	1242	9.6	95.6	1834.66	35.049	794	448	10	80	0	5	12	14	16	dent	250	2.41497
1	76.2	7.9	CS	2011	CS11_WW	CS11_LIYT	GT-AT709	GT_AT_709	AM152	152	PWilliams_042	CS10-GND4-152	CS11-LIYT-172A	4	172A	5	53	5_53	1	IRRI	73	74	1	190.5	68.6	30	451	10.99	68.1	666.553	12.537	272	179	7	90	0	60	16	18	14	flint	1800	3.25768
1	76.2	7.9	CS	2011	CS11_WW	CS11_LIYT	GT-AT709	GT_AT_709	AM152	152	PWilliams_042	CS10-GND5-152	CS11-LIYT-172B	5	172B	5	54	5_54	1	IRRI	73	73	0	205.7	76.2	35	770	12.6	72.9	1138.29	21.024	435	335	11	90	0	25	16	18	14	flint	1500	3.17898
1	76.2	7.9	CS	2011	CS11_WW	CS11_LIYT	CML218	CML218	AM216	216	USDA200367-072	CS10-GND4-216	CS11-LIYT-173A	4	173A	5	55	5_55	1	IRRI	69	70	1	203.2	71.1	38	2521	12.1	93.4	3724.11	69.178	1851	670	10	95	0	5	14	14	14	flint	720	2.86332
1	76.2	7.9	CS	2011	CS11_WW	CS11_LIYT	CML218	CML218	AM216	216	USDA200367-072	CS10-GND5-216	CS11-LIYT-173B	5	173B	5	56	5_56	1	IRRI	68	69	1	203.2	76.2	35	2007	11.9	91	2965.84	55.218	1442	565	10	95	0	10	14	14	14	flint	2200	3.34439
1	76.2	7.9	CS	2011	CS11_WW	CS11_LIYT	LAMA2002-10-1-B	AAP258	AM123	123	PWilliams_081	CS10-GND4-123	CS11-LIYT-174A	4	174A	5	57	5_57	1	IRRI	69	71	2	205.7	73.7	39	2220	8.2	81.4	3279.7	63.626	1624	596	10	90	0	5	18	16	16	flint	55	1.81291
1	76.2	7.9	CS	2011	CS11_WW	CS11_LIYT	LAMA2002-10-1-B	AAP258	AM123	123	PWilliams_081	CS10-GND5-123	CS11-LIYT-174B	5	174B	5	58	5_58	1	IRRI	68	70	2	195.6	73.7	42	1939	11.1	104.1	2864.36	53.813	1125	813.83	10	98	0	5	16	20	16	flint	740	2.87506
1	76.2	7.9	CS	2011	CS11_WW	CS11_LIYT	M14	M14	AM341	341	USDA200367-202	CS10-GND4-341	CS11-LIYT-175A	4	175A	5	59	5_59	1	IRRI	68	68	0	198.1	73.7	32	1816	10.9	93.6	2682.78	50.515	1116	700	10	98	0	10	14	16	14	dent	630	2.80618
1	76.2	7.9	CS	2011	CS11_WW	CS11_LIYT	M14	M14	AM341	341	USDA200367-202	CS10-GND5-341	CS11-LIYT-175B	5	175B	5	60	5_60	1	IRRI	67	67	0	193	63.5	36	2230	12.2	89.1	3294.57	61.129	1551	678.64	10	98	0	20	14	18	18	dent	1750	3.24551
1	76.2	7.9	CS	2011	CS11_WW	CS11_LIYT	Tzi10	Tzi10	AM015	15	PWilliams_082	CS10-GND4-015	CS11-LIYT-176A	4	176A	5	61	5_61	1	IRRI	71	73	2	205.7	78.7	38	2297	10.1	113.4	3393.78	64.476	1524	773	10	80	0	20	18	16	16	flint	460	2.6721
1	76.2	7.9	CS	2011	CS11_WW	CS11_LIYT	Tzi10	Tzi10	AM015	15	PWilliams_082	CS10-GND5-015	CS11-LIYT-176B	5	176B	5	62	5_62	1	IRRI	70	70	0	205.7	78.7	45	1942	15.9	92.8	2869.88	51.005	1433	509.12	10	90	0	20	16	16	14	flint	800	2.90849
1	76.2	7.9	CS	2011	CS11_WW	CS11_LIYT	B68	B68	AM094	94	PWilliams_034	CS10-GND4-094	CS11-LIYT-177A	4	177A	5	63	5_63	1	IRRI	70	71	1	190.5	76.2	43	888	9.9	53.7	1312.01	24.981	531	357.33	10	98	0	25	16	18	16	dent	670	2.83251
1	76.2	7.9	CS	2011	CS11_WW	CS11_LIYT	B68	B68	AM094	94	PWilliams_034	CS10-GND5-094	CS11-LIYT-177B	5	177B	5	64	5_64	1	IRRI	68	69	1	188	78.7	44	381	14.1	63.4	563.443	10.228	172	209	10	98	10	75	16	18	16	dent	3000	3.47857
1	76.2	7.9	CS	2011	CS11_WW	CS11_LIYT	NC320	NC320	AM096	96	USDA200367-139	CS10-GND4-096	CS11-LIYT-178A	4	178A	5	65	5_65	1	IRRI	71	72	1	190.5	76.2	48	738	10.99	66.4	1090.96	20.52	494	244	10	95	0	50	12	14	12	dent	1300	3.11727
1	76.2	7.9	CS	2011	CS11_WW	CS11_LIYT	NC320	NC320	AM096	96	USDA200367-139	CS10-GND5-096	CS11-LIYT-178B	5	178B	5	66	5_66	1	IRRI	70	71	1	193	76.2	41	656	10.99	73.7	968.808	18.223	472	184	10	90	0	50	14	14	16	dent	1600	3.20683
1	76.2	7.9	CS	2011	CS11_WW	CS11_LIYT	Tx204	Tx204	AM284	284	PWilliams_017	CS10-GND4-284	CS11-LIYT-179A	4	179A	5	67	5_67	1	IRRI	71	72	1	188	71.1	35	758	10.4	61.3	1120.24	21.212	408	350	10	98	5	10	14	14	16	flint	1000	3.00432
1	76.2	7.9	CS	2011	CS11_WW	CS11_LIYT	Tx204	Tx204	AM284	284	PWilliams_017	CS10-GND5-284	CS11-LIYT-179B	5	179B	5	68	5_68	1	IRRI	70	71	1	190.5	86.4	23	542	8.1	79.7	800.983	15.556	18	524	10	98	5	50	14	14	14	dent	1200	3.08279
1	76.2	7.9	CS	2011	CS11_WW	CS11_LIYT	Check1_BH9014	Check1_BH9014	AMC1	397	Check1_BH9014	Check1_BH9014	CS11-LIYT-180A	C	180A	5	69	5_69	1	IRRI	71	73	2	182.9	71.1	34	704	10.5	68.6	1040.08	19.672	313	391	10	90	2	20	14	12	14	dent	930	2.97313
1	76.2	7.9	CS	2011	CS11_WW	CS11_LIYT	Check1_BH9014	Check1_BH9014	AMC1	397	Check1_BH9014	Check1_BH9014	CS11-LIYT-180B	C	180B	5	70	5_70	1	IRRI	71	73	2	188	71.1	42	1042	8.8	84.9	1539.43	29.669	626	416	10	98	20	20	14	14	12	dent	2800	3.44871
1	76.2	7.9	CS	2011	CS11_WW	CS11_LIYT	NC232	NC232	AM155	155	USDA200367-005	CS10-GND4-155	CS11-LIYT-181A	4	181A	5	71	5_71	1	IRRI	69	71	2	190.5	63.5	26	1109	7.9	63.1	1638.04	31.882	553	555.32	11	98	0	25	20	20	18	dent	1300	3.11727
1	76.2	7.9	CS	2011	CS11_WW	CS11_LIYT	NC232	NC232	AM155	155	USDA200367-005	CS10-GND5-155	CS11-LIYT-181B	5	181B	5	72	5_72	1	IRRI	68	70	2	190.5	66	37	1285	11.5	80.8	1898.84	35.513	862	423.4	9	98	0	20	18	16	18	dent	1100	3.04532
1	76.2	7.9	CS	2011	CS11_WW	CS11_LIYT	Mo45	Mo45	AM311	311	USDA200367-252	CS10-GND4-311	CS11-LIYT-182A	4	182A	5	73	5_73	1	IRRI	68	69	1	180.3	63.5	44	705	8.6	55.1	1041.91	20.125	340	365.02	11	95	5	5	16	16	18	dent	120	2.11394
1	76.2	7.9	CS	2011	CS11_WW	CS11_LIYT	Mo45	Mo45	AM311	311	USDA200367-252	CS10-GND5-311	CS11-LIYT-182B	5	182B	5	74	5_74	1	IRRI	66	67	1	177.8	63.5	38	810	10.4	73	1197.17	22.668	417	393	10	98	2	2	14	16	18	dent	460	2.6721
1	76.2	7.9	CS	2011	CS11_WW	CS11_LIYT	NC330	NC330	AM179	179	USDA200367-144	CS10-GND4-179	CS11-LIYT-183A	4	183A	5	75	5_75	1	IRRI	71	73	2	170.2	61	31	265	12.9	60.2	391.79	7.212	86	179	10	80	0	80	18	16	14	dent	2500	3.39967
1	76.2	7.9	CS	2011	CS11_WW	CS11_LIYT	NC330	NC330	AM179	179	USDA200367-144	CS10-GND5-179	CS11-LIYT-183B	5	183B	5	76	5_76	1	IRRI	70	72	2	172.7	61	30	602	14	68.8	889.879	16.173	286	316.55	10	95	0	20	14	18	16	dent	2600	3.41664
1	76.2	7.9	CS	2011	CS11_WW	CS11_LIYT	NC328	NC328	AM271	271	USDA200367-143	CS10-GND4-271	CS11-LIYT-184A	4	184A	5	77	5_77	1	IRRI	70	72	2	177.8	61	38	644	8.7	55.2	950.918	18.347	281	362.4	11	95	0	60	16	16	18	dent	2800	3.44871
1	76.2	7.9	CS	2011	CS11_WW	CS11_LIYT	NC328	NC328	AM271	271	USDA200367-143	CS10-GND5-271	CS11-LIYT-184B	5	184B	5	78	5_78	1	IRRI	68	69	1	182.9	66	34	865	10.1	70.1	1277.58	24.272	494	370.31	10	90	5	30	14	14	14	dent	2900	3.46389
1	76.2	7.9	CS	2011	CS11_WW	CS11_LIYT	CML238	CML238	AM083	83	USDA200367-075	CS10-GND4-083	CS11-LIYT-185A	4	185A	5	79	5_79	1	IRRI	68	69	1	185.4	76.2	41	2203	11.5	96.4	3254.28	60.863	1724	479	10	90	10	5	18	16	14	flint	380	2.59106
1	76.2	7.9	CS	2011	CS11_WW	CS11_LIYT	CML238	CML238	AM083	83	USDA200367-075	CS10-GND5-083	CS11-LIYT-185B	5	185B	5	80	5_80	1	IRRI	67	67	0	190.5	71.1	37	2066	9.9	116.9	3052.21	58.116	1311	755	10	90	5	2	16	14	16	flint	890	2.95424
1	76.2	7.9	CS	2011	CS11_WW	CS11_LIYT	DTPYC9-F143-5-4-1-2-B	AAP102	AM292	292	PWilliams_020	CS10-GND4-292	CS11-LIYT-186A	4	186A	5	81	5_81	1	IRRI	65	65	0	180.3	63.5	40	2433	8.4	95.1	3594.24	69.576	1674	759	10	98	0	5	14	12	12	flint	200	2.32222
1	76.2	7.9	CS	2011	CS11_WW	CS11_LIYT	DTPYC9-F143-5-4-1-2-B	AAP102	AM292	292	PWilliams_020	CS10-GND5-292	CS11-LIYT-186B	5	186B	5	82	5_82	1	IRRI	63	63	0	188	66	43	2370	9.7	97.2	3500.97	66.808	1696	673.19	11	98	0	2	14	12	14	dent	760	2.88649
1	76.2	7.9	CS	2011	CS11_WW	CS11_LIYT	CML158Q	CML158Q	AM050	50	USDA200367-071	CS10-GND4-050	CS11-LIYT-187A	4	187A	5	83	5_83	1	IRRI	70	70	0	210.8	91.4	39	2812	12	84.7	4154.59	77.262	2150	662	10	95	0	10	18	16	14	flint	420	2.63347
1	76.2	7.9	CS	2011	CS11_WW	CS11_LIYT	CML158Q	CML158Q	AM050	50	USDA200367-071	CS10-GND5-050	CS11-LIYT-187B	5	187B	5	84	5_84	1	IRRI	68	68	0	215.9	88.9	30	2251	9.7	73.9	3326.12	63.472	1424	827	10	98	0	5	14	18	16	flint	520	2.72428
1	76.2	7.9	CS	2011	CS11_WW	CS11_LIYT	LaPostaSeqC7-F71-1-2-1-2-B-B-B	AAP240	AM042	42	PWilliams_070	CS10-GND4-042	CS11-LIYT-188A	4	188A	5	85	5_85	1	IRRI	70	70	0	218.4	83.8	41	3124	9.2	97.1	4615.02	88.555	2336	787.67	10	95	0	10	14	14	14	dent	360	2.5682
1	76.2	7.9	CS	2011	CS11_WW	CS11_LIYT	LaPostaSeqC7-F71-1-2-1-2-B-B-B	AAP240	AM042	42	PWilliams_070	CS10-GND5-042	CS11-LIYT-188B	5	188B	5	86	5_86	1	IRRI	69	69	0	218.4	88.9	37	3134	13.2	89.3	4630.34	84.935	2277	857	10	98	0	2	14	14	14	dent	150	2.20412
1	76.2	7.9	CS	2011	CS11_WW	CS11_LIYT	Tx303	Tx303	AM164	164	USDA200367-025	CS10-GND4-164	CS11-LIYT-189A	4	189A	5	87	5_87	1	IRRI	69	70	1	218.4	91.4	40	3212	10.6	89.5	4745.85	89.662	2490	722	10	100	2	2	18	16	16	dent	450	2.66276
1	76.2	7.9	CS	2011	CS11_WW	CS11_LIYT	Tx303	Tx303	AM164	164	USDA200367-025	CS10-GND5-164	CS11-LIYT-189B	5	189B	5	88	5_88	1	IRRI	68	69	1	221	94	39	3091	8.5	84.8	4566.59	88.302	2259	832	11	95	0	10	14	16	14	dent	500	2.70757
1	76.2	7.9	CS	2011	CS11_WW	CS11_LIYT	SC212M	SC212M	AM074	74	PWilliams_051	CS10-GND4-074	CS11-LIYT-190A	4	190A	5	89	5_89	1	IRRI	70	71	1	210.8	86.4	38	2938	11.2	97.3	4341.16	81.466	2059	879	10	98	0	5	14	12	16	dent	620	2.79934
1	76.2	7.9	CS	2011	CS11_WW	CS11_LIYT	SC212M	SC212M	AM074	74	PWilliams_051	CS10-GND5-074	CS11-LIYT-190B	5	190B	5	90	5_90	1	IRRI	67	69	2	215.9	88.9	42	3734	9.2	81.7	5516.63	105.856	2894	840	10	98	0	2	14	14	14	dent	96	2.02531
1	76.2	7.9	CS	2011	CS11_WW	CS11_LIYT	CML91	CML91	AM212	212	USDA200367-065	CS10-GND4-212	CS11-LIYT-191A	4	191A	5	91	5_91	1	IRRI	67	70	3	195.6	58.4	37	3226	10.6	112.7	4765.57	90.034	2531	694.52	10	98	0	10	16	16	14	dent	640	2.81291
1	76.2	7.9	CS	2011	CS11_WW	CS11_LIYT	CML91	CML91	AM212	212	USDA200367-065	CS10-GND5-212	CS11-LIYT-191B	5	191B	5	92	5_92	1	IRRI	65	69	4	195.6	58.4	40	3960	11.2	105.2	5851.08	109.8	3148	812.36	10	98	0	5	14	14	14	dent	170	2.25527
1	76.2	7.9	CS	2011	CS11_WW	CS11_LIYT	T173	T173	AM172	172	PWilliams_006	CS10-GND4-172	CS11-LIYT-192A	4	192A	5	93	5_93	1	IRRI	67	68	1	205.7	81.3	37	4077	11.2	117.9	6023.75	113.041	3098	979.13	10	98	0	10	14	14	14	dent	430	2.64345
1	76.2	7.9	CS	2011	CS11_WW	CS11_LIYT	T173	T173	AM172	172	PWilliams_006	CS10-GND5-172	CS11-LIYT-192B	5	192B	5	94	5_94	1	IRRI	65	65	0	218.4	71.1	40	3166	10.5	126.3	4678.15	88.482	2449	717	10	90	5	15	14	12	12	dent	680	2.83885
1	76.2	7.9	CS	2011	CS11_WW	CS11_LIYT	Pa91	Pa91	AM251	251	USDA200367-274	CS10-GND4-251	CS11-LIYT-193A	4	193A	5	95	5_95	1	IRRI	69	70	1	218.4	76.2	46	3665	10.2	86.8	5415.42	102.769	2908	757.89	10	98	2	2	18	18	18	dent	400	2.61278
1	76.2	7.9	CS	2011	CS11_WW	CS11_LIYT	Pa91	Pa91	AM251	251	USDA200367-274	CS10-GND5-251	CS11-LIYT-193B	5	193B	5	96	5_96	1	IRRI	67	69	2	205.7	76.2	36	2788	9.4	86.1	4119.44	78.872	2050	738	10	98	2	25	18	16	16	dent	1300	3.11727
1	76.2	7.9	CS	2011	CS11_WW	CS11_LIYT	N28Ht	N28Ht	AM263	263	USDA200367-121	CS10-GND4-263	CS11-LIYT-194A	4	194A	5	97	5_97	1	IRRI	68	69	1	203.2	76.2	46	2457	10.6	65.6	3629.46	68.57	1969	488	10	98	0	5	16	16	16	dent	130	2.14613
1	76.2	7.9	CS	2011	CS11_WW	CS11_LIYT	N28Ht	N28Ht	AM263	263	USDA200367-121	CS10-GND5-263	CS11-LIYT-194B	5	194B	5	98	5_98	1	IRRI	66	67	1	198.1	73.7	36	2282	9.9	76.7	3371.09	64.188	1606	676	10	98	0	5	16	16	18	dent	240	2.39794
1	76.2	7.9	CS	2011	CS11_WW	CS11_LIYT	[MBRC5BcF14-2-2-3-B-B-BxG16SeqC1F47-2-1-2-1-BBBBB-B-1-2-B-B-B/CML395]-1-1	AAP119	AM085	85	PWilliams_030	CS10-GND4-085	CS11-LIYT-195A	4	195A	5	99	5_99	1	IRRI	70	71	1	213.4	91.4	43	3785	12.1	91.1	5592.15	103.878	3098	687	10	98	0	10	16	16	16	dent	450	2.66276
1	76.2	7.9	CS	2011	CS11_WW	CS11_LIYT	[MBRC5BcF14-2-2-3-B-B-BxG16SeqC1F47-2-1-2-1-BBBBB-B-1-2-B-B-B/CML395]-1-1	AAP119	AM085	85	PWilliams_030	CS10-GND5-085	CS11-LIYT-195B	5	195B	5	100	5_100	1	IRRI	69	69	0	213.4	83.8	45	3350	11.5	87.4	4948.96	92.558	2613	737	10	95	0	5	14	14	16	dent	380	2.59106
1	76.2	7.9	CS	2011	CS11_WW	CS11_LIYT	P84c3BcXP390Bco/CMLc4F92-B-2-1-2-1-B-B	AAP245	AM056	56	PWilliams_074	CS10-GND4-056	CS11-LIYT-196A	4	196A	5	101	5_101	1	IRRI	65	66	1	203.2	68.6	37	3407	12.2	103.9	5033.01	93.385	2536	871	10	95	0	2	12	14	16	flint	500	2.70757
1	76.2	7.9	CS	2011	CS11_WW	CS11_LIYT	P84c3BcXP390Bco/CMLc4F92-B-2-1-2-1-B-B	AAP245	AM056	56	PWilliams_074	CS10-GND5-056	CS11-LIYT-196B	5	196B	5	102	5_102	1	IRRI	65	66	1	195.6	68.6	38	658	10.4	86.5	972.399	18.412		658.17	11	98	0	15	14	14	14	flint	2200	3.34439
1	76.2	7.9	CS	2011	CS11_WW	CS11_LIYT	NC250	NC250	AM143	143	USDA200367-245	CS10-GND4-143	CS11-LIYT-197A	4	197A	5	103	5_103	1	IRRI	67	66	-1	180.3	63.5	35	2402	9.6	87.6	3548.39	67.788	1733	669	10	95	0	5	14	14	14	dent	340	2.54407
1	76.2	7.9	CS	2011	CS11_WW	CS11_LIYT	NC250	NC250	AM143	143	USDA200367-245	CS10-GND5-143	CS11-LIYT-197B	5	197B	5	104	5_104	1	IRRI	65	66	1	182.9	63.5	39	2704	11.1	78.3	3995.24	75.059	2168	536	10	98	2	15	14	16	16	dent	197	2.31597
1	76.2	7.9	CS	2011	CS11_WW	CS11_LIYT	Check4_DK68_05	Check4_DK68_05	AMC4	400	Check4_DK68_05	Check4_DeKalb68_05	CS11-LIYT-198A	C	198A	5	105	5_105	1	IRRI	63	65	2	180.3	48.3	36	2970	10.4	113.3	4388.46	83.095	2313	657	10	95	5	0	14	16	16	dent	150	2.20412
1	76.2	7.9	CS	2011	CS11_WW	CS11_LIYT	Check4_DK68_05	Check4_DK68_05	AMC4	400	Check4_DK68_05	Check4_DeKalb68_05	CS11-LIYT-198B	C	198B	5	106	5_106	1	IRRI	63	65	2	188	55.9	45	4289	8.4	124.2	6336.1	122.651	3230	1059	10	98	2	2	16	16	16	dent	198	2.31806
1	76.2	7.9	CS	2011	CS11_WW	CS11_LIYT	CML176	CML176	AM060	60	PWilliams_076	CS10-GND4-060	CS11-LIYT-199A	4	199A	5	107	5_107	1	IRRI	70	73	3	210.8	86.4	45	3121	10	102.5	4610.59	87.691	2105	1016	10	98	0	2	14	16	16	flint	120	2.11394
1	76.2	7.9	CS	2011	CS11_WW	CS11_LIYT	CML176	CML176	AM060	60	PWilliams_076	CS10-GND5-060	CS11-LIYT-199B	5	199B	5	108	5_108	1	IRRI	69	70	1	213.4	83.8	42	3879	10.2	82.2	5731.71	108.772	2966	913	10	98	0	10	16	18	14	flint	31	1.61278
1	76.2	7.9	CS	2011	CS11_WW	CS11_LIYT	LaPostaSeqC7-F180-1-1-2-2-B-B	AAP242	AM054	54	PWilliams_072	CS10-GND4-054	CS11-LIYT-200A	4	200A	6	108	6_108	1	IRRI	70	70	0	215.9	76.2	39	5000	11.9	116.1	7387.39	137.538	3883	1117.39	10	98	0	2	18	16	14	flint	310	2.50515
1	76.2	7.9	CS	2011	CS11_WW	CS11_LIYT	LaPostaSeqC7-F180-1-1-2-2-B-B	AAP242	AM054	54	PWilliams_072	CS10-GND5-054	CS11-LIYT-200B	5	200B	6	107	6_107	1	IRRI	69	69	0	218.4	83.8	43	3947	12.2	96.8	5831.11	108.193	2876	1071	11	98	2	5	16	18	14	flint	480	2.6902
1	76.2	7.9	CS	2011	CS11_WW	CS11_LIYT	Mp714	Mp714	AM139	139	PWilliams_035	CS10-GND4-139	CS11-LIYT-201A	4	201A	6	106	6_106	1	IRRI	67	67	0	195.6	63.5	36	3694	11.1	90.6	5457.95	102.538	2803	891	10	98	0	2	16	18	18	dent	650	2.81954
1	76.2	7.9	CS	2011	CS11_WW	CS11_LIYT	Mp714	Mp714	AM139	139	PWilliams_035	CS10-GND5-139	CS11-LIYT-201B	5	201B	6	105	6_105	1	IRRI	64	65	1	190.5	66	32	2972	7.9	90	4390.62	85.456	2177	794.54	10	95	0	5	14	14	16	dent	1600	3.20683
1	76.2	7.9	CS	2011	CS11_WW	CS11_LIYT	B109	B109	AM298	298	USDA200367-293	CS10-GND4-298	CS11-LIYT-202A	4	202A	6	104	6_104	1	IRRI	70	70	0	193	76.2	37	2145	10.7	93.8	3168.89	59.802	1497	648	10	95	0	20	16	14	12	dent	1800	3.25768
1	76.2	7.9	CS	2011	CS11_WW	CS11_LIYT	B109	B109	AM298	298	USDA200367-293	CS10-GND5-298	CS11-LIYT-202B	5	202B	6	103	6_103	1	IRRI	67	68	1	190.5	71.1	31	1738	9.6	90.4	2568.07	49.06	1034	704	10	98	0	20	12	14	14	dent	900	2.95904
1	76.2	7.9	CS	2011	CS11_WW	CS11_LIYT	NC318	NC318	AM131	131	USDA200367-138	CS10-GND4-131	CS11-LIYT-203A	4	203A	6	102	6_102	1	IRRI	70	70	0	205.7	76.2	45	5317	12.5	110.4	7855.91	145.265	4155	1162.35	10	100	0	2	16	12	16	dent	190	2.30103
1	76.2	7.9	CS	2011	CS11_WW	CS11_LIYT	NC318	NC318	AM131	131	USDA200367-138	CS10-GND5-131	CS11-LIYT-203B	5	203B	6	101	6_101	1	IRRI	69	69	0	205.7	76.2	44	4941	11.5	100.3	7299.69	136.522	3824	1117	10	98	0	5	14	14	16	dent	160	2.23045
1	76.2	7.9	CS	2011	CS11_WW	CS11_LIYT	Mo47	Mo47	AM368	368	USDA200367-254	CS10-GND4-368	CS11-LIYT-204A	4	204A	6	100	6_100	1	IRRI	63	64	1	180.3	58.4	29	3053	6.2	120.8	4510.06	89.401	2009	1043.21	10	98	0	15	16	16	12	dent	880	2.94939
1	76.2	7.9	CS	2011	CS11_WW	CS11_LIYT	Mo47	Mo47	AM368	368	USDA200367-254	CS10-GND5-368	CS11-LIYT-204B	5	204B	6	99	6_99	1	IRRI	62	63	1	172.7	55.9	35	2490	12.3	110.8	3679.07	68.186	1692	798.27	10	95	2	20	14	14	14	dent	1000	3.00432
1	76.2	7.9	CS	2011	CS11_WW	CS11_LIYT	LaPostaSeqC7-F71-1-2-1-1-B-B-B	AAP239	AM028	28	PWilliams_069	CS10-GND4-028	CS11-LIYT-205A	4	205A	6	98	6_98	1	IRRI	70	71	1	203.2	78.7	44	4338	13.2	119.3	6409.45	117.57	3311	1027	10	100	0	2	12	12	16	dent	390	2.60206
1	76.2	7.9	CS	2011	CS11_WW	CS11_LIYT	LaPostaSeqC7-F71-1-2-1-1-B-B-B	AAP239	AM028	28	PWilliams_069	CS10-GND5-028	CS11-LIYT-205B	5	205B	6	97	6_97	1	IRRI	68	69	1	205.7	78.7	39	3247	9.8	99.1	4797.03	91.44	2445	802	10	98	0	5	12	12	12	dent	100	2.04139
1	76.2	7.9	CS	2011	CS11_WW	CS11_LIYT	AMATLCOHS71-1-1-2-1-1-1-BBBB-B-B-B	AAP297	AM034	34	PWilliams_101	CS10-GND4-034	CS11-LIYT-206A	4	206A	6	96	6_96	1	IRRI	69	70	1	218.4	86.4	39	3397	10.5	115.1	5018.91	94.927	2617	779.81	10	90	10	10	18	18	18	flint	480	2.6902
1	76.2	7.9	CS	2011	CS11_WW	CS11_LIYT	AMATLCOHS71-1-1-2-1-1-1-BBBB-B-B-B	AAP297	AM034	34	PWilliams_101	CS10-GND5-034	CS11-LIYT-206B	5	206B	6	95	6_95	1	IRRI	67	68	1	221	83.8	39	3700	9.1	100.2	5466.33	105.006	2699	1001	10	98	0	5	16	16	14	dent	2700	3.43297
1	76.2	7.9	CS	2011	CS11_WW	CS11_LIYT	Check3_26V21	Check3_26V21	AMC3	399	Check3_26V21	Check3_26V21	CS11-LIYT-207A	C	207A	6	94	6_94	1	IRRI	67	66	-1	213.4	68.6	45	4415	13.5	109.2	6522.29	119.226	3452	962.76	10	98	0	2	16	16	14	dent	360	2.5682
1	76.2	7.9	CS	2011	CS11_WW	CS11_LIYT	Check3_26V21	Check3_26V21	AMC3	399	Check3_26V21	Check3_26V21	CS11-LIYT-207B	C	207B	6	93	6_93	1	IRRI	67	66	-1	215.9	66	45	4718	11.1	106.2	6970.84	130.961	3624	1094	10	98	0	2	16	14	16	dent	440	2.65321
1	76.2	7.9	CS	2011	CS11_WW	CS11_LIYT	NC322	NC322	AM126	126	USDA200367-140	CS10-GND4-126	CS11-LIYT-208A	4	208A	6	92	6_92	1	IRRI	69	69	0	205.7	83.8	41	5168	12.8	97	7635.35	140.702	4037	1131	11	98	0	30	18	12	16	dent	460	2.6721
1	76.2	7.9	CS	2011	CS11_WW	CS11_LIYT	NC322	NC322	AM126	126	USDA200367-140	CS10-GND5-126	CS11-LIYT-208B	5	208B	6	91	6_91	1	IRRI	68	67	-1	205.7	81.3	42	3643	12.5	96.7	5382.12	99.521	2699	944	10	98	0	2	14	14	14	dent	250	2.41497
1	76.2	7.9	CS	2011	CS11_WW	CS11_LIYT	Mp705	Mp705	AM088	88	PWilliams_045	CS10-GND4-088	CS11-LIYT-209A	4	209A	6	90	6_90	1	IRRI	67	68	1	205.7	73.7	35	3414	11.6	112.7	5043.87	94.226	2454	960	10	98	0	10	16	18	18	dent	440	2.65321
1	76.2	7.9	CS	2011	CS11_WW	CS11_LIYT	Mp705	Mp705	AM088	88	PWilliams_045	CS10-GND5-088	CS11-LIYT-209B	5	209B	6	89	6_89	1	IRRI	65	67	2	205.7	73.7	35	3331	7.8	98.8	4921.6	95.894	2295	1036	10	98	0	5	16	16	16	dent	500	2.70757
1	76.2	7.9	CS	2011	CS11_WW	CS11_LIYT	B97	B97	AM348	348	USDA200367-250	CS10-GND4-348	CS11-LIYT-210A	4	210A	6	88	6_88	1	IRRI	66	67	1	215.9	71.1	38	3133	10.6	98.5	4629.51	87.464	2150	983.45	10	98	0	15	16	14	14	dent	1300	3.11727
1	76.2	7.9	CS	2011	CS11_WW	CS11_LIYT	B97	B97	AM348	348	USDA200367-250	CS10-GND5-348	CS11-LIYT-210B	5	210B	6	87	6_87	1	IRRI	64	65	1	205.7	63.5	39	2618	9	89.6	3867.85	74.382	1837	780.9	10	98	5	30	14	14	14	dent	1800	3.25768
1	76.2	7.9	CS	2011	CS11_WW	CS11_LIYT	Check4_DK68_05	Check4_DK68_05	AMC4	400	Check4_DK68_05	Check4_DeKalb68_05	CS11-LIYT-211A	C	211A	6	86	6_86	1	IRRI	63	65	2	190.5	63.5	45	4242	10.9	118.1	6266.67	117.997	3357	885	10	98	5	0	14	16	16	dent	200	2.32222
1	76.2	7.9	CS	2011	CS11_WW	CS11_LIYT	Check4_DK68_05	Check4_DK68_05	AMC4	400	Check4_DK68_05	Check4_DeKalb68_05	CS11-LIYT-211B	C	211B	6	85	6_85	1	IRRI	63	65	2	180.3	61	43	2829	9.2	101.2	4179.3	80.195	1932	896.45	10	95	5	0	16	18	14	dent	340	2.54407
1	76.2	7.9	CS	2011	CS11_WW	CS11_LIYT	A&MY07_219	A&M_Y07_219	AM200	200	PWilliams_063	CS10-GND4-200	CS11-LIYT-212A	4	212A	6	84	6_84	1	IRRI	68	69	1	213.4	76.2	41	2453	10.3	81.9	3623.68	68.691	1665	788	10	98	0	5	18	18	18	flint	230	2.38021
1	76.2	7.9	CS	2011	CS11_WW	CS11_LIYT	A&MY07_219	A&M_Y07_219	AM200	200	PWilliams_063	CS10-GND5-200	CS11-LIYT-212B	5	212B	6	83	6_83	1	IRRI	67	68	1	205.7	76.2	27	1928	11.2	89.4	2848.41	53.453	1066	862	10	98	0	5	14	18	14	flint	610	2.79239
1	76.2	7.9	CS	2011	CS11_WW	CS11_LIYT	Oh40B	Oh40B	AM246	246	USDA200367-199	CS10-GND4-246	CS11-LIYT-213A	4	213A	6	82	6_82	1	IRRI	64	66	2	190.5	55.9	30	1401	9.1	86.6	2069.35	39.752	649	752	12	95	2	5	14	18	14	dent	1500	3.17898
1	76.2	7.9	CS	2011	CS11_WW	CS11_LIYT	Oh40B	Oh40B	AM246	246	USDA200367-199	CS10-GND5-246	CS11-LIYT-213B	5	213B	6	81	6_81	1	IRRI	62	65	3	190.5	53.3	21	1782	11.5	96.4	2633.37	49.25	680	1102	10	98	0	30	16	16	16	dent	1700	3.233
1	76.2	7.9	CS	2011	CS11_WW	CS11_LIYT	GT-CY-2	GT_CY_2	AM091	91	PWilliams_091	CS10-GND4-091	CS11-LIYT-214A	4	214A	6	80	6_80	1	IRRI	68	70	2	203.2	68.6	40	1474	13.4	70	2178.24	39.864	948	526.33	10	90	0	25	18	14	16	dent	840	2.92942
1	76.2	7.9	CS	2011	CS11_WW	CS11_LIYT	GT-CY-2	GT_CY_2	AM091	91	PWilliams_091	CS10-GND5-091	CS11-LIYT-214B	5	214B	6	79	6_79	1	IRRI	67	67	0	193	73.7	44	2693	11.3	86.6	3979.35	74.592	2009	684	10	98	0	5	16	16	16	flint	340	2.54407
1	76.2	7.9	CS	2011	CS11_WW	CS11_LIYT	CML348	CML348	AM002	2	PWilliams_099	CS10-GND4-002	CS11-LIYT-215A	4	215A	6	78	6_78	1	IRRI	64	66	2	195.6	81.3	34	2219	11.2	92.4	3278.86	61.531	1678	541	10	98	0	5	14	14	12	flint	500	2.70757
1	76.2	7.9	CS	2011	CS11_WW	CS11_LIYT	CML348	CML348	AM002	2	PWilliams_099	CS10-GND5-002	CS11-LIYT-215B	5	215B	6	77	6_77	1	IRRI	61	64	3	193	68.6	35	1193	9.6	86.9	1762.62	33.673	508	685	15	95	15	20	14	14	12	flint	2700	3.43297
1	76.2	7.9	CS	2011	CS11_WW	CS11_LIYT	CML228	CML228	AM133	133	USDA200367-074	CS10-GND4-133	CS11-LIYT-216A	4	216A	6	76	6_76	1	IRRI	69	69	0	188	76.2	39	2009	9.7	75.3	2968.8	56.653	1569	440	10	98	10	2	14	14	14	flint	190	2.30103
1	76.2	7.9	CS	2011	CS11_WW	CS11_LIYT	CML228	CML228	AM133	133	USDA200367-074	CS10-GND5-133	CS11-LIYT-216B	5	216B	6	75	6_75	1	IRRI	68	71	3	182.9	68.6	34	1358	10.2	68.2	2006.73	38.082	975	383.03	10	95	10	10	18	14	12	flint	300	2.49136
1	76.2	7.9	CS	2011	CS11_WW	CS11_LIYT	NC408		AM069	69	PWilliams_041	CS10-GND4-069	CS11-LIYT-217A	4	217A	6	74	6_74	1	IRRI	69	70	1	180.3	68.6	38	1236	13	64.7	1825.96	33.571	871	365	11	98	0	5	14	16	14	flint	740	2.87506
1	76.2	7.9	CS	2011	CS11_WW	CS11_LIYT	NC408		AM069	69	PWilliams_041	CS10-GND5-069	CS11-LIYT-217B	5	217B	6	73	6_73	1	IRRI	67	67	0	182.9	76.2	37	1965	12.5	68.5	2903.09	53.681	1320	645	10	98	2	5	14	16	14	dent	380	2.59106
1	76.2	7.9	CS	2011	CS11_WW	CS11_LIYT	B73Htrhm	B73Htrhm	AM264	264	USDA200367-054	CS10-GND4-264	CS11-LIYT-218A	4	218A	6	72	6_72	1	IRRI	70	71	1	180.3	66	31	518	12.1	64	765.223	14.215	245	273	10	90	0	75	18	18	18	dent	2500	3.39967
1	76.2	7.9	CS	2011	CS11_WW	CS11_LIYT	B73Htrhm	B73Htrhm	AM264	264	USDA200367-054	CS10-GND5-264	CS11-LIYT-218B	5	218B	6	71	6_71	1	IRRI	69	71	2	177.8	63.5	18	243	10.99	58.8	359.654	6.765	54	189	11	90	0	50	16	16	16	dent	2600	3.41664
1	76.2	7.9	CS	2011	CS11_WW	CS11_LIYT	GT-AT823	GT_AT823	AM321	321	PWilliams_005	CS10-GND4-321	CS11-LIYT-219A	4	219A	6	70	6_70	1	IRRI	68	69	1	188	66	37	1879	11	75.4	2776.46	52.22	1356	523	10	95	0	10	18	16	18	dent	1300	3.11727
1	76.2	7.9	CS	2011	CS11_WW	CS11_LIYT	GT-AT823	GT_AT823	AM321	321	PWilliams_005	CS10-GND5-321	CS11-LIYT-219B	5	219B	6	69	6_69	1	IRRI	67	68	1	182.9	68.6	35	1344	11.2	88	1985.94	37.268	780	564	10	95	2	50	18	16	16	dent	2500	3.39967
1	76.2	7.9	CS	2011	CS11_WW	CS11_LIYT	R229	R229	AM153	153	USDA200367-281	CS10-GND4-153	CS11-LIYT-220A	4	220A	6	68	6_68	1	IRRI	71	73	2	182.9	71.1	30	310	10.99	63.2	457.28	8.601	191	119	9	95	0	65	14	16	14	flint	1500	3.17898
1	76.2	7.9	CS	2011	CS11_WW	CS11_LIYT	R229	R229	AM153	153	USDA200367-281	CS10-GND5-153	CS11-LIYT-220B	5	220B	6	67	6_67	1	IRRI	70	73	3	188	78.7	28	299	10.99	61.1	441.811	8.31	68	231	10	98	0	10	14	16	16	dent	1300	3.11727
1	76.2	7.9	CS	2011	CS11_WW	CS11_LIYT	NC260	NC260	AM261	261	USDA200367-123	CS10-GND4-261	CS11-LIYT-221A	4	221A	6	66	6_66	1	IRRI	69	68	-1	193	61	35	1719	12.8	63.4	2540.33	46.813	1315	404	10	98	0	20	16	14	16	flint	480	2.6902
1	76.2	7.9	CS	2011	CS11_WW	CS11_LIYT	NC260	NC260	AM261	261	USDA200367-123	CS10-GND5-261	CS11-LIYT-221B	5	221B	6	65	6_65	1	IRRI	67	67	0	193	63.5	35	1777	11	78.8	2626.12	49.392	1197	580	10	95	0	5	14	14	14	dent	670	2.83251
1	76.2	7.9	CS	2011	CS11_WW	CS11_LIYT	Oh43E	Oh43E	AM344	344	USDA200367-166	CS10-GND4-344	CS11-LIYT-222A	4	222A	6	64	6_64	1	IRRI	67	67	0	180.3	48.3	30	1758	11.9	88.4	2597.13	48.353	930	828	11	95	0	5	16	16	16	dent	840	2.92942
1	76.2	7.9	CS	2011	CS11_WW	CS11_LIYT	Oh43E	Oh43E	AM344	344	USDA200367-166	CS10-GND5-344	CS11-LIYT-222B	5	222B	6	63	6_63	1	IRRI	66	66	0	177.8	53.3	27	1598	10.9	87.9	2360.35	44.444	581	1017	10	98	0	5	16	16	16	dent	640	2.81291
1	76.2	7.9	CS	2011	CS11_WW	CS11_LIYT	H99	H99	AM328	328	USDA200367-259	CS10-GND4-328	CS11-LIYT-223A	4	223A	6	62	6_62	1	IRRI	67	67	0	188	53.3	36	2253	14.3	101.1	3328.13	60.275	1470	783	10	98	0	5	14	12	12	dent	220	2.36173
1	76.2	7.9	CS	2011	CS11_WW	CS11_LIYT	H99	H99	AM328	328	USDA200367-259	CS10-GND5-328	CS11-LIYT-223B	5	223B	6	61	6_61	1	IRRI	66	66	0	190.5	58.4	36	1684	11.6	89	2488.53	46.489	971	713.67	10	98	0	10	12	12	14	dent	580	2.77085
1	76.2	7.9	CS	2011	CS11_WW	CS11_LIYT	B104	B104	AM242	242	USDA200367-283	CS10-GND4-242	CS11-LIYT-224A	4	224A	6	60	6_60	1	IRRI	69	72	3	177.8	53.3	44	2339	10.2	104.7	3456.37	65.592	1696	643	10	95	0	10	16	14	14	flint	420	2.63347
1	76.2	7.9	CS	2011	CS11_WW	CS11_LIYT	B104	B104	AM242	242	USDA200367-283	CS10-GND5-242	CS11-LIYT-224B	5	224B	6	59	6_59	1	IRRI	68	70	2	185.4	53.3	36	2942	12	101.4	4346.5	80.831	2073	869	10	95	0	30	16	16	14	flint	250	2.41497
1	76.2	7.9	CS	2011	CS11_WW	CS11_LIYT	NC268	NC268	AM079	79	USDA200367-273	CS10-GND4-079	CS11-LIYT-225A	4	225A	6	58	6_58	1	IRRI	73	74	1	193	68.6	36	618	10.99	101.6	912.551	17.165	336	282	11	80	0	25	14	14	12	dent	1300	3.11727
1	76.2	7.9	CS	2011	CS11_WW	CS11_LIYT	NC268	NC268	AM079	79	USDA200367-273	CS10-GND5-079	CS11-LIYT-225B	5	225B	6	57	6_57	1	IRRI	71	73	2	190.5	76.2	33	1265	15.9	68.9	1869.43	33.225	771	494.21	10	95	0	20	12	14	14	dent	710	2.85733
1	76.2	7.9	CS	2011	CS11_WW	CS11_LIYT	SG18	Sg18	AM326	326	USDA200367-211	CS10-GND4-326	CS11-LIYT-226A	4	226A	6	56	6_56	1	IRRI	67	67	0	203.2	76.2	50	2638	7.8	31.1	3897.71	75.944	1914	724	10	98	0	5	18	16	16	flint	1400	3.14922
1	76.2	7.9	CS	2011	CS11_WW	CS11_LIYT	SG18	Sg18	AM326	326	USDA200367-211	CS10-GND5-326	CS11-LIYT-226B	5	226B	6	55	6_55	1	IRRI	64	66	2	205.7	78.7	41	2020	11.8	83.3	2984.03	55.62	1293	727	10	98	0	5	16	16	18	flint	490	2.69897
1	76.2	7.9	CS	2011	CS11_WW	CS11_LIYT	NC388	NC388	AM198	198	PWilliams_036	CS10-GND4-198	CS11-LIYT-227A	4	227A	6	54	6_54	1	IRRI	67	69	2	215.9	71.1	41	2720	10.8	90.4	4019.13	75.762	2000	720	10	98	0	5	14	14	16	flint	330	2.53148
1	76.2	7.9	CS	2011	CS11_WW	CS11_LIYT	NC388	NC388	AM198	198	PWilliams_036	CS10-GND5-198	CS11-LIYT-227B	5	227B	6	53	6_53	1	IRRI	66	67	1	215.9	76.2	42	2712	13.8	89.7	4006.62	72.986	2032	679.78	10	98	0	5	16	14	14	dent	570	2.76343
1	76.2	7.9	CS	2011	CS11_WW	CS11_LIYT	CML341	CML341	AM112	112	USDA200367-088	CS10-GND4-112	CS11-LIYT-228A	4	228A	6	52	6_52	1	IRRI	71	71	0	213.4	91.4	42	3406	10.2	82.6	5032.01	95.493	2717	688.89	10	100	10	10	14	14	16	dent	370	2.57978
1	76.2	7.9	CS	2011	CS11_WW	CS11_LIYT	CML341	CML341	AM112	112	USDA200367-088	CS10-GND5-112	CS11-LIYT-228B	5	228B	6	51	6_51	1	IRRI	70	70	0	218.4	94	42	3031	10.7	70	4477.38	84.495	2400	631	10	98	0	2	16	14	14	dent	140	2.17609
1	76.2	7.9	CS	2011	CS11_WW	CS11_LIYT	NC358	NC358	AM233	233	USDA200367-158	CS10-GND4-233	CS11-LIYT-229A	4	229A	6	50	6_50	1	IRRI	66	67	1	195.6	66	40	4063	13	92.6	6002.99	110.368	3234	829	10	98	0	5	16	16	14	flint	600	2.78533
1	76.2	7.9	CS	2011	CS11_WW	CS11_LIYT	NC358	NC358	AM233	233	USDA200367-158	CS10-GND5-233	CS11-LIYT-229B	5	229B	6	49	6_49	1	IRRI	65	65	0	193	68.6	37	3406	8.4	83.4	5031.71	97.402	2667	738.58	10	98	0	5	18	14	14	dent	650	2.81954
1	76.2	7.9	CS	2011	CS11_WW	CS11_LIYT	Tx202	Tx202	AM175	175	PWilliams_038	CS10-GND4-175	CS11-LIYT-230A	4	230A	6	48	6_48	1	IRRI	69	69	0	193	88.9	37	3796	10.8	129.5	5607.8	105.709	2731	1065	10	98	0	20	12	12	14	flint	540	2.74036
1	76.2	7.9	CS	2011	CS11_WW	CS11_LIYT	Tx202	Tx202	AM175	175	PWilliams_038	CS10-GND5-175	CS11-LIYT-230B	5	230B	6	47	6_47	1	IRRI	67	66	-1	190.5	83.8	48	4409	8.9	145.4	6514.3	125.413	3370	1039	10	98	0	5	14	14	16	dent	960	2.98677
1	76.2	7.9	CS	2011	CS11_WW	CS11_LIYT	NC372	NC372	AM209	209	USDA200367-165	CS10-GND4-209	CS11-LIYT-231A	4	231A	6	46	6_46	1	IRRI	71	72	1	195.6	78.7	40	1263	10.2	91.7	1866.57	35.422	553	710	10	95	0	5	16	16	16	flint	470	2.68124
1	76.2	7.9	CS	2011	CS11_WW	CS11_LIYT	NC372	NC372	AM209	209	USDA200367-165	CS10-GND5-209	CS11-LIYT-231B	5	231B	6	45	6_45	1	IRRI	70	70	0	193	78.7	35	1785	11.8	80.5	2636.89	49.149	1234	551	9	98	0	50	16	14	14	flint	1600	3.20683
1	76.2	7.9	CS	2011	CS11_WW	CS11_LIYT	B73	B73	AM308	308	USDA200367-240	CS10-GND4-308	CS11-LIYT-232A	4	232A	6	44	6_44	1	IRRI	73	73	0	188	78.7	38	1968	9.6	107.6	2908.08	55.556	1279	689.2	10	98	0	20	16	16	16	dent	440	2.65321
1	76.2	7.9	CS	2011	CS11_WW	CS11_LIYT	B73	B73	AM308	308	USDA200367-240	CS10-GND5-308	CS11-LIYT-232B	5	232B	6	43	6_43	1	IRRI	71	72	1	188	73.7	30	1611	10.4	92.2	2380.88	45.082	1039	572.77	10	98	0	60	14	16	16	dent	1300	3.11727
1	76.2	7.9	CS	2011	CS11_WW	CS11_LIYT	A188	A188	AM392	392	USDA200367-032	CS10-GND4-392	CS11-LIYT-233A	4	233A	7	43	7_43	1	IRRI	60	60	0	180.3	55.9	37	3203	11.3	111.8	4732.4	88.707	2032	1171.02	10	100	0	5	14	18	14	dent	380	2.59106
1	76.2	7.9	CS	2011	CS11_WW	CS11_LIYT	A188	A188	AM392	392	USDA200367-032	CS10-GND5-392	CS11-LIYT-233B	5	233B	7	44	7_44	1	IRRI	58	58	0	177.8	63.5	36	3268	12.5	107.4	4828.21	89.279	2345	922.89	10	95	0	10	14	12	14	dent	970	2.99123
1	76.2	7.9	CS	2011	CS11_WW	CS11_LIYT	A&MY07-220	A&M_Y07_220	AM109	109	PWilliams_046	CS10-GND4-109	CS11-LIYT-234A	4	234A	7	45	7_45	1	IRRI	70	72	2	228.6	91.4	43	5210	12	133	7696.82	143.136	3951	1258.79	10	100	0	2	14	16	14	dent	210	2.34242
1	76.2	7.9	CS	2011	CS11_WW	CS11_LIYT	A&MY07-220	A&M_Y07_220	AM109	109	PWilliams_046	CS10-GND5-109	CS11-LIYT-234B	5	234B	7	46	7_46	1	IRRI	67	69	2	221	91.4	45	3656	13.8	99.7	5400.82	98.383	3035	621	10	98	0	2	14	14	12	flint	610	2.79239
1	76.2	7.9	CS	2011	CS11_WW	CS11_LIYT	CML314	CML314	AM217	217	USDA200367-080	CS10-GND4-217	CS11-LIYT-235A	4	235A	7	47	7_47	1	IRRI	69	70	1	218.4	91.4	36	3532	15.7	106.5	5218.43	92.966	2576	955.68	10	100	0	2	16	16	16	dent	210	2.34242
1	76.2	7.9	CS	2011	CS11_WW	CS11_LIYT	CML314	CML314	AM217	217	USDA200367-080	CS10-GND5-217	CS11-LIYT-235B	5	235B	7	48	7_48	1	IRRI	66	68	2	215.9	86.4	32	3920	11.8	104.8	5791.59	107.95	2849	1071.47	10	100	0	5	14	16	16	dent	710	2.85733
1	76.2	7.9	CS	2011	CS11_WW	CS11_LIYT	GT-A2	GT_A2	AM173	173	PWilliams_023	CS10-GND4-173	CS11-LIYT-236A	4	236A	7	49	7_49	1	IRRI	67	68	1	221	94	35	3572	9.8	118.3	5277.31	100.595	2581	991	10	95	0	15	16	16	14	dent	880	2.94939
1	76.2	7.9	CS	2011	CS11_WW	CS11_LIYT	GT-A2	GT_A2	AM173	173	PWilliams_023	CS10-GND5-173	CS11-LIYT-236B	5	236B	7	50	7_50	1	IRRI	67	68	1	213.4	86.4	42	3236	10.8	115.1	4781.63	90.136	2527	709.93	10	98	5	30	14	16	18	dent	1000	3.00432
1	76.2	7.9	CS	2011	CS11_WW	CS11_LIYT	CI3A	CI3A	AM274	274	USDA200367-045	CS10-GND4-274	CS11-LIYT-237A	4	237A	7	51	7_51	1	IRRI	69	70	1	231.1	101.6	37	3145	10	94.8	4646.09	88.366	2173	971.99	10	98	0	5	18	18	18	dent	990	3
1	76.2	7.9	CS	2011	CS11_WW	CS11_LIYT	CI3A	CI3A	AM274	274	USDA200367-045	CS10-GND5-274	CS11-LIYT-237B	5	237B	7	52	7_52	1	IRRI	68	68	0	231.1	104.1	38	2995	7.6	80	4425.12	86.408	2177	817.89	10	98	0	5	16	16	16	dent	540	2.74036
1	76.2	7.9	CS	2011	CS11_WW	CS11_LIYT	CML45	CML45	AM041	41	USDA200367-063	CS10-GND4-041	CS11-LIYT-238A	4	238A	7	53	7_53	1	IRRI	72	73	1	226.1	91.4	44	3152	11.4	102.1	4657.57	87.206	2458	694	10	98	2	5	14	12	16	flint	280	2.4624
1	76.2	7.9	CS	2011	CS11_WW	CS11_LIYT	CML45	CML45	AM041	41	USDA200367-063	CS10-GND5-041	CS11-LIYT-238B	5	238B	7	54	7_54	1	IRRI	70	69	-1	231.1	94	41	2442	11.1	96.2	3607.95	67.782	1565	877.14	10	98	0	15	16	14	14	dent	660	2.82607
1	76.2	7.9	CS	2011	CS11_WW	CS11_LIYT	CML366	CML366	AM118	118	PWilliams_032	CS10-GND4-118	CS11-LIYT-239A	4	239A	7	55	7_55	1	IRRI	66	66	0	200.7	68.6	43	2797	10.3	125.9	4132.17	78.33	2114	683.11	10	98	2	10	14	16	14	flint	750	2.88081
1	76.2	7.9	CS	2011	CS11_WW	CS11_LIYT	CML366	CML366	AM118	118	PWilliams_032	CS10-GND5-118	CS11-LIYT-239B	5	239B	7	56	7_56	1	IRRI	65	65	0	203.2	76.2	43	2962	12.8	102.5	4376.8	80.654	2282	680.86	10	98	0	5	14	14	16	flint	490	2.69897
1	76.2	7.9	CS	2011	CS11_WW	CS11_LIYT	SD44	SD44	AM361	361	USDA200367-226	CS10-GND4-361	CS11-LIYT-240A	4	240A	7	57	7_57	1	IRRI	65	65	0	203.2	68.6	29	2785	17.5	90.5	4114.31	71.731	1964	820.71	9	98	5	5	18	18	18	dent	840	2.92942
1	76.2	7.9	CS	2011	CS11_WW	CS11_LIYT	SD44	SD44	AM361	361	USDA200367-226	CS10-GND5-361	CS11-LIYT-240B	5	240B	7	58	7_58	1	IRRI	62	63	1	193	66	40	2398	7.8	94.2	3542.94	69.032	1474	923.86	10	98	5	15	18	20	14	dent	560	2.75587
1	76.2	7.9	CS	2011	CS11_WW	CS11_LIYT	[Cuba/GuadC3F34-2-1-1-B-B-BxCML264Q]-1-1	AAP275	AM141	141	PWilliams_094	CS10-GND4-141	CS11-LIYT-241A	4	241A	7	59	7_59	1	IRRI	70	71	1	221	61	43	4224	11.4	134.1	6241.06	116.855	3125	1099	10	98	0	5	14	14	14	flint	390	2.60206
1	76.2	7.9	CS	2011	CS11_WW	CS11_LIYT	[Cuba/GuadC3F34-2-1-1-B-B-BxCML264Q]-1-1	AAP275	AM141	141	PWilliams_094	CS10-GND5-141	CS11-LIYT-241B	5	241B	7	60	7_60	1	IRRI	69	70	1	215.9	76.2	41	4015	6.3	130.1	5932.64	117.474	2966	1049	10	98	0	5	14	12	14	dent	340	2.54407
1	76.2	7.9	CS	2011	CS11_WW	CS11_LIYT	CML423	CML423	AM303	303	PWilliams_027	CS10-GND4-303	CS11-LIYT-242A	4	242A	7	61	7_61	1	IRRI	64	65	1	215.9	78.7	39	4009	10.9	133.5	5922.66	111.519	3012	996.89	10	98	0	5	14	12	16	dent	260	2.43136
1	76.2	7.9	CS	2011	CS11_WW	CS11_LIYT	CML423	CML423	AM303	303	PWilliams_027	CS10-GND5-303	CS11-LIYT-242B	5	242B	7	62	7_62	1	IRRI	62	64	2	205.7	78.7	38	3539	14.5	138.3	5228.26	94.467	2585	953.26	10	95	0	10	14	14	16	dent	1200	3.08279
1	76.2	7.9	CS	2011	CS11_WW	CS11_LIYT	CML157Q	CML157Q	AM151	151	USDA200367-070	CS10-GND4-151	CS11-LIYT-243A	4	243A	7	63	7_63	1	IRRI	69	71	2	221	94	40	3437	9.8	117.5	5077.74	96.79	2536	901.28	10	98	0	10	20	14	16	flint	270	2.44716
1	76.2	7.9	CS	2011	CS11_WW	CS11_LIYT	CML157Q	CML157Q	AM151	151	USDA200367-070	CS10-GND5-151	CS11-LIYT-243B	5	243B	7	64	7_64	1	IRRI	67	69	2	218.4	88.9	48	1960	10.99		2895.06	54.455	1960
1	76.2	7.9	CS	2011	CS11_WW	CS11_LIYT	Cuba/GuadC3F422-1-1-B-B-B	AAP266	AM202	202	PWilliams_087	CS10-GND4-202	CS11-LIYT-244A	4	244A	7	65	7_65	1	IRRI	69	70	1	218.4	94	35	2799	11.4	107.6	4135.27	77.427	2091	707.89	10	98	0	10	12	12	16	flint	2100	3.32428
1	76.2	7.9	CS	2011	CS11_WW	CS11_LIYT	Cuba/GuadC3F422-1-1-B-B-B	AAP266	AM202	202	PWilliams_087	CS10-GND5-202	CS11-LIYT-244B	5	244B	7	66	7_66	1	IRRI	67	69	2	205.7	91.4	35	1823	20.2	84.4	2693.03	45.415	1234	589	10	98	0	5	14	14	14	flint	370	2.57978
1	76.2	7.9	CS	2011	CS11_WW	CS11_LIYT	Wf9	Wf9	AM332	332	USDA200367-015	CS10-GND4-332	CS11-LIYT-245A	4	245A	7	67	7_67	1	IRRI	67	67	0	193	61	34	1429	6	77.7	2111.64	41.947	916	513	11	98	10	5	20	18	16	dent	120	2.11394
1	76.2	7.9	CS	2011	CS11_WW	CS11_LIYT	Wf9	Wf9	AM332	332	USDA200367-015	CS10-GND5-332	CS11-LIYT-245B	5	245B	7	68	7_68	1	IRRI	64	66	2	198.1	63.5	33	1235	9.5	71.5	1824.37	34.891	735	500	10	95	20	5	18	16	16	dent	1700	3.233
1	76.2	7.9	CS	2011	CS11_WW	CS11_LIYT	CML331	CML331	AM065	65	USDA200367-085	CS10-GND4-065	CS11-LIYT-246A	4	246A	7	69	7_69	1	IRRI	70	72	2	208.3	73.7	39	1827	10.2	84.4	2699.68	51.232	1297	530	10	98	5	5	16	14	14	dent	200	2.32222
1	76.2	7.9	CS	2011	CS11_WW	CS11_LIYT	CML331	CML331	AM065	65	USDA200367-085	CS10-GND5-065	CS11-LIYT-246B	5	246B	7	70	7_70	1	IRRI	69	71	2	205.7	76.2	45	1465	10.2	73.4	2163.99	41.066	1098	367	10	80	5	5	16	14	16	dent	440	2.65321
1	76.2	7.9	CS	2011	CS11_WW	CS11_LIYT	Mo18W	Mo18W	AM115	115	USDA200367-233	CS10-GND4-115	CS11-LIYT-247A	4	247A	7	71	7_71	1	IRRI	71	72	1	203.2	76.2	44	1445	8.1	74.4	2135.23	41.468	975	470	12	90	0	5	14	16	16	dent	220	2.36173
1	76.2	7.9	CS	2011	CS11_WW	CS11_LIYT	Mo18W	Mo18W	AM115	115	USDA200367-233	CS10-GND5-115	CS11-LIYT-247B	5	247B	7	72	7_72	1	IRRI	69	71	2	205.7	78.7	41	1503	9	65	2220.81	42.708	1066	437.21	10	98	5	5	14	14	14	dent	450	2.66276
1	76.2	7.9	CS	2011	CS11_WW	CS11_LIYT	CML10	CML10	AM020	20	USDA200367-061	CS10-GND4-020	CS11-LIYT-248A	4	248A	7	73	7_73	1	IRRI	70	73	3	193	76.2	40	1458	12.6	75.6	2154.71	39.797	1188	270	10	60	5	35	12	14	12	dent	630	2.80618
1	76.2	7.9	CS	2011	CS11_WW	CS11_LIYT	CML10	CML10	AM020	20	USDA200367-061	CS10-GND5-020	CS11-LIYT-248B	5	248B	7	74	7_74	1	IRRI	69	70	1	190.5	76.2	33	898	10.5	57.2	1326.99	25.098	653	245	10	80	5	20	12	12	12	flint	800	2.90849
1	76.2	7.9	CS	2011	CS11_WW	CS11_LIYT	A&M407-004	A&M_407_004	AM025	25	PWilliams_039	CS10-GND4-025	CS11-LIYT-249A	4	249A	7	75	7_75	1	IRRI	69	71	2	182.9	61	36	1054	10	73	1557.78	29.628	553	501	10	98	5	25	12	14	14	flint	1400	3.14922
1	76.2	7.9	CS	2011	CS11_WW	CS11_LIYT	A&M407-004	A&M_407_004	AM025	25	PWilliams_039	CS10-GND5-025	CS11-LIYT-249B	5	249B	7	76	7_76	1	IRRI	68	68	0	182.9	66	37	1381	6.8	76.4	2040.72	40.193	916	465	10	90	0	5	14	20	14	flint	2300	3.36361
1	76.2	7.9	CS	2011	CS11_WW	CS11_LIYT	A&M407-005	A&M_407_005	AM320	320	PWilliams_003	CS10-GND4-320	CS11-LIYT-250A	4	250A	7	77	7_77	1	IRRI	67	70	3	167.6	55.9	34	919	9.3	75	1358.06	26.03	467	452	10	98	5	10	14	16	16	dent	3200	3.50651
1	76.2	7.9	CS	2011	CS11_WW	CS11_LIYT	A&M407-005	A&M_407_005	AM320	320	PWilliams_003	CS10-GND5-320	CS11-LIYT-250B	5	250B	7	78	7_78	1	IRRI	65	67	2	177.8	55.9	25	1532	10.5	75.8	2262.76	42.797	953	579	10	95	2	35	14	14	14	dent	2700	3.43297
1	76.2	7.9	CS	2011	CS11_WW	CS11_LIYT	Check1_BH9014	Check1_BH9014	AMC1	397	Check1_BH9014	Check1_BH9014	CS11-LIYT-251A	C	251A	7	79	7_79	1	IRRI	67	68	1	195.6	71.1	39	1721	10.8	95.9	2542.31	47.924	980	741	10	98	0	10	12	14	14	dent	610	2.79239
1	76.2	7.9	CS	2011	CS11_WW	CS11_LIYT	Check1_BH9014	Check1_BH9014	AMC1	397	Check1_BH9014	Check1_BH9014	CS11-LIYT-251B	C	251B	7	80	7_80	1	IRRI	67	68	1	190.5	66	42	1556	11.4	74.2	2298.38	43.034	1030	526	10	98	0	10	14	14	14	dent	1300	3.11727
1	76.2	7.9	CS	2011	CS11_WW	CS11_LIYT	Ki3	Ki3	AM146	146	USDA200367-107	CS10-GND4-146	CS11-LIYT-252A	4	252A	7	81	7_81	1	IRRI	67	69	2	177.8	55.9	34	1713	12.3	82.6	2531.2	46.912	1356	357	10	98	0	10	14	14	12	flint	220	2.36173
1	76.2	7.9	CS	2011	CS11_WW	CS11_LIYT	Ki3	Ki3	AM146	146	USDA200367-107	CS10-GND5-146	CS11-LIYT-252B	5	252B	7	82	7_82	1	IRRI	67	69	2	172.7	68.6	35	1045	12.2	86.9	1543.85	28.645	499	546	11	95	0	20	14	14	14	flint	480	2.6902
1	76.2	7.9	CS	2011	CS11_WW	CS11_LIYT	CI28A	CI28A	AM187	187	USDA200367-194	CS10-GND4-187	CS11-LIYT-253A	4	253A	7	83	7_83	1	IRRI	68	69	1	177.8	63.5	19	1132	8.8	72.6	1672.44	32.233	567	565	10	98	0	5	12	16	12	dent	1900	3.28103
1	76.2	7.9	CS	2011	CS11_WW	CS11_LIYT	CI28A	CI28A	AM187	187	USDA200367-194	CS10-GND5-187	CS11-LIYT-253B	5	253B	7	84	7_84	1	IRRI	67	68	1	182.9	63.5	25	1020	10.2	74.8	1506.81	28.595	490	530	10	98	0	10	14	14	14	dent	2800	3.44871
1	76.2	7.9	CS	2011	CS11_WW	CS11_LIYT	[MBRC6BcG395-1-B-#-2-2-B-B-B-B-B/CML312SR]-1-1	AAP112	AM322	322	PWilliams_026	CS10-GND4-322	CS11-LIYT-254A	4	254A	7	85	7_85	1	IRRI	63	64	1	200.7	61	36	1875	9.7	93.4	2770.54	52.87	1229	646	10	95	2	20	14	14	14	flint	670	2.83251
1	76.2	7.9	CS	2011	CS11_WW	CS11_LIYT	[MBRC6BcG395-1-B-#-2-2-B-B-B-B-B/CML312SR]-1-1	AAP112	AM322	322	PWilliams_026	CS10-GND5-322	CS11-LIYT-254B	5	254B	7	86	7_86	1	IRRI	61	63	2	200.7	76.2	36	2189	11.2	99.1	3233.99	60.689	1379	810	10	95	0	25	12	14	14	dent	1300	3.11727
1	76.2	7.9	CS	2011	CS11_WW	CS11_LIYT	CML50	CML50	AM033	33	PWilliams_097	CS10-GND4-033	CS11-LIYT-255A	4	255A	7	87	7_87	1	IRRI	69	69	0	195.6	101.6	35	2297	8.9	84.1	3393.15	65.325	1597	700	10	98	0	2	16	16	16	flint	230	2.38021
1	76.2	7.9	CS	2011	CS11_WW	CS11_LIYT	CML50	CML50	AM033	33	PWilliams_097	CS10-GND5-033	CS11-LIYT-255B	5	255B	7	88	7_88	1	IRRI	67	67	0	198.1	91.4	37	2085	11.3	72.9	3079.93	57.732	1597	488	10	98	0	2	14	18	14	flint	520	2.72428
1	76.2	7.9	CS	2011	CS11_WW	CS11_LIYT	A632	A632	AM305	305	USDA200367-268	CS10-GND4-305	CS11-LIYT-256A	4	256A	7	89	7_89	1	IRRI	65	66	1	190.5	61	34	1840	11	88.6	2718.83	51.136	1229	611	10	95	10	10	16	18	16	dent	2700	3.43297
1	76.2	7.9	CS	2011	CS11_WW	CS11_LIYT	A632	A632	AM305	305	USDA200367-268	CS10-GND5-305	CS11-LIYT-256B	5	256B	7	90	7_90	1	IRRI	63	65	2	180.3	61	42	2320	14.4	85.7	3427.47	62.002	2005	315	10	95	0	30	14	16	16	dent	1400	3.14922
1	76.2	7.9	CS	2011	CS11_WW	CS11_LIYT	Check3_26V21	Check3_26V21	AMC3	399	Check3_26V21	Check3_26V21	CS11-LIYT-257A	C	257A	7	91	7_91	1	IRRI	66	65	-1	203.2	61	43	3702	10.9	93.9	5469.98	102.996	2821	881	10	98	0	2	16	18	14	dent	77	1.93952
1	76.2	7.9	CS	2011	CS11_WW	CS11_LIYT	Check3_26V21	Check3_26V21	AMC3	399	Check3_26V21	Check3_26V21	CS11-LIYT-257B	C	257B	7	92	7_92	1	IRRI	66	65	-1	203.2	61	40	3961	10.5	89.6	5852.22	110.688	2912	1049	10	98	0	5	16	16	14	dent	280	2.4624
1	76.2	7.9	CS	2011	CS11_WW	CS11_LIYT	CL-SPLW05-SPLC7F275-1-1-1-1-1-1-B-B	AAP298	AM004	4	PWilliams_102	CS10-GND4-004	CS11-LIYT-258A	4	258A	7	93	7_93	1	IRRI	68	69	1	215.9	86.4	44	4058	15.2	102.1	5995.81	107.448	3125	933	10	98	0	5	14	16	14	dent	420	2.63347
1	76.2	7.9	CS	2011	CS11_WW	CS11_LIYT	CL-SPLW05-SPLC7F275-1-1-1-1-1-1-B-B	AAP298	AM004	4	PWilliams_102	CS10-GND5-004	CS11-LIYT-258B	5	258B	7	94	7_94	1	IRRI	65	66	1	208.3	86.4	42	3338	10.5	97.7	4932.17	93.286	2440	898	10	98	0	10	14	14	12	dent	1100	3.04532
1	76.2	7.9	CS	2011	CS11_WW	CS11_LIYT	I137TN	I137TN	AM144	144	USDA200367-101	CS10-GND4-144	CS11-LIYT-259A	4	259A	7	95	7_95	1	IRRI	69	69	0	223.5	83.8	32	3358	12.5	112.1	4961.9	91.751	2454	904.52	10	98	0	2	12	14	14	dent	210	2.34242
1	76.2	7.9	CS	2011	CS11_WW	CS11_LIYT	I137TN	I137TN	AM144	144	USDA200367-101	CS10-GND5-144	CS11-LIYT-259B	5	259B	7	96	7_96	1	IRRI	67	68	1	228.6	81.3	39	3220	9.7	100.7	4756.67	90.771	2413	806.43	10	95	0	5	12	16	14	dent	560	2.75587
1	76.2	7.9	CS	2011	CS11_WW	CS11_LIYT	CML323	CML323	AM256	256	USDA200367-083	CS10-GND4-256	CS11-LIYT-260A	4	260A	7	97	7_97	1	IRRI	65	66	1	208.3	83.8	39	3848	9.1	97.7	5684.7	109.201	3053	795	10	95	0	10	12	16	16	flint	150	2.20412
1	76.2	7.9	CS	2011	CS11_WW	CS11_LIYT	CML323	CML323	AM256	256	USDA200367-083	CS10-GND5-256	CS11-LIYT-260B	5	260B	7	98	7_98	1	IRRI	65	66	1	195.6	73.7	34	3453	11.4	96.1	5101.18	95.512	2554	899	10	95	0	50	18	14	14	flint	1600	3.20683
1	76.2	7.9	CS	2011	CS11_WW	CS11_LIYT	NC332	NC332	AM101	101	USDA200367-145	CS10-GND4-101	CS11-LIYT-261A	4	261A	7	99	7_99	1	IRRI	68	69	1	210.8	76.2	44	4404	7.6	103.6	6507.16	127.063	3202	1202	10	100	0	2	12	14	16	dent	370	2.57978
1	76.2	7.9	CS	2011	CS11_WW	CS11_LIYT	NC332	NC332	AM101	101	USDA200367-145	CS10-GND5-101	CS11-LIYT-261B	5	261B	7	100	7_100	1	IRRI	66	66	0	203.2	73.7	37	4213	12.3	90.3	6223.76	115.347	3162	1051	10	95	0	10	12	16	14	dent	410	2.62325
1	76.2	7.9	CS	2011	CS11_WW	CS11_LIYT	A679	A679	AM331	331	USDA200367-270	CS10-GND4-331	CS11-LIYT-262A	4	262A	7	101	7_101	1	IRRI	67	67	0	190.5	71.1	34	2265	10.7	80.4	3345.92	63.143	1538	727	10	98	0	5	16	14	18	dent	670	2.83251
1	76.2	7.9	CS	2011	CS11_WW	CS11_LIYT	A679	A679	AM331	331	USDA200367-270	CS10-GND5-331	CS11-LIYT-262B	5	262B	7	102	7_102	1	IRRI	66	65	-1	180.3	66	30	1935	11.4	85.1	2859.24	53.535	1170	765	10	98	0	10	18	18	16	dent	2700	3.43297
1	76.2	7.9	CS	2011	CS11_WW	CS11_LIYT	NC360	NC360	AM150	150	USDA200367-159	CS10-GND4-150	CS11-LIYT-263A	4	263A	7	103	7_103	1	IRRI	68	69	1	228.6	88.9	36	4059	11.7	122.1	5996.26	111.891	2849	1210	10	100	0	5	16	16	14	dent	230	2.38021
1	76.2	7.9	CS	2011	CS11_WW	CS11_LIYT	NC360	NC360	AM150	150	USDA200367-159	CS10-GND5-150	CS11-LIYT-263B	5	263B	7	104	7_104	1	IRRI	66	69	3	205.7	73.7	44	3932	13.4	125.4	5808.64	106.303	2976	956	10	98	0	40	14	16	18	dent	1200	3.08279
1	76.2	7.9	CS	2011	CS11_WW	CS11_LIYT	KUI2021	KUI2021	AM149	149	USDA200367-112	CS10-GND4-149	CS11-LIYT-264A	4	264A	7	105	7_105	1	IRRI	69	71	2	218.4	71.1	22	2119	10.2	129.2	3131.19	59.421	1179	940	10	90	0	50	18	18	14	flint	330	2.53148
1	76.2	7.9	CS	2011	CS11_WW	CS11_LIYT	KUI2021	KUI2021	AM149	149	USDA200367-112	CS10-GND5-149	CS11-LIYT-264B	5	264B	7	106	7_106	1	IRRI	68	69	1	215.9	71.1	30	3632	11.2	119	5365.67	100.691	2241	1391	10	98	0	10	16	16	18	flint	480	2.6902
1	76.2	7.9	CS	2011	CS11_WW	CS11_LIYT	CML328	CML328	AM279	279	USDA200367-084	CS10-GND4-279	CS11-LIYT-265A	4	265A	7	107	7_107	1	IRRI	63	63	0	177.8	71.1	29	2722	13.4	136.4	4022.02	73.607	1742	980.5	10	98	0	5	18	16	14	flint	330	2.53148
1	76.2	7.9	CS	2011	CS11_WW	CS11_LIYT	CML328	CML328	AM279	279	USDA200367-084	CS10-GND5-279	CS11-LIYT-265B	5	265B	7	108	7_108	1	IRRI	61	61	0	170.2	76.2	30	2718	16.1	123.8	4016.02	71.205	1851	867.58	10	95	0	20	14	16	16	dent	920	2.96848
1	76.2	7.9	CS	2011	CS11_WW	CS11_LIYT	Check2_28V81	Check2_28V81	AMC2	398	Check2_28V81	Check2_28V81	CS11-LIYT-266A	C	266A	8	108	8_108	1	IRRI	65	66	1	203.2	58.4	43	5325	9.5	123.1	7867.21	150.461	4155	1170	10	98	0	5	18	16	14	dent	240	2.39794
1	76.2	7.9	CS	2011	CS11_WW	CS11_LIYT	Check2_28V81	Check2_28V81	AMC2	398	Check2_28V81	Check2_28V81	CS11-LIYT-266B	C	266B	8	107	8_107	1	IRRI	65	66	1	205.7	55.9	42	3935	10.8	124.9	5813.48	109.586	2758	1177	10	98	5	0	16	16	16	dent	110	2.07918
1	76.2	7.9	CS	2011	CS11_WW	CS11_LIYT	Tx601	Tx601	AM102	102	USDA200367-035	CS10-GND4-102	CS11-LIYT-267A	4	267A	8	106	8_106	1	IRRI	69	69	0	218.4	83.8	40	2937	11.7	81.8	4338.86	80.964	2241	696	10	98	0	5	16	20	16	dent	630	2.80618
1	76.2	7.9	CS	2011	CS11_WW	CS11_LIYT	Tx601	Tx601	AM102	102	USDA200367-035	CS10-GND5-102	CS11-LIYT-267B	5	267B	8	105	8_105	1	IRRI	68	68	0	231.1	88.9	41	2516	12.2	71.3	3717.68	68.98	1878	638.43	11	95	0	5	16	16	16	dent	370	2.57978
1	76.2	7.9	CS	2011	CS11_WW	CS11_LIYT	SC29	SC229	AM003	3	PWilliams_061	CS10-GND4-003	CS11-LIYT-268A	4	268A	8	104	8_104	1	IRRI	70	71	1	221	94	42	3429	8.2	110.7	5066.09	98.281	2522	907	10	98	0	2	16	14	18	dent	110	2.07918
1	76.2	7.9	CS	2011	CS11_WW	CS11_LIYT	SC29	SC229	AM003	3	PWilliams_061	CS10-GND5-003	CS11-LIYT-268B	5	268B	8	103	8_103	1	IRRI	69	70	1	228.6	94	37	4017	12.6	87.3	5934.25	109.606	3030	986.59	10	98	0	10	18	18	16	flint	320	2.51851
1	76.2	7.9	CS	2011	CS11_WW	CS11_LIYT	F6	F6	AM018	18	USDA200367-198	CS10-GND4-018	CS11-LIYT-501A	4	501A	10	108	10_108	2	IRRI	71	72	1	195.6	76.2	37	1618	11.4	99.2	2390.42	44.757	889	728.91	10	100	0	10	14	12	12	dent	160	2.23045
1	76.2	7.9	CS	2011	CS11_WW	CS11_LIYT	F6	F6	AM018	18	USDA200367-198	CS10-GND5-018	CS11-LIYT-501B	5	501B	10	107	10_107	2	IRRI	70	72	2	203.2	86.4	37	951	12.5	87	1404.47	25.97	454	497.02	10	98	0	30	14	14	12	dent	720	2.86332
1	76.2	7.9	CS	2011	CS11_WW	CS11_LIYT	Mp705	Mp705	AM088	88	PWilliams_045	CS10-GND4-088	CS11-LIYT-502A	4	502A	10	106	10_106	2	IRRI	68	69	1	190.5	55.9	37	2177	13.6	79.65	3216.92	58.737	1687	490	10	98	10	5	18	18	18	flint	500	2.70757
1	76.2	7.9	CS	2011	CS11_WW	CS11_LIYT	Mp705	Mp705	AM088	88	PWilliams_045	CS10-GND5-088	CS11-LIYT-502B	5	502B	10	105	10_105	2	IRRI	67	68	1	188	63.5	42	2020	10.9	91.1	2984.3	56.192	1379	641	12	98	0	5	16	14	16	flint	1100	3.04532
1	76.2	7.9	CS	2011	CS11_WW	CS11_LIYT	DTPYC9-F143-5-4-1-2-B	AAP102	AM292	292	PWilliams_020	CS10-GND4-292	CS11-LIYT-503A	4	503A	10	104	10_104	2	IRRI	67	68	1	165.1	48.3	36	2052	8	91.4	3032.22	58.953	1433	619	11	98	0	15	12	12	14	flint	360	2.5682
1	76.2	7.9	CS	2011	CS11_WW	CS11_LIYT	DTPYC9-F143-5-4-1-2-B	AAP102	AM292	292	PWilliams_020	CS10-GND5-292	CS11-LIYT-503B	5	503B	10	103	10_103	2	IRRI	64	65	1	175.3	53.3	39	1807	12.2	91.4	2669.5	49.531	1370	437	11	98	0	10	12	14	14	flint	610	2.79239
1	76.2	7.9	CS	2011	CS11_WW	CS11_LIYT	CML323	CML323	AM256	256	USDA200367-083	CS10-GND4-256	CS11-LIYT-504A	4	504A	10	102	10_102	2	IRRI	66	68	2	182.9	58.4	38	2481	9.1	102.6	3665.85	70.42	1796	685	10	95	0	10	16	16	16	flint	290	2.47712
1	76.2	7.9	CS	2011	CS11_WW	CS11_LIYT	CML323	CML323	AM256	256	USDA200367-083	CS10-GND5-256	CS11-LIYT-504B	5	504B	10	101	10_101	2	IRRI	65	66	1	190.5	68.6	37	2597	10.9	94.5	3836.34	72.235	1860	736.89	10	98	2	10	16	16	16	dent	680	2.83885
1	76.2	7.9	CS	2011	CS11_WW	CS11_LIYT	MBRC5BcF60-2-1-2-B-B-BxCML384-B-1-2-B-B-B-B	AAP235	AM122	122	PWilliams_065	CS10-GND4-122	CS11-LIYT-505A	4	505A	10	100	10_100	2	IRRI	70	72	2	208.3	88.9	39	2168	8.4	107.6	3202.49	61.992	1402	766	10	98	0	40	14	12	12	flint	320	2.51851
1	76.2	7.9	CS	2011	CS11_WW	CS11_LIYT	MBRC5BcF60-2-1-2-B-B-BxCML384-B-1-2-B-B-B-B	AAP235	AM122	122	PWilliams_065	CS10-GND5-122	CS11-LIYT-505B	5	505B	10	99	10_99	2	IRRI	69	71	2	213.4	86.4	39	2257	9.7	113.5	3334.84	63.638	1656	601.57	10	95	2	20	12	12	12	dent	670	2.83251
1	76.2	7.9	CS	2011	CS11_WW	CS11_LIYT	CML91	CML91	AM212	212	USDA200367-065	CS10-GND4-212	CS11-LIYT-506A	4	506A	10	98	10_98	2	IRRI	67	69	2	193	66	38	2568	11	97.1	3794.55	71.368	1873	695	10	98	0	40	14	14	16	dent	670	2.83251
1	76.2	7.9	CS	2011	CS11_WW	CS11_LIYT	CML91	CML91	AM212	212	USDA200367-065	CS10-GND5-212	CS11-LIYT-506B	5	506B	10	97	10_97	2	IRRI	66	67	1	195.6	63.5	39	2521	12.7	79.3	3725.18	68.725	2068	453	10	98	5	5	14	14	14	dent	220	2.36173
1	76.2	7.9	CS	2011	CS11_WW	CS11_LIYT	Wf9	Wf9	AM332	332	USDA200367-015	CS10-GND4-332	CS11-LIYT-507A	4	507A	10	96	10_96	2	IRRI	65	66	1	182.9	68.6	31	2424	8.9	89.6	3581.84	68.957	1687	737	10	95	5	5	18	16	18	dent	550	2.74819
1	76.2	7.9	CS	2011	CS11_WW	CS11_LIYT	Wf9	Wf9	AM332	332	USDA200367-015	CS10-GND5-332	CS11-LIYT-507B	5	507B	10	95	10_95	2	IRRI	62	63	1	185.4	71.1	38	2228	10.7	92.8	3291.9	62.123	1719	509	10	98	20	10	16	20	18	dent	1300	3.11727
1	76.2	7.9	CS	2011	CS11_WW	CS11_LIYT	[MBRC6BcG395-1-B-#-2-2-B-B-B-B-B/CML312SR]-1-1	AAP112	AM322	322	PWilliams_026	CS10-GND4-322	CS11-LIYT-508A	4	508A	10	94	10_94	2	IRRI	63	66	3	193	76.2	41	3153	8	96.4	4658.68	90.574	2363	790	10	98	0	15	12	14	14	flint	1100	3.04532
1	76.2	7.9	CS	2011	CS11_WW	CS11_LIYT	[MBRC6BcG395-1-B-#-2-2-B-B-B-B-B/CML312SR]-1-1	AAP112	AM322	322	PWilliams_026	CS10-GND5-322	CS11-LIYT-508B	5	508B	10	93	10_93	2	IRRI	60	61	1	190.5	66	45	3248	11.4	107.3	4798.2	89.84	2545	703	10	95	2	5	14	14	14	flint	710	2.85733
1	76.2	7.9	CS	2011	CS11_WW	CS11_LIYT	CML258	CML258	AM011	11	USDA200367-076	CS10-GND4-011	CS11-LIYT-509A	4	509A	10	92	10_92	2	IRRI	71	72	1	215.9	83.8	37	2925	11.2	120.6	4321.65	81.099	2159	766	10	98	0	15	14	14	14	dent	79	1.94939
1	76.2	7.9	CS	2011	CS11_WW	CS11_LIYT	CML258	CML258	AM011	11	USDA200367-076	CS10-GND5-011	CS11-LIYT-509B	5	509B	10	91	10_91	2	IRRI	70	71	1	231.1	94	34	3593	11.7	115.5	5308.34	99.055	2581	1012	10	95	0	15	18	16	18	dent	290	2.47712
1	76.2	7.9	CS	2011	CS11_WW	CS11_LIYT	B68	B68	AM094	94	PWilliams_034	CS10-GND4-094	CS11-LIYT-510A	4	510A	10	90	10_90	2	IRRI	68	69	1	205.7	71.1	40	2408	10.3	74.8	3557.1	67.429	1783	625	10	95	5	5	16	16	16	dent	1000	3.00432
1	76.2	7.9	CS	2011	CS11_WW	CS11_LIYT	B68	B68	AM094	94	PWilliams_034	CS10-GND5-094	CS11-LIYT-510B	5	510B	10	89	10_89	2	IRRI	67	67	0	193	71.1	39	2531	11	85.9	3739.31	70.329	1887	644	10	98	0	25	16	16	16	dent	1500	3.17898
1	76.2	7.9	CS	2011	CS11_WW	CS11_LIYT	B52	B52	AM224	224	USDA200367-234	CS10-GND4-224	CS11-LIYT-511A	4	511A	10	88	10_88	2	IRRI	66	67	1	208.3	78.7	37	2862	9.7	82.6	4229.09	80.703	2077	785	10	95	0	5	18	20	18	dent	570	2.76343
1	76.2	7.9	CS	2011	CS11_WW	CS11_LIYT	B52	B52	AM224	224	USDA200367-234	CS10-GND5-224	CS11-LIYT-511B	5	511B	10	87	10_87	2	IRRI	64	66	2	205.7	76.2	38	2119	10.8	81.9	3130.56	59.012	1252	867	11	98	2	25	18	18	16	dent	2000	3.3032
1	76.2	7.9	CS	2011	CS11_WW	CS11_LIYT	NC318	NC318	AM131	131	USDA200367-138	CS10-GND4-131	CS11-LIYT-512A	4	512A	10	86	10_86	2	IRRI	69	70	1	198.1	78.7	43	3176	13	83.5	4692.44	86.273	2345	831	10	98	0	2	14	12	14	dent	300	2.49136
1	76.2	7.9	CS	2011	CS11_WW	CS11_LIYT	NC318	NC318	AM131	131	USDA200367-138	CS10-GND5-131	CS11-LIYT-512B	5	512B	10	85	10_85	2	IRRI	67	68	1	195.6	78.7	41	2478	9.5	77.6	3660.47	70.007	1842	636	10	98	5	5	14	16	14	dent	510	2.716
1	76.2	7.9	CS	2011	CS11_WW	CS11_LIYT	CML450	CML450	AM089	89	PWilliams_054	CS10-GND4-089	CS11-LIYT-513A	4	513A	10	84	10_84	2	IRRI	70	71	1	205.7	86.4	43	1676	12.4	71.6	2476.01	45.837	1311	365	10	98	2	5	16	18	18	dent	320	2.51851
1	76.2	7.9	CS	2011	CS11_WW	CS11_LIYT	CML450	CML450	AM089	89	PWilliams_054	CS10-GND5-089	CS11-LIYT-513B	5	513B	10	83	10_83	2	IRRI	69	70	1	208.3	91.4	38	2053	11.2	81.4	3033.28	56.922	1524	529	11	98	0	5	14	16	16	flint	300	2.49136
1	76.2	7.9	CS	2011	CS11_WW	CS11_LIYT	Tx204	Tx204	AM284	284	PWilliams_017	CS10-GND4-284	CS11-LIYT-514A	4	514A	10	82	10_82	2	IRRI	66	67	1	195.6	58.4	40	1834	6.9	70.6	2710.24	53.323	1315	519	10	95	0	5	14	14	14	dent	290	2.47712
1	76.2	7.9	CS	2011	CS11_WW	CS11_LIYT	Tx204	Tx204	AM284	284	PWilliams_017	CS10-GND5-284	CS11-LIYT-514B	5	514B	10	81	10_81	2	IRRI	66	67	1	190.5	71.1	36	1941	11.1	80.1	2867.68	53.875	1261	680	10	95	0	25	18	14	16	dent	1200	3.08279
1	76.2	7.9	CS	2011	CS11_WW	CS11_LIYT	A679	A679	AM331	331	USDA200367-270	CS10-GND4-331	CS11-LIYT-515A	4	515A	10	80	10_80	2	IRRI	67	66	-1	180.3	61	26	1413	9.1	71.1	2088.26	40.115	875	538	10	95	0	35	16	16	18	flint	1700	3.233
1	76.2	7.9	CS	2011	CS11_WW	CS11_LIYT	A679	A679	AM331	331	USDA200367-270	CS10-GND5-331	CS11-LIYT-515B	5	515B	10	79	10_79	2	IRRI	63	64	1	160	58.4	25	1254	8.5	81.4	1852.95	35.829	572	682.64	10	98	2	15	20	16	16	dent	3000	3.47857
1	76.2	7.9	CS	2011	CS11_WW	CS11_LIYT	B73Htrhm	B73Htrhm	AM264	264	USDA200367-054	CS10-GND4-264	CS11-LIYT-516A	4	516A	10	78	10_78	2	IRRI	70	71	1	177.8	63.5	38	1069	12.9	66.5	1579.22	29.068	744	325	10	95	0	50	16	16	18	flint	1900	3.28103
1	76.2	7.9	CS	2011	CS11_WW	CS11_LIYT	B73Htrhm	B73Htrhm	AM264	264	USDA200367-054	CS10-GND5-264	CS11-LIYT-516B	5	516B	10	77	10_77	2	IRRI	69	70	1	180.3	66	22	719	10.99	71.1	1062.3	19.981	381	338	10	90	0	85	16	16	16	flint	2600	3.41664
1	76.2	7.9	CS	2011	CS11_WW	CS11_LIYT	I137TN	I137TN	AM144	144	USDA200367-101	CS10-GND4-144	CS11-LIYT-517A	4	517A	10	76	10_76	2	IRRI	68	69	1	205.7	78.7	34	3230	9.9	120.7	4771.91	90.86	2318	912	10	98	0	5	14	16	14	dent	380	2.59106
1	76.2	7.9	CS	2011	CS11_WW	CS11_LIYT	I137TN	I137TN	AM144	144	USDA200367-101	CS10-GND5-144	CS11-LIYT-517B	5	517B	10	75	10_75	2	IRRI	67	68	1	203.2	68.6	35	2066	12.1	108.9	3051.89	56.691	1284	782	10	95	0	20	12	14	14	dent	640	2.81291
1	76.2	7.9	CS	2011	CS11_WW	CS11_LIYT	Pa91	Pa91	AM251	251	USDA200367-274	CS10-GND4-251	CS11-LIYT-518A	4	518A	10	74	10_74	2	IRRI	67	69	2	193	63.5	41	2304	11.2	89.6	3403.91	63.877	1633	671	10	98	5	10	16	18	18	dent	550	2.74819
1	76.2	7.9	CS	2011	CS11_WW	CS11_LIYT	Pa91	Pa91	AM251	251	USDA200367-274	CS10-GND5-251	CS11-LIYT-518B	5	518B	10	73	10_73	2	IRRI	67	68	1	203.2	66	40	1945	11.4	87.9	2873.44	53.801	1311	634	10	98	10	25	18	16	16	flint	1600	3.20683
1	76.2	7.9	CS	2011	CS11_WW	CS11_LIYT	Mp04:97		AM027	27	PWilliams_059	CS10-GND4-027	CS11-LIYT-519A	4	519A	10	72	10_72	2	IRRI	70	71	1	180.3	91.4	43	1752	10.5	83.4	2587.98	48.948	1284	468	10	95	0	20	14	14	14	flint	0	1
1	76.2	7.9	CS	2011	CS11_WW	CS11_LIYT	Mp04:97		AM027	27	PWilliams_059	CS10-GND5-027	CS11-LIYT-519B	5	519B	10	71	10_71	2	IRRI	68	70	2	208.3	91.4	48	2449	11.2	101.2	3618.31	67.901	1837	612	10	98	0	10	14	16	14	dent	270	2.44716
1	76.2	7.9	CS	2011	CS11_WW	CS11_LIYT	NC328	NC328	AM271	271	USDA200367-143	CS10-GND4-271	CS11-LIYT-520A	4	520A	10	70	10_70	2	IRRI	70	70	0	185.4	73.7	41	984	8	63.1	1453.42	28.257	599	385	11	98	0	25	16	16	16	flint	2300	3.36361
1	76.2	7.9	CS	2011	CS11_WW	CS11_LIYT	NC328	NC328	AM271	271	USDA200367-143	CS10-GND5-271	CS11-LIYT-520B	5	520B	10	69	10_69	2	IRRI	70	70	0	190.5	71.1	42	1460	9.1	79.5	2156.76	41.431	1048	412	10	95	2	20	14	14	14	dent	1100	3.04532
1	76.2	7.9	CS	2011	CS11_WW	CS11_LIYT	P84c3BCCMirtC5BC0F80-4-2-1-4-1-1-B-B	AAP267	AM016	16	PWilliams_088	CS10-GND4-016	CS11-LIYT-521A	4	521A	10	68	10_68	2	IRRI	68	69	1	193	94	35	2443	7.8	99.3	3609.82	70.335	1805	638	10	98	0	25	12	14	12	flint	480	2.6902
1	76.2	7.9	CS	2011	CS11_WW	CS11_LIYT	P84c3BCCMirtC5BC0F80-4-2-1-4-1-1-B-B	AAP267	AM016	16	PWilliams_088	CS10-GND5-016	CS11-LIYT-521B	5	521B	10	67	10_67	2	IRRI	67	68	1	210.8	101.6	38	3334	9.9	116.1	4925.04	93.776	2400	934	10	98	0	15	12	14	14	flint	990	3
1	76.2	7.9	CS	2011	CS11_WW	CS11_LIYT	NC250	NC250	AM143	143	USDA200367-245	CS10-GND4-143	CS11-LIYT-522A	4	522A	10	66	10_66	2	IRRI	68	70	2	195.6	61	45	2765	9.1	86.8	4084.75	78.467	2186	578.44	10	98	0	15	16	16	16	dent	620	2.79934
1	76.2	7.9	CS	2011	CS11_WW	CS11_LIYT	NC250	NC250	AM143	143	USDA200367-245	CS10-GND5-143	CS11-LIYT-522B	5	522B	10	65	10_65	2	IRRI	67	68	1	203.2	66	40	2421	8.2	95	3576.65	69.386	1805	615.55	10	95	0	5	14	14	14	flint	1200	3.08279
1	76.2	7.9	CS	2011	CS11_WW	CS11_LIYT	CML50	CML50	AM033	33	PWilliams_097	CS10-GND4-033	CS11-LIYT-523A	4	523A	10	64	10_64	2	IRRI	69	70	1	221	101.6	43	3593	8.6	123.7	5308.5	102.535	2531	1062	10	100	0	5	16	14	14	flint	550	2.74819
1	76.2	7.9	CS	2011	CS11_WW	CS11_LIYT	CML50	CML50	AM033	33	PWilliams_097	CS10-GND5-033	CS11-LIYT-523B	5	523B	10	63	10_63	2	IRRI	68	69	1	221	104.1	40	2847	8	113.5	4206.39	81.781	1905	942	10	95	0	5	20	14	14	flint	240	2.39794
1	76.2	7.9	CS	2011	CS11_WW	CS11_LIYT	CML281	CML281	AM013	13	USDA200367-078	CS10-GND4-013	CS11-LIYT-524A	4	524A	10	62	10_62	2	IRRI	71	72	1	218.4	101.6	44	3224	15.9	115.2	4763.36	84.657	2345	879	10	100	0	2	14	14	14	flint	600	2.78533
1	76.2	7.9	CS	2011	CS11_WW	CS11_LIYT	CML281	CML281	AM013	13	USDA200367-078	CS10-GND5-013	CS11-LIYT-524B	5	524B	10	61	10_61	2	IRRI	70	71	1	218.4	104.1	41	2525	11.7	104.9	3731.22	69.625	1637	888	11	95	0	10	16	14	12	dent	990	3
1	76.2	7.9	CS	2011	CS11_WW	CS11_LIYT	Check2_28V81	Check2_28V81	AMC2	398	Check2_28V81	Check2_28V81	CS11-LIYT-525A	C	525A	10	60	10_60	2	IRRI	65	64	-1	195.6	61	40	3386	10.2	121.3	5003.02	94.943	2245	1141	10	98	5	2	16	16	16	dent	300	2.49136
1	76.2	7.9	CS	2011	CS11_WW	CS11_LIYT	Check2_28V81	Check2_28V81	AMC2	398	Check2_28V81	Check2_28V81	CS11-LIYT-525B	C	525B	10	59	10_59	2	IRRI	65	64	-1	226.1	61	42	3391	12.5	114.8	5009.62	92.634	2513	877.85	10	98	5	2	14	14	18	dent	280	2.4624
1	76.2	7.9	CS	2011	CS11_WW	CS11_LIYT	CML322	CML322	AM214	214	USDA200367-082	CS10-GND4-214	CS11-LIYT-526A	4	526A	10	58	10_58	2	IRRI	65	69	4	195.6	55.9	45	3072	11.8	73.1	4538.49	84.593	2572	500	10	98	0	5	14	16	14	flint	330	2.53148
1	76.2	7.9	CS	2011	CS11_WW	CS11_LIYT	CML322	CML322	AM214	214	USDA200367-082	CS10-GND5-214	CS11-LIYT-526B	5	526B	10	57	10_57	2	IRRI	67	66	-1	200.7	61	39	2479	11.7	82.6	3662.47	68.342	1760	719	11	95	0	5	16	16	16	dent	570	2.76343
1	76.2	7.9	CS	2011	CS11_WW	CS11_LIYT	CML341	CML341	AM112	112	USDA200367-088	CS10-GND4-112	CS11-LIYT-527A	4	527A	10	56	10_56	2	IRRI	65	69	4	195.6	88.9	37	3352	10.5	89.1	4951.86	93.658	2672	680	10	98	0	2	16	16	14	flint	150	2.20412
1	76.2	7.9	CS	2011	CS11_WW	CS11_LIYT	CML341	CML341	AM112	112	USDA200367-088	CS10-GND5-112	CS11-LIYT-527B	5	527B	10	55	10_55	2	IRRI	70	69	-1	208.3	81.3	35	2696	8.5	93.2	3983.5	77.027	1796	900	10	98	0	5	12	14	14	dent	1000	3.00432
1	76.2	7.9	CS	2011	CS11_WW	CS11_LIYT	Cuba/GuadC3F422-1-1-B-B-B	AAP266	AM202	202	PWilliams_087	CS10-GND4-202	CS11-LIYT-528A	4	528A	10	54	10_54	2	IRRI	69	69	0	221	86.4	41	3181	11.1	105.2	4700.15	88.302	2372	809	10	98	0	5	12	16	16	flint	750	2.88081
1	76.2	7.9	CS	2011	CS11_WW	CS11_LIYT	Cuba/GuadC3F422-1-1-B-B-B	AAP266	AM202	202	PWilliams_087	CS10-GND5-202	CS11-LIYT-528B	5	528B	10	53	10_53	2	IRRI	67	68	1	215.9	91.4	43	2645	11.4	86.9	3907.17	73.156	2028	617	10	98	0	2	14	12	12	flint	280	2.4624
1	76.2	7.9	CS	2011	CS11_WW	CS11_LIYT	CML348	CML348	AM002	2	PWilliams_099	CS10-GND4-002	CS11-LIYT-529A	4	529A	10	52	10_52	2	IRRI	65	66	1	208.3	76.2	37	2966	13.1	99.2	4382.44	80.481	2304	662	9	98	0	5	14	12	12	flint	2100	3.32428
1	76.2	7.9	CS	2011	CS11_WW	CS11_LIYT	CML348	CML348	AM002	2	PWilliams_099	CS10-GND5-002	CS11-LIYT-529B	5	529B	10	51	10_51	2	IRRI	63	64	1	208.3	83.8	39	3038	11.4	110.7	4488.02	84.032	2173	865	10	98	0	25	12	12	12	dent	1400	3.14922
1	76.2	7.9	CS	2011	CS11_WW	CS11_LIYT	A&M407-004	A&M_407_004	AM025	25	PWilliams_039	CS10-GND4-025	CS11-LIYT-530A	4	530A	10	50	10_50	2	IRRI	70	69	-1	208.3	73.7	43	3792	13.3	108.3	5603.08	102.66	2776	1016.45	10	100	0	2	16	14	16	flint	140	2.17609
1	76.2	7.9	CS	2011	CS11_WW	CS11_LIYT	A&M407-004	A&M_407_004	AM025	25	PWilliams_039	CS10-GND5-025	CS11-LIYT-530B	5	530B	10	49	10_49	2	IRRI	68	69	1	210.8	76.2	40	3817	10.1	110.7	5639.15	107.134	2885	932	10	98	2	2	14	14	12	flint	1100	3.04532
1	76.2	7.9	CS	2011	CS11_WW	CS11_LIYT	CML479	CML479	AM031	31	PWilliams_086	CS10-GND4-031	CS11-LIYT-531A	4	531A	10	48	10_48	2	IRRI	68	70	2	221	78.7	45	4573	11.9	105.8	6755.97	125.782	3497	1075.57	10	98	0	5	14	16	16	dent	320	2.51851
1	76.2	7.9	CS	2011	CS11_WW	CS11_LIYT	CML479	CML479	AM031	31	PWilliams_086	CS10-GND5-031	CS11-LIYT-531B	5	531B	10	47	10_47	2	IRRI	67	66	-1	218.4	81.3	39	4634	13.1	119	6846.87	125.738	3193	1441	10	98	0	10	16	14	14	dent	260	2.43136
1	76.2	7.9	CS	2011	CS11_WW	CS11_LIYT	CML328	CML328	AM279	279	USDA200367-084	CS10-GND4-279	CS11-LIYT-532A	4	532A	10	46	10_46	2	IRRI	62	63	1	180.3	73.7	39	3751	12.3	136.3	5541.29	102.699	2858	892.98	10	98	0	5	16	16	16	flint	2000	3.3032
1	76.2	7.9	CS	2011	CS11_WW	CS11_LIYT	CML328	CML328	AM279	279	USDA200367-084	CS10-GND5-279	CS11-LIYT-532B	5	532B	10	45	10_45	2	IRRI	60	60	0	167.6	68.6	36	3497	10.9	126	5167.08	97.292	2572	925.46	10	95	5	20	14	14	14	flint	690	2.8451
1	76.2	7.9	CS	2011	CS11_WW	CS11_LIYT	CML107	CML107	AM032	32	PWilliams_092	CS10-GND4-032	CS11-LIYT-533A	4	533A	10	44	10_44	2	IRRI	70	71	1	208.3	94	41	5452	10.3	148.3	8054.83	152.688	3901	1551	10	95	0	10	16	14	14	dent	320	2.51851
1	76.2	7.9	CS	2011	CS11_WW	CS11_LIYT	CML107	CML107	AM032	32	PWilliams_092	CS10-GND5-032	CS11-LIYT-533B	5	533B	10	43	10_43	2	IRRI	69	69	0	215.9	91.4	44	5376	11	141.8	7943.26	149.398	3942	1434.66	10	95	0	15	16	14	12	dent	170	2.25527
1	76.2	7.9	CS	2011	CS11_WW	CS11_LIYT	CML61	CML61	AM024	24	USDA200367-064	CS10-GND4-024	CS11-LIYT-534A	4	534A	11	43	11_43	2	IRRI	70	71	1	233.7	99.1	47	5340	9.1	144.9	7889.09	151.547	3942	1398	10	98	0	5	18	14	16	dent	240	2.39794
1	76.2	7.9	CS	2011	CS11_WW	CS11_LIYT	CML61	CML61	AM024	24	USDA200367-064	CS10-GND5-024	CS11-LIYT-534B	5	534B	11	44	11_44	2	IRRI	68	70	2	228.6	88.9	44	5033	9.1	141.2	7436.32	142.849	3765	1268.44	10	98	0	10	14	18	16	dent	250	2.41497
1	76.2	7.9	CS	2011	CS11_WW	CS11_LIYT	[MBR-ET(W)C1F139-2-1-B-2-B-B-B-B-B-BxMBRC5BcF13-3-1-2-B-B-B-B-1-2-B-B-BxCML264Q]-1-1	AAP155	AM068	68	PWilliams_040	CS10-GND4-068	CS11-LIYT-535A	4	535A	11	45	11_45	2	IRRI	69	69	0	221	83.8	42	4563	11.3	119.8	6741.58	126.369	3574	988.72	10	95	0	5	16	18	16	dent	180	2.27875
1	76.2	7.9	CS	2011	CS11_WW	CS11_LIYT	[MBR-ET(W)C1F139-2-1-B-2-B-B-B-B-B-BxMBRC5BcF13-3-1-2-B-B-B-B-1-2-B-B-BxCML264Q]-1-1	AAP155	AM068	68	PWilliams_040	CS10-GND5-068	CS11-LIYT-535B	5	535B	11	46	11_46	2	IRRI	68	67	-1	215.9	83.8	37	3823	13.4	123.1	5648.54	103.373	2803	1020	10	98	0	10	14	18	16	flint	760	2.88649
1	76.2	7.9	CS	2011	CS11_WW	CS11_LIYT	DTPYC9-F134-3-1-B	AAP244	AM055	55	PWilliams_073	CS10-GND4-055	CS11-LIYT-536A	4	536A	11	47	11_47	2	IRRI	68	66	-2	203.2	66	43	4517	9.9	107.5	6672.96	127.057	3357	1160	10	98	0	5	16	16	16	flint	1700	3.233
1	76.2	7.9	CS	2011	CS11_WW	CS11_LIYT	DTPYC9-F134-3-1-B	AAP244	AM055	55	PWilliams_073	CS10-GND5-055	CS11-LIYT-536B	5	536B	11	48	11_48	2	IRRI	67	66	-1	195.6	61	38	4404	10	112.3	6506.5	123.75	3461	943	10	98	0	10	16	14	16	flint	830	2.92428
1	76.2	7.9	CS	2011	CS11_WW	CS11_LIYT	NC310	NC310	AM204	204	USDA200367-134	CS10-GND4-204	CS11-LIYT-537A	4	537A	11	49	11_49	2	IRRI	68	70	2	190.5	76.2	34	2093	13.4	73.5	3091.64	56.58	1461	632	12	95	0	25	18	20	18	flint	970	2.99123
1	76.2	7.9	CS	2011	CS11_WW	CS11_LIYT	NC310	NC310	AM204	204	USDA200367-134	CS10-GND5-204	CS11-LIYT-537B	5	537B	11	50	11_50	2	IRRI	68	70	2	190.5	66	40	1588	9.8	63	2346.14	44.721	1134	454	10	98	0	10	16	16	16	flint	1300	3.11727
1	76.2	7.9	CS	2011	CS11_WW	CS11_LIYT	B57	B57	AM304	304	USDA200367-239	CS10-GND4-304	CS11-LIYT-538A	4	538A	11	51	11_51	2	IRRI	67	66	-1	195.6	73.7	42	4008	10.1	99.1	5921.3	112.495	3071	937	10	95	5	5	18	18	18	dent	450	2.66276
1	76.2	7.9	CS	2011	CS11_WW	CS11_LIYT	B57	B57	AM304	304	USDA200367-239	CS10-GND5-304	CS11-LIYT-538B	5	538B	11	52	11_52	2	IRRI	65	66	1	203.2	76.2	28	1709	11.3	104.2	2525.26	47.335	848	861	9	95	0	15	16	16	16	dent	770	2.89209
1	76.2	7.9	CS	2011	CS11_WW	CS11_LIYT	LaPostaSeqC7-F71-1-2-1-1-B-B-B	AAP239	AM028	28	PWilliams_069	CS10-GND4-028	CS11-LIYT-539A	4	539A	11	53	11_53	2	IRRI	69	70	1	208.3	78.7	39	3498	10.5	88.1	5168.48	97.755	2812	686	10	98	0	2	14	12	16	dent	500	2.70757
1	76.2	7.9	CS	2011	CS11_WW	CS11_LIYT	LaPostaSeqC7-F71-1-2-1-1-B-B-B	AAP239	AM028	28	PWilliams_069	CS10-GND5-028	CS11-LIYT-539B	5	539B	11	54	11_54	2	IRRI	68	69	1	210.8	78.7	40	3180	12.4	90.1	4697.57	86.963	2468	712	10	98	0	5	12	14	14	dent	850	2.9345
1	76.2	7.9	CS	2011	CS11_WW	CS11_LIYT	CML366	CML366	AM118	118	PWilliams_032	CS10-GND4-118	CS11-LIYT-540A	4	540A	11	55	11_55	2	IRRI	66	65	-1	203.2	73.7	42	3134	12.9	117.4	4630.14	85.225	2336	797.9	10	98	0	5	14	16	16	dent	410	2.62325
1	76.2	7.9	CS	2011	CS11_WW	CS11_LIYT	CML366	CML366	AM118	118	PWilliams_032	CS10-GND5-118	CS11-LIYT-540B	5	540B	11	56	11_56	2	IRRI	65	64	-1	193	76.2	41	2418	9.9	116	3572.98	68.032	1687	731	10	98	0	15	14	12	14	flint	1200	3.08279
1	76.2	7.9	CS	2011	CS11_WW	CS11_LIYT	NC360	NC360	AM150	150	USDA200367-159	CS10-GND4-150	CS11-LIYT-541A	4	541A	11	57	11_57	2	IRRI	68	69	1	221	76.2	35	2620	11	92.7	3870.33	72.794	1910	710	11	95	0	5	14	14	16	flint	640	2.81291
1	76.2	7.9	CS	2011	CS11_WW	CS11_LIYT	NC360	NC360	AM150	150	USDA200367-159	CS10-GND5-150	CS11-LIYT-541B	5	541B	11	58	11_58	2	IRRI	65	67	2	205.7	68.6	41	2498	7.7	98.1	3690.55	71.986	1887	611	10	98	0	10	16	18	16	dent	1400	3.14922
1	76.2	7.9	CS	2011	CS11_WW	CS11_LIYT	CML176	CML176	AM060	60	PWilliams_076	CS10-GND4-060	CS11-LIYT-542A	4	542A	11	59	11_59	2	IRRI	69	70	1	215.9	88.9	47	2986	10.5	97.4	4411.1	83.43	2291	695	10	98	0	25	16	16	16	flint	560	2.75587
1	76.2	7.9	CS	2011	CS11_WW	CS11_LIYT	CML176	CML176	AM060	60	PWilliams_076	CS10-GND5-060	CS11-LIYT-542B	5	542B	11	60	11_60	2	IRRI	68	69	1	213.4	86.4	37	2334	9.7	91.2	3448.6	65.809	1474	860	10	98	0	5	18	16	14	flint	420	2.63347
1	76.2	7.9	CS	2011	CS11_WW	CS11_LIYT	Check4_DK68_05	Check4_DK68_05	AMC4	400	Check4_DK68_05	Check4_DeKalb68_05	CS11-LIYT-543A	C	543A	11	61	11_61	2	IRRI	63	64	1	195.6	63.5	40	3895	13.3	119.6	5754.61	105.436	3030	865	10	98	10	2	16	16	14	dent	190	2.30103
1	76.2	7.9	CS	2011	CS11_WW	CS11_LIYT	Check4_DK68_05	Check4_DK68_05	AMC4	400	Check4_DK68_05	Check4_DeKalb68_05	CS11-LIYT-543B	C	543B	11	62	11_62	2	IRRI	64	64	0	193	66	43	3818	12.8	118.3	5640.84	103.948	2903	915	10	95	5	0	16	16	16	dent	120	2.11394
1	76.2	7.9	CS	2011	CS11_WW	CS11_LIYT	GT-A2	GT_A2	AM173	173	PWilliams_023	CS10-GND4-173	CS11-LIYT-544A	4	544A	11	63	11_63	2	IRRI	66	68	2	215.9	91.4	45	3016	10.3	90.6	4455.48	84.458	2359	657	10	98	0	5	16	16	16	dent	890	2.95424
1	76.2	7.9	CS	2011	CS11_WW	CS11_LIYT	GT-A2	GT_A2	AM173	173	PWilliams_023	CS10-GND5-173	CS11-LIYT-544B	5	544B	11	64	11_64	2	IRRI	65	67	2	215.9	83.8	44	2297	12.1	94.5	3393.84	63.043	1719	578	10	98	10	5	18	14	16	dent	800	2.90849
1	76.2	7.9	CS	2011	CS11_WW	CS11_LIYT	LAMA2002-10-1-B	AAP258	AM123	123	PWilliams_081	CS10-GND4-123	CS11-LIYT-545A	4	545A	11	65	11_65	2	IRRI	69	71	2	218.4	86.4	48	2971	10.6	106.7	4389.19	82.924	2250	721	9	98	5	10	16	18	14	flint	510	2.716
1	76.2	7.9	CS	2011	CS11_WW	CS11_LIYT	LAMA2002-10-1-B	AAP258	AM123	123	PWilliams_081	CS10-GND5-123	CS11-LIYT-545B	5	545B	11	66	11_66	2	IRRI	67	69	2	221	83.8	39	2706	11.8	133.4	3998.01	74.519	1710	996	10	98	0	10	14	18	16	dent	890	2.95424
1	76.2	7.9	CS	2011	CS11_WW	CS11_LIYT	SC212M	SC212M	AM074	74	PWilliams_051	CS10-GND4-074	CS11-LIYT-546A	4	546A	11	67	11_67	2	IRRI	69	71	2	221	94	47	3913	11.2	95.9	5780.89	108.483	3130	783	10	100	0	10	14	14	16	flint	1300	3.11727
1	76.2	7.9	CS	2011	CS11_WW	CS11_LIYT	SC212M	SC212M	AM074	74	PWilliams_051	CS10-GND5-074	CS11-LIYT-546B	5	546B	11	68	11_68	2	IRRI	68	69	1	215.9	96.5	39	4192	12.4	90.1	6193.7	114.659	3370	822	10	100	0	5	14	12	16	flint	160	2.23045
1	76.2	7.9	CS	2011	CS11_WW	CS11_LIYT	Ki3	Ki3	AM146	146	USDA200367-107	CS10-GND4-146	CS11-LIYT-547A	4	547A	11	69	11_69	2	IRRI	68	69	1	205.7	78.7	40	3901	13	121.3	5763.74	105.969	2989	912	10	98	0	10	16	18	16	flint	160	2.23045
1	76.2	7.9	CS	2011	CS11_WW	CS11_LIYT	Ki3	Ki3	AM146	146	USDA200367-107	CS10-GND5-146	CS11-LIYT-547B	5	547B	11	70	11_70	2	IRRI	67	67	0	203.2	73.7	37	3582	9.5	126.8	5291.82	101.207	2495	1087	11	98	5	5	14	16	14	flint	3000	3.47857
1	76.2	7.9	CS	2011	CS11_WW	CS11_LIYT	Tx202	Tx202	AM175	175	PWilliams_038	CS10-GND4-175	CS11-LIYT-548A	4	548A	11	71	11_71	2	IRRI	66	67	1	195.6	73.7	31	3011	9	114.9	4449.28	85.563	2018	993	10	98	10	10	14	18	14	flint	180	2.27875
1	76.2	7.9	CS	2011	CS11_WW	CS11_LIYT	Tx202	Tx202	AM175	175	PWilliams_038	CS10-GND5-175	CS11-LIYT-548B	5	548B	11	72	11_72	2	IRRI	66	67	1	203.2	78.7	39	2597	11.2	115.5	3836.93	72.003	2023	574	10	95	0	25	14	14	14	dent	1200	3.08279
1	76.2	7.9	CS	2011	CS11_WW	CS11_LIYT	Tzi16	Tzi16	AM192	192	USDA200367-230	CS10-GND4-192	CS11-LIYT-549A	4	549A	11	73	11_73	2	IRRI	69	70	1	218.4	96.5	32	2840	9.9	85.2	4196.11	79.896	1973	867	10	98	0	5	16	18	16	dent	840	2.92942
1	76.2	7.9	CS	2011	CS11_WW	CS11_LIYT	Tzi16	Tzi16	AM192	192	USDA200367-230	CS10-GND5-192	CS11-LIYT-549B	5	549B	11	74	11_74	2	IRRI	68	69	1	218.4	91.4	38	1840	10.9	67.2	2717.94	51.177	1343	497	10	98	0	25	18	16	18	dent	1900	3.28103
1	76.2	7.9	CS	2011	CS11_WW	CS11_LIYT	CL-SPLW05-SPLC7F275-1-1-1-1-1-1-B-B	AAP298	AM004	4	PWilliams_102	CS10-GND4-004	CS11-LIYT-550A	4	550A	11	75	11_75	2	IRRI	69	70	1	208.3	83.8	42	3365	15	99.8	4972.12	89.313	2635	730	10	90	0	5	14	14	16	dent	220	2.36173
1	76.2	7.9	CS	2011	CS11_WW	CS11_LIYT	CL-SPLW05-SPLC7F275-1-1-1-1-1-1-B-B	AAP298	AM004	4	PWilliams_102	CS10-GND5-004	CS11-LIYT-550B	5	550B	11	76	11_76	2	IRRI	67	66	-1	208.3	78.7	43	3010	9.6	91.9	4447.66	84.968	2322	688	10	95	0	2	14	14	14	dent	360	2.5682
1	76.2	7.9	CS	2011	CS11_WW	CS11_LIYT	CML92	CML92	AM248	248	USDA200367-066	CS10-GND4-248	CS11-LIYT-551A	4	551A	11	77	11_77	2	IRRI	67	69	2	208.3	78.7	35	1803	19.4	72.5	2664.12	45.378	1520	283.67									790	2.90309
1	76.2	7.9	CS	2011	CS11_WW	CS11_LIYT	CML92	CML92	AM248	248	USDA200367-066	CS10-GND5-248	CS11-LIYT-551B	5	551B	11	78	11_78	2	IRRI	65	68	3	205.7	78.7	41	2590	10.1	94.4	3826.06	72.689	1978	612	10	95	0	5	16	16	16	dent	900	2.95904
1	76.2	7.9	CS	2011	CS11_WW	CS11_LIYT	CI64	CI64	AM252	252	USDA200367-020	CS10-GND4-252	CS11-LIYT-552A	4	552A	11	79	11_79	2	IRRI	66	67	1	203.2	73.7	36	3210	10.3	88.3	4743.05	89.909	2313	897	11	95	0	5	18	18	20	dent	470	2.68124
1	76.2	7.9	CS	2011	CS11_WW	CS11_LIYT	CI64	CI64	AM252	252	USDA200367-020	CS10-GND5-252	CS11-LIYT-552B	5	552B	11	80	11_80	2	IRRI	65	66	1	198.1	73.7	26	2273	12.1	101.3	3358.45	62.385	1220	1053	10	95	0	25	18	16	18	dent	1700	3.233
1	76.2	7.9	CS	2011	CS11_WW	CS11_LIYT	Check1_BH9014	Check1_BH9014	AMC1	397	Check1_BH9014	Check1_BH9014	CS11-LIYT-553A	C	553A	11	81	11_81	2	IRRI	67	69	2	193	63.5	38	2681	10.8	88.6	3960.38	74.655	1910	770.95	10	100	0	10	12	12	14	dent	830	2.92428
1	76.2	7.9	CS	2011	CS11_WW	CS11_LIYT	Check1_BH9014	Check1_BH9014	AMC1	397	Check1_BH9014	Check1_BH9014	CS11-LIYT-553B	C	553B	11	82	11_82	2	IRRI	67	69	2	188	68.6	41	2865	11.8	88.8	4232.53	78.89	2182	683	10	98	0	5	14	12	14	flint	1200	3.08279
1	76.2	7.9	CS	2011	CS11_WW	CS11_LIYT	SD44	SD44	AM361	361	USDA200367-226	CS10-GND4-361	CS11-LIYT-554A	4	554A	11	83	11_83	2	IRRI	63	64	1	190.5	63.5	30	1802	10.9	87.7	2662.59	50.135	1347	455	11	98	0	5	16	18	18	dent	770	2.89209
1	76.2	7.9	CS	2011	CS11_WW	CS11_LIYT	SD44	SD44	AM361	361	USDA200367-226	CS10-GND5-361	CS11-LIYT-554B	5	554B	11	84	11_84	2	IRRI	61	62	1	193	63.5	34	2163	10.5	83.8	3196.11	60.45	1424	739	10	95	2	5	20	20	16	dent	1700	3.233
1	76.2	7.9	CS	2011	CS11_WW	CS11_LIYT	CML316	CML316	AM090	90	PWilliams_060	CS10-GND4-090	CS11-LIYT-555A	4	555A	11	85	11_85	2	IRRI	69	70	1	195.6	81.3	39	2654	10.3	70.5	3921.41	74.334	1982	672	10	100	0	2	16	18	16	flint	230	2.38021
1	76.2	7.9	CS	2011	CS11_WW	CS11_LIYT	CML316	CML316	AM090	90	PWilliams_060	CS10-GND5-090	CS11-LIYT-555B	5	555B	11	86	11_86	2	IRRI	67	68	1	203.2	81.3	40	2792	13.4	79.6	4125.57	75.502	2068	724	10	98	0	50	14	20	14	flint	2000	3.3032
1	76.2	7.9	CS	2011	CS11_WW	CS11_LIYT	N28Ht	N28Ht	AM263	263	USDA200367-121	CS10-GND4-263	CS11-LIYT-556A	4	556A	11	87	11_87	2	IRRI	68	69	1	195.6	66	47	2802	10.2	68.8	4139.98	78.565	2227	575	10	95	0	10	16	18	18	dent	1300	3.11727
1	76.2	7.9	CS	2011	CS11_WW	CS11_LIYT	N28Ht	N28Ht	AM263	263	USDA200367-121	CS10-GND5-263	CS11-LIYT-556B	5	556B	11	88	11_88	2	IRRI	67	68	1	205.7	78.7	33	2224	9.8	83.7	3286.29	62.642	1492	732	10	98	0	20	18	18	20	dent	1400	3.14922
1	76.2	7.9	CS	2011	CS11_WW	CS11_LIYT	Tzi10	Tzi10	AM015	15	PWilliams_082	CS10-GND4-015	CS11-LIYT-557A	4	557A	11	89	11_89	2	IRRI	69	71	2	233.7	94	46	3494	10.8	75.8	5162.57	97.316	2939	555	10	98	0	5	16	14	16	flint	170	2.25527
1	76.2	7.9	CS	2011	CS11_WW	CS11_LIYT	Tzi10	Tzi10	AM015	15	PWilliams_082	CS10-GND5-015	CS11-LIYT-557B	5	557B	11	90	11_90	2	IRRI	68	70	2	238.8	91.4	40	3389	11.8	79.7	5007.16	93.329	2726	663	10	98	0	5	16	14	16	flint	61	1.85126
1	76.2	7.9	CS	2011	CS11_WW	CS11_LIYT	Ki11	Ki11	AM113	113	USDA200367-108	CS10-GND4-113	CS11-LIYT-558A	4	558A	11	91	11_91	2	IRRI	69	69	0	233.7	94	37	3356	10.9	104.9	4958.82	93.371	2508	848	11	95	0	5	12	18	14	flint	280	2.4624
1	76.2	7.9	CS	2011	CS11_WW	CS11_LIYT	Ki11	Ki11	AM113	113	USDA200367-108	CS10-GND5-113	CS11-LIYT-558B	5	558B	11	92	11_92	2	IRRI	68	69	1	228.6	94	41	3795	9.3	99.7	5607.33	107.478	2880	915	10	98	0	20	16	16	16	flint	1100	3.04532
1	76.2	7.9	CS	2011	CS11_WW	CS11_LIYT	GT-P50	GT_P50	AM323	323	PWilliams_037	CS10-GND4-323	CS11-LIYT-559A	4	559A	11	93	11_93	2	IRRI	67	68	1	215.9	78.7	35	3636	11.1	102.2	5371.68	100.918	2817	819	10	98	2	5	14	16	14	dent	630	2.80618
1	76.2	7.9	CS	2011	CS11_WW	CS11_LIYT	GT-P50	GT_P50	AM323	323	PWilliams_037	CS10-GND5-323	CS11-LIYT-559B	5	559B	11	94	11_94	2	IRRI	64	64	0	215.9	76.2	39	3264	11.3	109.1	4822.26	90.392	2581	683	10	95	25	25	16	16	16	dent	280	2.4624
1	76.2	7.9	CS	2011	CS11_WW	CS11_LIYT	A&MY07-226	A&M_Y07_226	AM121	121	PWilliams_062	CS10-GND4-121	CS11-LIYT-560A	4	560A	11	95	11_95	2	IRRI	69	70	1	203.2	71.1	39	3361	9.7	81.9	4966.27	94.771	2703	658	10	98	0	2	14	14	14	dent	250	2.41497
1	76.2	7.9	CS	2011	CS11_WW	CS11_LIYT	A&MY07-226	A&M_Y07_226	AM121	121	PWilliams_062	CS10-GND5-121	CS11-LIYT-560B	5	560B	11	96	11_96	2	IRRI	67	68	1	190.5	68.6	38	3205	11.4	99.4	4735.57	88.667	2558	647	10	98	0	5	12	14	14	dent	1300	3.11727
1	76.2	7.9	CS	2011	CS11_WW	CS11_LIYT	[M37W/ZM607#bF37sr-2-3sr-6-2-X]-8-2-X-1-BB-B-xP84c1F27-4-3-3-B-1-B]F29-1-1-1-7x[KILIMAST94A]	AAP91	AM259	259	PWilliams_019	CS10-GND4-259	CS11-LIYT-561A	4	561A	11	97	11_97	2	IRRI	61	64	3	205.7	68.6	38	3119	11.8	90.5	4607.86	85.886	2377	742	10	98	0	5	16	14	16	dent	930	2.97313
1	76.2	7.9	CS	2011	CS11_WW	CS11_LIYT	[M37W/ZM607#bF37sr-2-3sr-6-2-X]-8-2-X-1-BB-B-xP84c1F27-4-3-3-B-1-B]F29-1-1-1-7x[KILIMAST94A]	AAP91	AM259	259	PWilliams_019	CS10-GND5-259	CS11-LIYT-561B	5	561B	11	98	11_98	2	IRRI	62	64	2	203.2	76.2	41	2917	9.8	93.2	4309.46	82.146	2191	726	10	95	2	10	16	16	16	flint	1300	3.11727
1	76.2	7.9	CS	2011	CS11_WW	CS11_LIYT	LaPostaSeqC7-F102-1-3-1-1-B-B-B	AAP281	AM260	260	PWilliams_098	CS10-GND4-260	CS11-LIYT-562A	4	562A	11	99	11_99	2	IRRI	67	66	-1	193	73.7	38	3834	10.1	108.1	5663.84	107.603	2849	985	11	98	0	2	16	14	18	dent	890	2.95424
1	76.2	7.9	CS	2011	CS11_WW	CS11_LIYT	LaPostaSeqC7-F102-1-3-1-1-B-B-B	AAP281	AM260	260	PWilliams_098	CS10-GND5-260	CS11-LIYT-562B	5	562B	11	100	11_100	2	IRRI	66	65	-1	190.5	76.2	38	3145	6.6	86	4646.12	91.705	2427	718	10	98	0	5	14	12	16	dent	390	2.60206
1	76.2	7.9	CS	2011	CS11_WW	CS11_LIYT	Oh43E	Oh43E	AM344	344	USDA200367-166	CS10-GND4-344	CS11-LIYT-563A	4	563A	11	101	11_101	2	IRRI	66	68	2	188	50.8	31	2370	11.2	82.3	3501.17	65.702	1801	569	10	90	0	20	16	16	16	dent	660	2.82607
1	76.2	7.9	CS	2011	CS11_WW	CS11_LIYT	Oh43E	Oh43E	AM344	344	USDA200367-166	CS10-GND5-344	CS11-LIYT-563B	5	563B	11	102	11_102	2	IRRI	64	65	1	190.5	55.9	39	2553	6.8	99.5	3772.64	74.305	1579	975	10	95	5	25	16	16	16	dent	1400	3.14922
1	76.2	7.9	CS	2011	CS11_WW	CS11_LIYT	NC322	NC322	AM126	126	USDA200367-140	CS10-GND4-126	CS11-LIYT-564A	4	564A	11	103	11_103	2	IRRI	70	71	1	190.5	81.3	42	3633	12.9	84.3	5367.3	98.794	2885	748	10	98	0	2	14	14	14	dent	210	2.34242
1	76.2	7.9	CS	2011	CS11_WW	CS11_LIYT	NC322	NC322	AM126	126	USDA200367-140	CS10-GND5-126	CS11-LIYT-564B	5	564B	11	104	11_104	2	IRRI	69	70	1	190.5	81.3	42	1932	12.7	80.7	2854.5	52.662	1397	535	10	95	0	5	16	14	16	dent	320	2.51851
1	76.2	7.9	CS	2011	CS11_WW	CS11_LIYT	A&MY07-220	A&M_Y07_220	AM109	109	PWilliams_046	CS10-GND4-109	CS11-LIYT-565A	4	565A	11	105	11_105	2	IRRI	71	72	1	193	73.7	34	2002	11.5	84.8	2957.61	55.315	1497	505	10	98	0	5	14	14	14	dent	250	2.41497
1	76.2	7.9	CS	2011	CS11_WW	CS11_LIYT	A&MY07-220	A&M_Y07_220	AM109	109	PWilliams_046	CS10-GND5-109	CS11-LIYT-565B	5	565B	11	106	11_106	2	IRRI	70	71	1	203.2	76.2	36	2105	12.2	78.8	3109.59	57.697	1606	499	10	98	0	10	14	14	12	flint	410	2.62325
1	76.2	7.9	CS	2011	CS11_WW	CS11_LIYT	CML218	CML218	AM216	216	USDA200367-072	CS10-GND4-216	CS11-LIYT-566A	4	566A	11	107	11_107	2	IRRI	70	72	2	190.5	68.6	37	2248	7.5	88.7	3320.55	64.909	1706	542	11	98	0	10	14	16	16	flint	650	2.81954
1	76.2	7.9	CS	2011	CS11_WW	CS11_LIYT	CML218	CML218	AM216	216	USDA200367-072	CS10-GND5-216	CS11-LIYT-566B	5	566B	11	108	11_108	2	IRRI	68	70	2	195.6	71.1	40	2757	11	101	4073.98	76.624	2331	426	10	98	10	5	12	12	14	flint	220	2.36173
1	76.2	7.9	CS	2011	CS11_WW	CS11_LIYT	Tzi25	Tzi25	AM215	215	USDA200367-223	CS10-GND4-215	CS11-LIYT-567A	4	567A	12	108	12_108	2	IRRI	71	73	2	215.9	86.4	37	1912	11.4	75.4	2824.64	52.887	1497	415	10	90	0	5	14	16	16	dent	180	2.27875
1	76.2	7.9	CS	2011	CS11_WW	CS11_LIYT	Tzi25	Tzi25	AM215	215	USDA200367-223	CS10-GND5-215	CS11-LIYT-567B	5	567B	12	107	12_107	2	IRRI	68	69	1	215.9	88.9	34	2155	11.3	74.6	3184.18	59.687	1415	740	10	98	0	5	14	16	16	flint	380	2.59106
1	76.2	7.9	CS	2011	CS11_WW	CS11_LIYT	Oh40B	Oh40B	AM246	246	USDA200367-199	CS10-GND4-246	CS11-LIYT-568A	4	568A	12	106	12_106	2	IRRI	64	66	2	195.6	61	31	3340	9.5	103.1	4933.99	94.363	2458	881.09	10	98	5	25	12	14	14	dent	540	2.74036
1	76.2	7.9	CS	2011	CS11_WW	CS11_LIYT	Oh40B	Oh40B	AM246	246	USDA200367-199	CS10-GND5-246	CS11-LIYT-568B	5	568B	12	105	12_105	2	IRRI	62	64	2	210.8	71.1	26	2312	10.7	115.5	3416.23	64.469	1170	1142	10	98	0	25	12	12	14	dent	630	2.80618
1	76.2	7.9	CS	2011	CS11_WW	CS11_LIYT	GT602	GT602	AM117	117	PWilliams_022	CS10-GND4-117	CS11-LIYT-569A	4	569A	12	104	12_104	2	IRRI	67	69	2	203.2	66	37	3107	13.6	84.1	4590.45	83.816	2404	703	9	98	0	5	14	16	16	dent	550	2.74819
1	76.2	7.9	CS	2011	CS11_WW	CS11_LIYT	GT602	GT602	AM117	117	PWilliams_022	CS10-GND5-117	CS11-LIYT-569B	5	569B	12	103	12_103	2	IRRI	65	66	1	205.7	66	33	2999	10.7	106.3	4431.31	83.626	2132	867.44	11	95	5	40	18	18	16	dent	2400	3.38202
1	76.2	7.9	CS	2011	CS11_WW	CS11_LIYT	Sg1533	Sg1533	AM309	309	USDA200367-262	CS10-GND4-309	CS11-LIYT-570A	4	570A	12	102	12_102	2	IRRI	65	66	1	210.8	86.4	37	2324	9.9	95.6	3433.87	65.383	1415	909	10	95	0	5	16	16	16	flint	640	2.81291
1	76.2	7.9	CS	2011	CS11_WW	CS11_LIYT	Sg1533	Sg1533	AM309	309	USDA200367-262	CS10-GND5-309	CS11-LIYT-570B	5	570B	12	101	12_101	2	IRRI	62	64	2	200.7	91.4	35	1790	13	94.4	2644.48	48.62	1125	665	10	90	10	5	14	14	14	dent	1200	3.08279
1	76.2	7.9	CS	2011	CS11_WW	CS11_LIYT	A&MY07-225	A&M_Y07_225	AM087	87	PWilliams_043	CS10-GND4-087	CS11-LIYT-571A	4	571A	12	100	12_100	2	IRRI	69	70	1	215.9	68.6	43	4119	11	106.3	6085.03	114.448	2985	1134	10	100	0	2	14	18	16	dent	220	2.36173
1	76.2	7.9	CS	2011	CS11_WW	CS11_LIYT	A&MY07-225	A&M_Y07_225	AM087	87	PWilliams_043	CS10-GND5-087	CS11-LIYT-571B	5	571B	12	99	12_99	2	IRRI	68	69	1	215.9	76.2	42	4233	11	111.9	6253.79	117.622	3266	967	1	98	0	5	12	12	16	dent	200	2.32222
1	76.2	7.9	CS	2011	CS11_WW	CS11_LIYT	A188	A188	AM392	392	USDA200367-032	CS10-GND4-392	CS11-LIYT-572A	4	572A	12	98	12_98	2	IRRI	59	59	0	193	50.8	38	3258	11.5	105.5	4813.23	90.019	2377	881	11	95	10	10	16	14	14	dent	820	2.91908
1	76.2	7.9	CS	2011	CS11_WW	CS11_LIYT	A188	A188	AM392	392	USDA200367-032	CS10-GND5-392	CS11-LIYT-572B	5	572B	12	97	12_97	2	IRRI	58	58	0	190.5	63.5	38	2662	8.3	106.5	3932.27	76.202	1901	761	10	95	5	15	12	14	14	dent	660	2.82607
1	76.2	7.9	CS	2011	CS11_WW	CS11_LIYT	K4	K4	AM093	93	USDA200367-200	CS10-GND4-093	CS11-LIYT-573A	4	573A	12	96	12_96	2	IRRI	70	71	1	218.4	86.4	32	3311	10	93.8	4892.31	93.049	2127	1184	11	95	0	5	16	16	16	dent	1300	3.11727
1	76.2	7.9	CS	2011	CS11_WW	CS11_LIYT	K4	K4	AM093	93	USDA200367-200	CS10-GND5-093	CS11-LIYT-573B	5	573B	12	95	12_95	2	IRRI	68	75	7	208.3	83.8	41	2528	10.4	73.8	3735.5	70.731	1814	714	11	98	0	25	16	16	16	dent	400	2.61278
1	76.2	7.9	CS	2011	CS11_WW	CS11_LIYT	CML45	CML45	AM041	41	USDA200367-063	CS10-GND4-041	CS11-LIYT-574A	4	574A	12	94	12_94	2	IRRI	71	72	1	223.5	81.3	37	4266	9.1	108	6302.69	121.072	3089	1177	10	98	0	10	14	16	16	dent	1300	3.11727
1	76.2	7.9	CS	2011	CS11_WW	CS11_LIYT	CML45	CML45	AM041	41	USDA200367-063	CS10-GND5-041	CS11-LIYT-574B	5	574B	12	93	12_93	2	IRRI	70	70	0	231.1	88.9	41	4214	16.1	90.1	6226.52	110.398	3397	817	10	98	0	20	16	14	16	dent	590	2.77815
1	76.2	7.9	CS	2011	CS11_WW	CS11_LIYT	DTPYc9-F46-3-9-1-2-B	AAP212	AM199	199	PWilliams_055	CS10-GND4-199	CS11-LIYT-575A	4	575A	12	92	12_92	2	IRRI	68	67	-1	221	96.5	34	4708	7.5	114.7	6955.16	135.958	3484	1224	12	100	0	2	16	14	16	flint	320	2.51851
1	76.2	7.9	CS	2011	CS11_WW	CS11_LIYT	DTPYc9-F46-3-9-1-2-B	AAP212	AM199	199	PWilliams_055	CS10-GND5-199	CS11-LIYT-575B	5	575B	12	91	12_91	2	IRRI	66	66	0	215.9	86.4	44	3895	11.5	119.8	5754.18	107.617	2867	1028	9	100	0	10	16	14	16	flint	1100	3.04532
1	76.2	7.9	CS	2011	CS11_WW	CS11_LIYT	Check1_BH9014	Check1_BH9014	AMC1	397	Check1_BH9014	Check1_BH9014	CS11-LIYT-576A	C	576A	12	90	12_90	2	IRRI	68	69	1	218.4	78.7	42	4941	12.6	118.5	7299.56	134.823	3738	1203.09	10	98	0	5	12	14	14	dent	270	2.44716
1	76.2	7.9	CS	2011	CS11_WW	CS11_LIYT	Check1_BH9014	Check1_BH9014	AMC1	397	Check1_BH9014	Check1_BH9014	CS11-LIYT-576B	C	576B	12	89	12_89	2	IRRI	68	69	1	218.4	78.7	43	4075	9	115.2	6020.66	115.782	3021	1054.15	10	95	0	10	14	12	16	dent	450	2.66276
1	76.2	7.9	CS	2011	CS11_WW	CS11_LIYT	Tx601	Tx601	AM102	102	USDA200367-035	CS10-GND4-102	CS11-LIYT-577A	4	577A	12	88	12_88	2	IRRI	69	70	1	231.1	88.9	41	3410	7.8	83.2	5038.34	98.169	2549	861	10	100	0	2	18	16	16	dent	290	2.47712
1	76.2	7.9	CS	2011	CS11_WW	CS11_LIYT	Tx601	Tx601	AM102	102	USDA200367-035	CS10-GND5-102	CS11-LIYT-577B	5	577B	12	87	12_87	2	IRRI	68	69	1	228.6	86.4	42	2804	9.5	83.4	4142.18	79.22	2037	767	11	98	0	5	14	16	16	dent	480	2.6902
1	76.2	7.9	CS	2011	CS11_WW	CS11_LIYT	NC388	NC388	AM198	198	PWilliams_036	CS10-GND4-198	CS11-LIYT-578A	4	578A	12	86	12_86	2	IRRI	67	68	1	213.4	88.9	35	3244	10.1	96.6	4793.39	91.066	2449	795	10	98	0	2	16	16	18	dent	450	2.66276
1	76.2	7.9	CS	2011	CS11_WW	CS11_LIYT	NC388	NC388	AM198	198	PWilliams_036	CS10-GND5-198	CS11-LIYT-578B	5	578B	12	85	12_85	2	IRRI	66	67	1	215.9	86.4	42	3415	9.3	108	5045.83	96.715	2558	857	10	98	0	10	14	16	12	flint	290	2.47712
1	76.2	7.9	CS	2011	CS11_WW	CS11_LIYT	H99	H99	AM328	328	USDA200367-259	CS10-GND4-328	CS11-LIYT-579A	4	579A	12	84	12_84	2	IRRI	63	66	3	190.5	55.9	36	2685	11.1	111.4	3966.98	74.528	1710	975	10	98	2	25	14	14	14	dent	220	2.36173
1	76.2	7.9	CS	2011	CS11_WW	CS11_LIYT	H99	H99	AM328	328	USDA200367-259	CS10-GND5-328	CS11-LIYT-579B	5	579B	12	83	12_83	2	IRRI	60	63	3	180.3	53.3	43	2240	9.7	113.8	3308.87	63.143	1402	838	12	95	0	10	16	14	14	dent	680	2.83885
1	76.2	7.9	CS	2011	CS11_WW	CS11_LIYT	Oh7B	Oh7B	AM145	145	USDA200367-023	CS10-GND4-145	CS11-LIYT-580A	4	580A	12	82	12_82	2	IRRI	69	71	2	205.7	76.2	41	2882	10.8	92.2	4257.96	80.264	2209	673	10	95	0	25	16	16	14	dent	1000	3.00432
1	76.2	7.9	CS	2011	CS11_WW	CS11_LIYT	Oh7B	Oh7B	AM145	145	USDA200367-023	CS10-GND5-145	CS11-LIYT-580B	5	580B	12	81	12_81	2	IRRI	68	70	2	215.9	73.7	39	2068	10.7	86.1	3055.92	57.67	1188	879.98	10	98	0	2	16	18	14	dent	880	2.94939
1	76.2	7.9	CS	2011	CS11_WW	CS11_LIYT	NC264	NC264	AM249	249	USDA200367-225	CS10-GND4-249	CS11-LIYT-581A	4	581A	12	80	12_80	2	IRRI	67	69	2	205.7	61	39	3593	7	113.5	5308.39	104.328	2522	1071	10	98	0	5	14	16	14	dent	320	2.51851
1	76.2	7.9	CS	2011	CS11_WW	CS11_LIYT	NC264	NC264	AM249	249	USDA200367-225	CS10-GND5-249	CS11-LIYT-581B	5	581B	12	79	12_79	2	IRRI	65	67	2	195.6	63.5	39	3003	11.3	115.5	4436.62	83.163	2073	930	11	98	2	5	14	14	12	dent	350	2.5563
1	76.2	7.9	CS	2011	CS11_WW	CS11_LIYT	E2558W	E2558W	AM180	180	USDA200367-095	CS10-GND4-180	CS11-LIYT-582A	4	582A	12	78	12_78	2	IRRI	68	69	1	226.1	76.2	34	3325	8.2	96.5	4912.1	95.294	2241	1084	10	98	0	5	16	14	14	dent	780	2.89763
1	76.2	7.9	CS	2011	CS11_WW	CS11_LIYT	E2558W	E2558W	AM180	180	USDA200367-095	CS10-GND5-180	CS11-LIYT-582B	5	582B	12	77	12_77	2	IRRI	67	68	1	218.4	73.7	40	2607	9.8	80.5	3851.68	73.42	1642	965	9	98	2	5	18	18	16	dent	1500	3.17898
1	76.2	7.9	CS	2011	CS11_WW	CS11_LIYT	NC344	NC344	AM107	107	USDA200367-151	CS10-GND4-107	CS11-LIYT-583A	4	583A	12	76	12_76	2	IRRI	69	70	1	221	83.8	41	3185	11.1	82.8	4706.11	88.414	2313	872	11	98	0	5	18	18	16	dent	600	2.78533
1	76.2	7.9	CS	2011	CS11_WW	CS11_LIYT	NC344	NC344	AM107	107	USDA200367-151	CS10-GND5-107	CS11-LIYT-583B	5	583B	12	75	12_75	2	IRRI	68	69	1	218.4	81.3	38	3126	10.3	80.9	4618.15	87.542	2309	817	10	100	0	5	16	16	18	flint	720	2.86332
1	76.2	7.9	CS	2011	CS11_WW	CS11_LIYT	SG18	Sg18	AM326	326	USDA200367-211	CS10-GND4-326	CS11-LIYT-584A	4	584A	12	74	12_74	2	IRRI	66	67	1	208.3	83.8	44	2742	11.4	86.3	4051.8	75.864	2077	665	11	95	0	15	16	16	16	flint	440	2.65321
1	76.2	7.9	CS	2011	CS11_WW	CS11_LIYT	SG18	Sg18	AM326	326	USDA200367-211	CS10-GND5-326	CS11-LIYT-584B	5	584B	12	73	12_73	2	IRRI	65	66	1	213.4	78.7	45	1774	11.2	88.5	2621.1	49.187	1084	690	10	95	0	20	16	16	16	flint	1600	3.20683
1	76.2	7.9	CS	2011	CS11_WW	CS11_LIYT	CML331	CML331	AM065	65	USDA200367-085	CS10-GND4-065	CS11-LIYT-585A	4	585A	12	72	12_72	2	IRRI	68	70	2	221	66	42	3286	11.8	107.5	4854.91	90.491	2277	1009	11	95	0	5	16	16	14	dent	350	2.5563
1	76.2	7.9	CS	2011	CS11_WW	CS11_LIYT	CML331	CML331	AM065	65	USDA200367-085	CS10-GND5-065	CS11-LIYT-585B	5	585B	12	71	12_71	2	IRRI	66	68	2	218.4	76.2	34	2797	10.5	85.6	4132.9	78.169	2000	797	10	98	2	5	18	18	16	dent	320	2.51851
1	76.2	7.9	CS	2011	CS11_WW	CS11_LIYT	T8	T8	AM250	250	USDA200367-243	CS10-GND4-250	CS11-LIYT-586A	4	586A	12	70	12_70	2	IRRI	69	69	0	213.4	91.4	44	2989	13	108.8	4416.59	81.201	2100	889.23	10	98	0	5	16	14	16	flint	37	1.6721
1	76.2	7.9	CS	2011	CS11_WW	CS11_LIYT	T8	T8	AM250	250	USDA200367-243	CS10-GND5-250	CS11-LIYT-586B	5	586B	12	69	12_69	2	IRRI	68	69	1	221	88.9	34	2359	9.4	121.1	3484.63	66.718	1461	898	10	98	0	10	14	16	12	dent	870	2.94448
1	76.2	7.9	CS	2011	CS11_WW	CS11_LIYT	Check3_26V21	Check3_26V21	AMC3	399	Check3_26V21	Check3_26V21	CS11-LIYT-587A	C	587A	12	68	12_68	2	IRRI	66	67	1	221	63.5	42	4275	10.8	127.2	6316.46	119.068	3066	1209	10	98	0	2	16	16	16	dent	150	2.20412
1	76.2	7.9	CS	2011	CS11_WW	CS11_LIYT	Check3_26V21	Check3_26V21	AMC3	399	Check3_26V21	Check3_26V21	CS11-LIYT-587B	C	587B	12	67	12_67	2	IRRI	66	67	1	208.3	66	41	3403	10.8	120.2	5027.65	94.773	2132	1271.07	10	98	0	5	16	14	14	dent	540	2.74036
1	76.2	7.9	CS	2011	CS11_WW	CS11_LIYT	GT-AT823	GT_AT823	AM321	321	PWilliams_005	CS10-GND4-321	CS11-LIYT-588A	4	588A	12	66	12_66	2	IRRI	66	67	1	203.2	66	36	2664	10	83.3	3935.97	74.86	1964	700	10	98	0	5	16	16	16	flint	560	2.75587
1	76.2	7.9	CS	2011	CS11_WW	CS11_LIYT	GT-AT823	GT_AT823	AM321	321	PWilliams_005	CS10-GND5-321	CS11-LIYT-588B	5	588B	12	65	12_65	2	IRRI	65	64	-1	203.2	66	35	2985	9.7	106.8	4410.03	84.156	2200	785	10	98	0	40	18	16	14	dent	1500	3.17898
1	76.2	7.9	CS	2011	CS11_WW	CS11_LIYT	Syn-Ham-22-81	Syn_Ham_22_81	AM135	135	PWilliams_016	CS10-GND4-135	CS11-LIYT-589A	4	589A	12	64	12_64	2	IRRI	67	67	0	203.2	83.8	44	3868	11.9	115.3	5714.33	106.389	2681	1187	11	98	2	2	16	16	18	flint	420	2.63347
1	76.2	7.9	CS	2011	CS11_WW	CS11_LIYT	Syn-Ham-22-81	Syn_Ham_22_81	AM135	135	PWilliams_016	CS10-GND5-135	CS11-LIYT-589B	5	589B	12	63	12_63	2	IRRI	65	65	0	203.2	78.7	46	3327	12.3	119.3	4915.45	91.1	2590	737	10	98	2	10	14	12	16	dent	360	2.5682
1	76.2	7.9	CS	2011	CS11_WW	CS11_LIYT	Check4_DK68_05	Check4_DK68_05	AMC4	400	Check4_DK68_05	Check4_DeKalb68_05	CS11-LIYT-590A	C	590A	12	62	12_62	2	IRRI	63	63	0	182.9	53.3	42	4035	9.3	115.6	5961.19	114.26	3071	964	10	98	2	2	16	14	16	dent	150	2.20412
1	76.2	7.9	CS	2011	CS11_WW	CS11_LIYT	Check4_DK68_05	Check4_DK68_05	AMC4	400	Check4_DK68_05	Check4_DeKalb68_05	CS11-LIYT-590B	C	590B	12	61	12_61	2	IRRI	63	63	0	188	50.8	46	4237	11.8	119.1	6260.58	116.691	3379	858.2	10	95	5	2	18	18	16	dent	680	2.83885
1	76.2	7.9	CS	2011	CS11_WW	CS11_LIYT	Tx205	Tx205	AM136	136	PWilliams_018	CS10-GND4-136	CS11-LIYT-591A	4	591A	12	60	12_60	2	IRRI	69	70	1	203.2	76.2	26	3282	14	107.1	4849.13	88.129	1973	1309	10	98	0	5	16	18	14	dent	360	2.5682
1	76.2	7.9	CS	2011	CS11_WW	CS11_LIYT	Tx205	Tx205	AM136	136	PWilliams_018	CS10-GND5-136	CS11-LIYT-591B	5	591B	12	59	12_59	2	IRRI	63	64	1	205.7	73.7	36	3311	11.8	86.6	4891.59	91.175	2445	866	10	98	0	5	16	18	20	dent	360	2.5682
1	76.2	7.9	CS	2011	CS11_WW	CS11_LIYT	Mo44	Mo44	AM238	238	USDA200367-192	CS10-GND4-238	CS11-LIYT-592A	4	592A	12	58	12_58	2	IRRI	68	69	1	210.8	83.8	36	3367	10.5	78.5	4973.96	94.076	2477	890	10	98	0	5	16	18	14	dent	180	2.27875
1	76.2	7.9	CS	2011	CS11_WW	CS11_LIYT	Mo44	Mo44	AM238	238	USDA200367-192	CS10-GND5-238	CS11-LIYT-592B	5	592B	12	57	12_57	2	IRRI	65	67	2	208.3	78.7	28	2710	10.8	80	4004.19	75.48	1873	836.89	10	98	0	5	16	18	14	dent	930	2.97313
1	76.2	7.9	CS	2011	CS11_WW	CS11_LIYT	GT112	GT112	AM097	97	USDA200367-098	CS10-GND4-097	CS11-LIYT-593A	4	593A	12	56	12_56	2	IRRI	70	71	1	233.7	101.6	39	3356	6.2	116.8	4958.77	98.295	2567	789	10	90	0	10	16	14	14	dent	150	2.20412
1	76.2	7.9	CS	2011	CS11_WW	CS11_LIYT	GT112	GT112	AM097	97	USDA200367-098	CS10-GND5-097	CS11-LIYT-593B	5	593B	12	55	12_55	2	IRRI	68	70	2	231.1	88.9	44	2878	10.4	104.5	4252.68	80.524	2136	742	11	95	0	5	14	16	14	flint	700	2.85126
1	76.2	7.9	CS	2011	CS11_WW	CS11_LIYT	AMATLCOHS71-1-1-2-1-1-1-BBBB-B-B-B	AAP297	AM034	34	PWilliams_101	CS10-GND4-034	CS11-LIYT-594A	4	594A	12	54	12_54	2	IRRI	69	70	1	233.7	101.6	36	4514	10.7	104.9	6669.13	125.857	3597	917	10	98	2	5	18	18	16	flint	550	2.74819
1	76.2	7.9	CS	2011	CS11_WW	CS11_LIYT	AMATLCOHS71-1-1-2-1-1-1-BBBB-B-B-B	AAP297	AM034	34	PWilliams_101	CS10-GND5-034	CS11-LIYT-594B	5	594B	12	53	12_53	2	IRRI	68	70	2	233.7	104.1	44	3449	8	124.1	5096.42	99.085	2359	1090.82	10	98	0	5	16	14	12	flint	1500	3.17898
1	76.2	7.9	CS	2011	CS11_WW	CS11_LIYT	Mp488	Mp488	AM227	227	PWilliams_028	CS10-GND4-227	CS11-LIYT-595A	4	595A	12	52	12_52	2	IRRI	68	69	1	226.1	86.4	41	3508	11.5	91.8	5183.45	96.943	2781	727.89	10	98	0	5	14	16	12	dent	680	2.83885
1	76.2	7.9	CS	2011	CS11_WW	CS11_LIYT	Mp488	Mp488	AM227	227	PWilliams_028	CS10-GND5-227	CS11-LIYT-595B	5	595B	12	51	12_51	2	IRRI	67	68	1	218.4	91.4	38	3080	11.2	103.7	4550.35	85.391	2386	694	10	95	0	10	14	12	12	dent	660	2.82607
1	76.2	7.9	CS	2011	CS11_WW	CS11_LIYT	CML158Q	CML158Q	AM050	50	USDA200367-071	CS10-GND4-050	CS11-LIYT-596A	4	596A	12	50	12_50	2	IRRI	70	71	1	221	88.9	37	4542	12.7	111.6	6709.88	123.79	3384	1157.77	10	98	0	5	16	18	16	flint	130	2.14613
1	76.2	7.9	CS	2011	CS11_WW	CS11_LIYT	CML158Q	CML158Q	AM050	50	USDA200367-071	CS10-GND5-050	CS11-LIYT-596B	5	596B	12	49	12_49	2	IRRI	69	70	1	228.6	91.4	35	4104	11.3	104.1	6063.87	113.665	3007	1097	10	100	0	2	14	14	16	flint	240	2.39794
1	76.2	7.9	CS	2011	CS11_WW	CS11_LIYT	NC342	NC342	AM316	316	USDA200367-150	CS10-GND4-316	CS11-LIYT-597A	4	597A	12	48	12_48	2	IRRI	69	70	1	223.5	78.7	44	3685	9.5	88.8	5443.91	104.115	2740	945	10	98	0	5	18	16	16	flint	480	2.6902
1	76.2	7.9	CS	2011	CS11_WW	CS11_LIYT	NC342	NC342	AM316	316	USDA200367-150	CS10-GND5-316	CS11-LIYT-597B	5	597B	12	47	12_47	2	IRRI	68	69	1	243.8	88.9	44	3813	10.2	102.3	5633.5	106.908	2844	969	10	98	0	20	14	14	12	dent	540	2.74036
1	76.2	7.9	CS	2011	CS11_WW	CS11_LIYT	Check2_28V81	Check2_28V81	AMC2	398	Check2_28V81	Check2_28V81	CS11-LIYT-598A	C	598A	12	46	12_46	2	IRRI	66	67	1	215.9	66	41	5572	8.9	146.7	8232.86	158.498	3964	1608	10	98	2	5	16	16	16	dent	620	2.79934
1	76.2	7.9	CS	2011	CS11_WW	CS11_LIYT	Check2_28V81	Check2_28V81	AMC2	398	Check2_28V81	Check2_28V81	CS11-LIYT-598B	C	598B	12	45	12_45	2	IRRI	66	67	1	221	66	39	5412	11.4	146.3	7996.12	149.716	3951	1461.37	10	98	2	2	16	16	16	dent	420	2.63347
1	76.2	7.9	CS	2011	CS11_WW	CS11_LIYT	NC320	NC320	AM096	96	USDA200367-139	CS10-GND4-096	CS11-LIYT-599A	4	599A	12	44	12_44	2	IRRI	70	71	1	218.4	91.4	46	5159	12.3	126.5	7622.13	141.264	3878	1280.81	10	100	0	10	14	14	16	dent	150	2.20412
1	76.2	7.9	CS	2011	CS11_WW	CS11_LIYT	NC320	NC320	AM096	96	USDA200367-139	CS10-GND5-096	CS11-LIYT-599B	5	599B	12	43	12_43	2	IRRI	69	71	2	218.4	91.4	45	4395	11.1	114.6	6492.96	121.983	3633	761.47	10	98	2	15	14	12	14	dent	280	2.4624
1	76.2	7.9	CS	2011	CS11_WW	CS11_LIYT	N7AGoodman-Buckler	N7A	AM265	265	USDA200367-190	CS10-GND4-265	CS11-LIYT-600A	4	600A	13	43	13_43	2	IRRI	65	65	0	165.1	61	37	3230	11.7	91.1	4772.34	89.053	2404	826.11	10	98	0	10	14	16	16	dent	590	2.77815
1	76.2	7.9	CS	2011	CS11_WW	CS11_LIYT	N7AGoodman-Buckler	N7A	AM265	265	USDA200367-190	CS10-GND5-265	CS11-LIYT-600B	5	600B	13	44	13_44	2	IRRI	65	64	-1	165.1	63.5	42	3603	10.6	107.3	5323.34	100.572	2803	799.89	10	98	0	5	18	12	14	dent	600	2.78533
1	76.2	7.9	CS	2011	CS11_WW	CS11_LIYT	R229	R229	AM153	153	USDA200367-281	CS10-GND4-153	CS11-LIYT-601A	4	601A	13	45	13_45	2	IRRI	71	72	1	188	81.3	33	2133	11.3	104.3	3151.27	59.07	1347	785.76	10	98	0	10	14	14	14	dent	510	2.716
1	76.2	7.9	CS	2011	CS11_WW	CS11_LIYT	R229	R229	AM153	153	USDA200367-281	CS10-GND5-153	CS11-LIYT-601B	5	601B	13	46	13_46	2	IRRI	70	72	2	195.6	76.2	36	2410	11.3	98.2	3561.31	66.756	1637	773	12	95	0	50	14	14	12	dent	1500	3.17898
1	76.2	7.9	CS	2011	CS11_WW	CS11_LIYT	GT-AT709	GT_AT_709	AM152	152	PWilliams_042	CS10-GND4-152	CS11-LIYT-602A	4	602A	13	47	13_47	2	IRRI	73	74	1	200.7	71.1	37	3261	11.4	116.1	4817.99	90.21	2531	730	10	98	0	50	16	16	18	dent	1000	3.00432
1	76.2	7.9	CS	2011	CS11_WW	CS11_LIYT	GT-AT709	GT_AT_709	AM152	152	PWilliams_042	CS10-GND5-152	CS11-LIYT-602B	5	602B	13	48	13_48	2	IRRI	71	72	1	205.7	83.8	41	2928	10.6	104.2	4326.2	81.733	2295	633	10	95	0	25	16	18	18	flint	180	2.27875
1	76.2	7.9	CS	2011	CS11_WW	CS11_LIYT	GR-3	GR_3	AM201	201	PWilliams_078	CS10-GND4-201	CS11-LIYT-603A	4	603A	13	49	13_49	2	IRRI	67	69	2	208.3	73.7	43	4271	10.3	117.6	6310.09	119.614	3216	1055	10	98	0	2	12	18	14	flint	290	2.47712
1	76.2	7.9	CS	2011	CS11_WW	CS11_LIYT	GR-3	GR_3	AM201	201	PWilliams_078	CS10-GND5-201	CS11-LIYT-603B	5	603B	13	50	13_50	2	IRRI	66	68	2	215.9	86.4	42	3956	11.3	102.2	5844.79	109.559	3098	858	10	98	0	5	14	18	16	flint	260	2.43136
1	76.2	7.9	CS	2011	CS11_WW	CS11_LIYT	T173	T173	AM172	172	PWilliams_006	CS10-GND4-172	CS11-LIYT-604A	4	604A	13	51	13_51	2	IRRI	66	67	1	210.8	71.1	37	4226	11.4	130.9	6243.45	116.9	3107	1118.76	10	98	0	2	16	14	12	dent	390	2.60206
1	76.2	7.9	CS	2011	CS11_WW	CS11_LIYT	T173	T173	AM172	172	PWilliams_006	CS10-GND5-172	CS11-LIYT-604B	5	604B	13	52	13_52	2	IRRI	65	64	-1	195.6	66	38	3637	9.5	128.6	5374.09	102.78	2644	993	10	98	0	5	12	14	14	dent	1200	3.08279
1	76.2	7.9	CS	2011	CS11_WW	CS11_LIYT	CML108	CML108	AM075	75	PWilliams_090	CS10-GND4-075	CS11-LIYT-605A	4	605A	13	53	13_53	2	IRRI	68	70	2	231.1	76.2	47	5515	14.4	115.7	8147.45	147.384	4409	1105.67	10	98	0	5	18	18	18	dent	140	2.17609
1	76.2	7.9	CS	2011	CS11_WW	CS11_LIYT	CML108	CML108	AM075	75	PWilliams_090	CS10-GND5-075	CS11-LIYT-605B	5	605B	13	54	13_54	2	IRRI	65	66	1	221	73.7	45	4118	10.5	118.6	6084.77	115.086	3152	966	10	98	0	5	18	16	16	dent	190	2.30103
1	76.2	7.9	CS	2011	CS11_WW	CS11_LIYT	[Cuba/GuadC3F44-1-3-2-B-B-BxCML486]-1-1	AAP68	AM282	282	PWilliams_014	CS10-GND4-282	CS11-LIYT-606A	4	606A	13	55	13_55	2	IRRI	67	69	2	215.9	76.2	32	3976	12.7	117	5873.56	108.361	2803	1172.31	10	100	0	2	16	16	16	flint	380	2.59106
1	76.2	7.9	CS	2011	CS11_WW	CS11_LIYT	[Cuba/GuadC3F44-1-3-2-B-B-BxCML486]-1-1	AAP68	AM282	282	PWilliams_014	CS10-GND5-282	CS11-LIYT-606B	5	606B	13	56	13_56	2	IRRI	65	66	1	205.7	78.7	36	3129	11.6	114.3	4623	86.364	2218	911	10	98	0	2	14	14	14	flint	540	2.74036
1	76.2	7.9	CS	2011	CS11_WW	CS11_LIYT	LaPostaSeqC7-F96-1-2-1-3-B-B	AAP241	AM058	58	PWilliams_071	CS10-GND4-058	CS11-LIYT-607A	4	607A	13	57	13_57	2	IRRI	68	69	1	218.4	86.4	36	4147	9.6	99.2	6127.09	117.052	3107	1040	10	100	0	2	16	18	16	flint	280	2.4624
1	76.2	7.9	CS	2011	CS11_WW	CS11_LIYT	LaPostaSeqC7-F96-1-2-1-3-B-B	AAP241	AM058	58	PWilliams_071	CS10-GND5-058	CS11-LIYT-607B	5	607B	13	58	13_58	2	IRRI	65	68	3	215.9	91.4	39	3608	9.9	86.8	5331.1	101.507	2821	787	10	98	0	2	16	14	16	flint	170	2.25527
1	76.2	7.9	CS	2011	CS11_WW	CS11_LIYT	CML228	CML228	AM133	133	USDA200367-074	CS10-GND4-133	CS11-LIYT-608A	4	608A	13	59	13_59	2	IRRI	68	67	-1	205.7	88.9	40	4148	13.4	113.3	6127.72	112.143	3162	986	10	98	0	5	14	16	16	flint	610	2.79239
1	76.2	7.9	CS	2011	CS11_WW	CS11_LIYT	CML228	CML228	AM133	133	USDA200367-074	CS10-GND5-133	CS11-LIYT-608B	5	608B	13	60	13_60	2	IRRI	67	66	-1	205.7	78.7	36	3064	10.5	94.6	4526.86	85.62	2209	855	10	98	0	2	14	18	14	flint	590	2.77815
1	76.2	7.9	CS	2011	CS11_WW	CS11_LIYT	CML332	CML332	AM132	132	USDA200367-086	CS10-GND4-132	CS11-LIYT-609A	4	609A	13	61	13_61	2	IRRI	68	69	1	215.9	71.1	41	3598	7.4	110.1	5316.27	104.033	2753	845	10	98	0	2	16	14	16	dent	210	2.34242
1	76.2	7.9	CS	2011	CS11_WW	CS11_LIYT	CML332	CML332	AM132	132	USDA200367-086	CS10-GND5-132	CS11-LIYT-609B	5	609B	13	62	13_62	2	IRRI	67	68	1	208.3	76.2	46	3371	15.2	85.9	4980.65	89.256	2644	726.7	11	98	2	5	18	14	16	dent	280	2.4624
1	76.2	7.9	CS	2011	CS11_WW	CS11_LIYT	CML157Q	CML157Q	AM151	151	USDA200367-070	CS10-GND4-151	CS11-LIYT-610A	4	610A	13	63	13_63	2	IRRI	69	70	1	210.8	94	37	3030	10.2	101.3	4477.37	84.968	2272	758	10	98	0	5	16	14	16	flint	170	2.25527
1	76.2	7.9	CS	2011	CS11_WW	CS11_LIYT	CML157Q	CML157Q	AM151	151	USDA200367-070	CS10-GND5-151	CS11-LIYT-610B	5	610B	13	64	13_64	2	IRRI	65	67	2	208.3	88.9	38	2397	9.7	99.2	3541.56	67.583	1338	1059	13	95	0	20	18	18	16	flint	800	2.90849
1	76.2	7.9	CS	2011	CS11_WW	CS11_LIYT	[MBRC5BcF14-2-2-3-B-B-BxG16SeqC1F47-2-1-2-1-BBBBB-B-1-2-B-B-B/CML395]-1-1	AAP119	AM085	85	PWilliams_030	CS10-GND4-085	CS11-LIYT-611A	4	611A	13	65	13_65	2	IRRI	69	69	0	218.4	76.2	35	2652	12.3	87.1	3918.8	72.629	2059	593.12	10	95	0	5	16	16	18	dent	680	2.83885
1	76.2	7.9	CS	2011	CS11_WW	CS11_LIYT	[MBRC5BcF14-2-2-3-B-B-BxG16SeqC1F47-2-1-2-1-BBBBB-B-1-2-B-B-B/CML395]-1-1	AAP119	AM085	85	PWilliams_030	CS10-GND5-085	CS11-LIYT-611B	5	611B	13	66	13_66	2	IRRI	68	68	0	218.4	76.2	42	2722	10.2	88.6	4021.67	76.32	2046	676.36	10	98	0	5	18	14	16	dent	650	2.81954
1	76.2	7.9	CS	2011	CS11_WW	CS11_LIYT	A&MY07-221	A&M_Y07_221	AM071	71	PWilliams_047	CS10-GND4-071	CS11-LIYT-612A	4	612A	13	67	13_67	2	IRRI	67	67	0	195.6	81.3	34	2269	11.8	86.6	3352.58	62.489	1728	541	10	95	0	5	18	18	15	flint	200	2.32222
1	76.2	7.9	CS	2011	CS11_WW	CS11_LIYT	A&MY07-221	A&M_Y07_221	AM071	71	PWilliams_047	CS10-GND5-071	CS11-LIYT-612B	5	612B	13	68	13_68	2	IRRI	66	65	-1	193	73.7	36	1863	10.6	97.2	2752.8	52.008	1361	502.45	10	95	5	10	16	16	14	dent	790	2.90309
1	76.2	7.9	CS	2011	CS11_WW	CS11_LIYT	M14	M14	AM341	341	USDA200367-202	CS10-GND4-341	CS11-LIYT-613A	4	613A	13	69	13_69	2	IRRI	66	67	1	182.9	61	35	1765	11.5	80.1	2607.7	48.77	1139	626.5	10	95	2	10	16	16	14	dent	420	2.63347
1	76.2	7.9	CS	2011	CS11_WW	CS11_LIYT	M14	M14	AM341	341	USDA200367-202	CS10-GND5-341	CS11-LIYT-613B	5	613B	13	70	13_70	2	IRRI	63	64	1	177.8	50.8	36	1530	10	89.8	2260.84	43	885	645.74	7	98	2	10	16	14	16	dent	1900	3.28103
1	76.2	7.9	CS	2011	CS11_WW	CS11_LIYT	LaPostaSeqC7-F71-1-2-1-2-B-B-B	AAP240	AM042	42	PWilliams_070	CS10-GND4-042	CS11-LIYT-614A	4	614A	13	71	13_71	2	IRRI	69	70	1	203.2	78.7	36	2231	13.2	70.3	3295.46	60.449	1715	515.95	11	100	5	5	12	12	14	dent	500	2.70757
1	76.2	7.9	CS	2011	CS11_WW	CS11_LIYT	LaPostaSeqC7-F71-1-2-1-2-B-B-B	AAP240	AM042	42	PWilliams_070	CS10-GND5-042	CS11-LIYT-614B	5	614B	13	72	13_72	2	IRRI	68	69	1	198.1	76.2	35	2002	12.5	79.7	2958.27	54.702	1415	587.09	11	98	0	2	12	12	14	dent	810	2.91381
1	76.2	7.9	CS	2011	CS11_WW	CS11_LIYT	B97	B97	AM348	348	USDA200367-250	CS10-GND4-348	CS11-LIYT-615A	4	615A	13	73	13_73	2	IRRI	67	68	1	198.1	68.6	36	1842	8.6	79.8	2721.15	52.56	1175	667	10	98	0	10	14	16	16	dent	610	2.79239
1	76.2	7.9	CS	2011	CS11_WW	CS11_LIYT	B97	B97	AM348	348	USDA200367-250	CS10-GND5-348	CS11-LIYT-615B	5	615B	13	74	13_74	2	IRRI	64	65	1	182.9	58.4	39	1696	10	87.9	2505.86	47.66	1084	612	10	95	0	60	16	14	14	dent	2000	3.3032
1	76.2	7.9	CS	2011	CS11_WW	CS11_LIYT	A632	A632	AM305	305	USDA200367-268	CS10-GND4-305	CS11-LIYT-616A	4	616A	13	75	13_75	2	IRRI	65	66	1	185.4	55.9	33	1842	11.3	82.5	2721.79	51.019	1229	613	10	95	0	10	16	16	16	dent	1200	3.08279
1	76.2	7.9	CS	2011	CS11_WW	CS11_LIYT	A632	A632	AM305	305	USDA200367-268	CS10-GND5-305	CS11-LIYT-616B	5	616B	13	76	13_76	2	IRRI	63	65	2	170.2	55.9	31	1321	11.1	87.2	1950.96	36.653	885	436	10	95	5	45	16	16	16	dent	2200	3.34439
1	76.2	7.9	CS	2011	CS11_WW	CS11_LIYT	Mo18W	Mo18W	AM115	115	USDA200367-233	CS10-GND4-115	CS11-LIYT-617A	4	617A	13	77	13_77	2	IRRI	68	73	5	208.3	63.5	44	2243	12.2	102.9	3313.48	61.48	1733	510	10	90	0	10	16	16	16	dent	520	2.72428
1	76.2	7.9	CS	2011	CS11_WW	CS11_LIYT	Mo18W	Mo18W	AM115	115	USDA200367-233	CS10-GND5-115	CS11-LIYT-617B	5	617B	13	78	13_78	2	IRRI	67	69	2	208.3	68.6	44	2491	14.1	97.1	3680.52	66.813	1787	704	10	95	0	20	16	14	14	dent	790	2.90309
1	76.2	7.9	CS	2011	CS11_WW	CS11_LIYT	CML314	CML314	AM217	217	USDA200367-080	CS10-GND4-217	CS11-LIYT-618A	4	618A	13	79	13_79	2	IRRI	68	69	1	188	71.1	28	2244	13.7	81.3	3316.08	60.477	1619	625.16	11	98	0	10	14	16	14	dent	270	2.44716
1	76.2	7.9	CS	2011	CS11_WW	CS11_LIYT	CML314	CML314	AM217	217	USDA200367-080	CS10-GND5-217	CS11-LIYT-618B	5	618B	13	80	13_80	2	IRRI	65	67	2	182.9	71.1	29	2304	10.5	100.3	3403.69	64.377	1488	816	10	98	0	5	18	18	14	dent	860	2.93952
1	76.2	7.9	CS	2011	CS11_WW	CS11_LIYT	Mo45	Mo45	AM311	311	USDA200367-252	CS10-GND4-311	CS11-LIYT-619A	4	619A	13	81	13_81	2	IRRI	65	67	2	180.3	55.9	42	1584	11.5	70.4	2340.51	43.773	1070	513.69	10	95	2	2	18	16	16	dent	700	2.85126
1	76.2	7.9	CS	2011	CS11_WW	CS11_LIYT	Mo45	Mo45	AM311	311	USDA200367-252	CS10-GND5-311	CS11-LIYT-619B	5	619B	13	82	13_82	2	IRRI	63	65	2	180.3	58.4	34	1278	11.2	85.6	1888.06	35.431	812	466	10	95	15	10	14	14	16	dent	940	2.97772
1	76.2	7.9	CS	2011	CS11_WW	CS11_LIYT	CML38	CML38	AM040	40	USDA200367-286	CS10-GND4-040	CS11-LIYT-620A	4	620A	13	83	13_83	2	IRRI	71	72	1	200.7	71.1	35	1686	9.1	83.1	2491.19	47.855	1093	593	10	98	0	5	14	16	16	flint	93	2.01284
1	76.2	7.9	CS	2011	CS11_WW	CS11_LIYT	CML38	CML38	AM040	40	USDA200367-286	CS10-GND5-040	CS11-LIYT-620B	5	620B	13	84	13_84	2	IRRI	71	72	1	193	76.2	37	1545	11.1	79.6	2282.28	42.877	980	565	11	98	0	5	16	14	14	flint	970	2.99123
1	76.2	7.9	CS	2011	CS11_WW	CS11_LIYT	CML-322RecyW89[L/LMBR]17-B-5-3-1-4-B*4xMBR-ET(W)C1F139-2-1-B-2-B*7-1-B-B	AAP236	AM140	140	PWilliams_066	CS10-GND4-140	CS11-LIYT-621A	4	621A	13	85	13_85	2	IRRI	68	71	3	193	66	42	1782	8.8	77.6	2632.88	50.744	1270	512	10	98	2	10	16	12	16	flint	170	2.25527
1	76.2	7.9	CS	2011	CS11_WW	CS11_LIYT	CML-322RecyW89[L/LMBR]17-B-5-3-1-4-B*4xMBR-ET(W)C1F139-2-1-B-2-B*7-1-B-B	AAP236	AM140	140	PWilliams_066	CS10-GND5-140	CS11-LIYT-621B	5	621B	13	86	13_86	2	IRRI	66	65	-1	193	71.1	35	2339	11.4	112	3455.56	64.7	1515	823.89	10	95	5	10	12	16	14	flint	1500	3.17898
1	76.2	7.9	CS	2011	CS11_WW	CS11_LIYT	NC268	NC268	AM079	79	USDA200367-273	CS10-GND4-079	CS11-LIYT-622A	4	622A	13	87	13_87	2	IRRI	71	72	1	185.4	71.1	36	796	11.2	56.8	1176.65	22.081	494	302	10	98	5	25	14	14	16	dent	570	2.76343
1	76.2	7.9	CS	2011	CS11_WW	CS11_LIYT	NC268	NC268	AM079	79	USDA200367-273	CS10-GND5-079	CS11-LIYT-622B	5	622B	13	88	13_88	2	IRRI	70	71	1	195.6	76.2	34	1324	9.9	68.6	1955.67	37.237	943	380.22	10	90	2	40	14	12	12	dent	2100	3.32428
1	76.2	7.9	CS	2011	CS11_WW	CS11_LIYT	CI3A	CI3A	AM274	274	USDA200367-045	CS10-GND4-274	CS11-LIYT-623A	4	623A	13	89	13_89	2	IRRI	70	69	-1	223.5	88.9	40	2991	6	97.8	4418.77	87.778	1937	1054	10	98	0	25	18	16	22	dent	860	2.93952
1	76.2	7.9	CS	2011	CS11_WW	CS11_LIYT	CI3A	CI3A	AM274	274	USDA200367-045	CS10-GND5-274	CS11-LIYT-623B	5	623B	13	90	13_90	2	IRRI	69	69	0	228.6	91.4	44	3356	11.1	91.6	4958.24	93.15	2522	834	10	98	0	5	18	16	16	dent	310	2.50515
1	76.2	7.9	CS	2011	CS11_WW	CS11_LIYT	B104	B104	AM242	242	USDA200367-283	CS10-GND4-242	CS11-LIYT-624A	4	624A	13	91	13_91	2	IRRI	68	67	-1	198.1	73.7	35	2981	12.1	104.9	4404.96	81.825	2018	963	10	98	0	30	16	14	14	dent	520	2.72428
1	76.2	7.9	CS	2011	CS11_WW	CS11_LIYT	B104	B104	AM242	242	USDA200367-283	CS10-GND5-242	CS11-LIYT-624B	5	624B	13	92	13_92	2	IRRI	67	68	1	205.7	71.1	41	3501	10.4	111	5172.47	97.94	2522	979	10	95	0	50	16	14	12	dent	1200	3.08279
1	76.2	7.9	CS	2011	CS11_WW	CS11_LIYT	Check2_28V81	Check2_28V81	AMC2	398	Check2_28V81	Check2_28V81	CS11-LIYT-625A	C	625A	13	93	13_93	2	IRRI	65	66	1	218.4	73.7	40	5604	11.9	142.9	8280	154.156	4268	1336	10	90	5	2	16	14	16	dent	320	2.51851
1	76.2	7.9	CS	2011	CS11_WW	CS11_LIYT	Check2_28V81	Check2_28V81	AMC2	398	Check2_28V81	Check2_28V81	CS11-LIYT-625B	C	625B	13	94	13_94	2	IRRI	65	66	1	223.5	73.7	44	5339	9	141.7	7887.35	151.68	4087	1251.67	11	98	5	5	16	16	16	dent	390	2.60206
1	76.2	7.9	CS	2011	CS11_WW	CS11_LIYT	P84c3BcXP390Bco/CMLc4F92-B-2-1-2-1-B-B	AAP245	AM056	56	PWilliams_074	CS10-GND4-056	CS11-LIYT-626A	4	626A	13	95	13_95	2	IRRI	68	69	1	208.3	96.5	40	3661	9.4	106.5	5408.34	103.549	2785	875.57	10	98	0	15	14	10	14	flint	520	2.72428
1	76.2	7.9	CS	2011	CS11_WW	CS11_LIYT	P84c3BcXP390Bco/CMLc4F92-B-2-1-2-1-B-B	AAP245	AM056	56	PWilliams_074	CS10-GND5-056	CS11-LIYT-626B	5	626B	13	96	13_96	2	IRRI	67	68	1	205.7	91.4	47	3537	8	99.6	5225.77	101.6	2658	879	10	95	0	5	12	12	14	flint	390	2.60206
1	76.2	7.9	CS	2011	CS11_WW	CS11_LIYT	Check4_DK68_05	Check4_DK68_05	AMC4	400	Check4_DK68_05	Check4_DeKalb68_05	CS11-LIYT-627A	C	627A	13	97	13_97	2	IRRI	63	63	0	193	63.5	47	4485	9.2	125.6	6626.24	127.148	3561	924.26	10	95	5	0	16	18	18	dent	330	2.53148
1	76.2	7.9	CS	2011	CS11_WW	CS11_LIYT	Check4_DK68_05	Check4_DK68_05	AMC4	400	Check4_DK68_05	Check4_DeKalb68_05	CS11-LIYT-627B	C	627B	13	98	13_98	2	IRRI	63	63	0	193	61	46	4722	13	139	6975.74	128.252	3706	1015.67	10	98	2	5	16	18	14	dent	93	2.01284
1	76.2	7.9	CS	2011	CS11_WW	CS11_LIYT	NC332	NC332	AM101	101	USDA200367-145	CS10-GND4-101	CS11-LIYT-628A	4	628A	13	99	13_99	2	IRRI	69	69	0	205.7	78.7	43	3533	14.4	106.7	5220.37	94.434	2449	1084	9	100	0	5	16	16	14	dent	150	2.20412
1	76.2	7.9	CS	2011	CS11_WW	CS11_LIYT	NC332	NC332	AM101	101	USDA200367-145	CS10-GND5-101	CS11-LIYT-628B	5	628B	13	100	13_100	2	IRRI	67	68	1	208.3	76.2	35	3365	9.2	101.3	4972.15	95.408	2195	1170	11	100	0	5	16	14	14	dent	200	2.32222
1	76.2	7.9	CS	2011	CS11_WW	CS11_LIYT	CML247	CML247	AM022	22	USDA200367-287	CS10-GND4-022	CS11-LIYT-629A	4	629A	13	101	13_101	2	IRRI	70	71	1	215.9	83.8	40	2688	11.7	92.2	3971.78	74.114	1769	919.28	10	100	0	5	16	16	16	dent	240	2.39794
1	76.2	7.9	CS	2011	CS11_WW	CS11_LIYT	CML247	CML247	AM022	22	USDA200367-287	CS10-GND5-022	CS11-LIYT-629B	5	629B	13	102	13_102	2	IRRI	68	70	2	221	86.4	40	2613	12.1	89.5	3860.98	71.72	1805	808	9	98	0	10	18	14	16	dent	200	2.32222
1	76.2	7.9	CS	2011	CS11_WW	CS11_LIYT	CI28A	CI28A	AM187	187	USDA200367-194	CS10-GND4-187	CS11-LIYT-630A	4	630A	13	103	13_103	2	IRRI	68	69	1	208.3	71.1	27	2575	8.9	88.9	3804.3	73.24	1633	942	10	98	0	15	14	12	18	dent	2000	3.3032
1	76.2	7.9	CS	2011	CS11_WW	CS11_LIYT	CI28A	CI28A	AM187	187	USDA200367-194	CS10-GND5-187	CS11-LIYT-630B	5	630B	13	104	13_104	2	IRRI	67	69	2	205.7	71.1	30	1737	11.8	92.4	2566.92	47.845	1016	721.37	10	98	0	20	14	12	12	dent	1700	3.233
1	76.2	7.9	CS	2011	CS11_WW	CS11_LIYT	GT-CY-2	GT_CY_2	AM091	91	PWilliams_091	CS10-GND4-091	CS11-LIYT-631A	4	631A	13	105	13_105	2	IRRI	67	69	2	208.3	66	37	1764	12.2	74.4	2606.37	48.36	1025	739	9	98	0	15	16	14	20	dent	1100	3.04532
1	76.2	7.9	CS	2011	CS11_WW	CS11_LIYT	GT-CY-2	GT_CY_2	AM091	91	PWilliams_091	CS10-GND5-091	CS11-LIYT-631B	5	631B	13	106	13_106	2	IRRI	67	67	0	193	68.6	40	3395	9.2	96.3	5016.4	96.257	2694	701	10	98	0	2	16	14	18	flint	190	2.30103
1	76.2	7.9	CS	2011	CS11_WW	CS11_LIYT	SC29	SC229	AM003	3	PWilliams_061	CS10-GND4-003	CS11-LIYT-632A	4	632A	13	107	13_107	2	IRRI	71	73	2	208.3	83.8	43	2684	8.9	83.1	3966.12	76.355	2123	561.65	10	98	5	5	16	16	16	flint	300	2.49136
1	76.2	7.9	CS	2011	CS11_WW	CS11_LIYT	SC29	SC229	AM003	3	PWilliams_061	CS10-GND5-003	CS11-LIYT-632B	5	632B	13	108	13_108	2	IRRI	70	71	1	218.4	86.4	40	2778	11.9	99.2	4104.48	76.417	2150	628.08	10	98	0	40	14	14	14	flint	480	2.6902
1	76.2	7.9	CS	2011	CS11_WW	CS11_LIYT	NC292	NC292	AM267	267	USDA200367-125	CS10-GND4-267	CS11-LIYT-633A	4	633A	14	108	14_108	2	IRRI	71	72	1	182.9	68.6	27	1189	12.2	92.2	1756.73	32.595	889	300	10	60	0	100	16	16	14	flint	1800	3.25768
1	76.2	7.9	CS	2011	CS11_WW	CS11_LIYT	NC292	NC292	AM267	267	USDA200367-125	CS10-GND5-267	CS11-LIYT-633B	5	633B	14	107	14_107	2	IRRI	70	71	1	182.9	66	39	1469	10.5	87.4	2170.53	41.053	1025	444	11	95	0	50	16	16	12	flint	1600	3.20683
1	76.2	7.9	CS	2011	CS11_WW	CS11_LIYT	CML423	CML423	AM303	303	PWilliams_027	CS10-GND4-303	CS11-LIYT-634A	4	634A	14	106	14_106	2	IRRI	65	67	2	190.5	76.2	40	4197	10.6	130.8	6201.18	117.157	3039	1158.19	11	98	0	5	16	14	14	dent	330	2.53148
1	76.2	7.9	CS	2011	CS11_WW	CS11_LIYT	CML423	CML423	AM303	303	PWilliams_027	CS10-GND5-303	CS11-LIYT-634B	5	634B	14	105	14_105	2	IRRI	63	66	3	193	73.7	43	4336	10.3	134.3	6406.5	121.442	3311	1025	11	98	0	5	14	16	14	dent	420	2.63347
1	76.2	7.9	CS	2011	CS11_WW	CS11_LIYT	NC372	NC372	AM209	209	USDA200367-165	CS10-GND4-209	CS11-LIYT-635A	4	635A	14	104	14_104	2	IRRI	72	73	1	193	88.9	22	1531	10.6	94.6	2261.6	42.728	490	1040.88	10	90	0	25	16	16	16	dent	1600	3.20683
1	76.2	7.9	CS	2011	CS11_WW	CS11_LIYT	NC372	NC372	AM209	209	USDA200367-165	CS10-GND5-209	CS11-LIYT-635B	5	635B	14	103	14_103	2	IRRI	68	70	2	190.5	88.9	29	930	12.8	70.6	1373.96	25.319	508	421.94	10	90	0	45	14	14	14	dent	1700	3.233
1	76.2	7.9	CS	2011	CS11_WW	CS11_LIYT	NC408		AM069	69	PWilliams_041	CS10-GND4-069	CS11-LIYT-636A	4	636A	14	102	14_102	2	IRRI	69	69	0	203.2	81.3	45	4628	11.7	114.1	6837.8	127.595	3302	1326	10	98	0	5	14	18	14	dent	320	2.51851
1	76.2	7.9	CS	2011	CS11_WW	CS11_LIYT	NC408		AM069	69	PWilliams_041	CS10-GND5-069	CS11-LIYT-636B	5	636B	14	101	14_101	2	IRRI	68	69	1	210.8	91.4	41	3311	13.7	88.7	4892.22	89.222	2495	816.53	10	100	0	10	14	14	14	dent	480	2.6902
1	76.2	7.9	CS	2011	CS11_WW	CS11_LIYT	Mp07:121		AM059	59	PWilliams_075	CS10-GND4-059	CS11-LIYT-637A	4	637A	14	100	14_100	2	IRRI	68	69	1	218.4	88.9	39	3144	12.5	110.6	4644.74	85.886	2277	866.75	10	98	0	10	16	16	18	dent	280	2.4624
1	76.2	7.9	CS	2011	CS11_WW	CS11_LIYT	Mp07:121		AM059	59	PWilliams_075	CS10-GND5-059	CS11-LIYT-637B	5	637B	14	99	14_99	2	IRRI	67	66	-1	213.4	88.9	41	3592	12.1	99.4	5306.45	98.571	2672	920	10	95	0	20	16	16	14	dent	500	2.70757
1	76.2	7.9	CS	2011	CS11_WW	CS11_LIYT	A&M407-005	A&M_407_005	AM320	320	PWilliams_003	CS10-GND4-320	CS11-LIYT-638A	4	638A	14	98	14_98	2	IRRI	68	69	1	193	71.1	31	2343	9	84.3	3461.95	66.576	1542	801	10	98	0	10	16	14	16	dent	2400	3.38202
1	76.2	7.9	CS	2011	CS11_WW	CS11_LIYT	A&M407-005	A&M_407_005	AM320	320	PWilliams_003	CS10-GND5-320	CS11-LIYT-638B	5	638B	14	97	14_97	2	IRRI	65	66	1	190.5	68.6	29	2225	10.1	87.7	3286.79	62.443	1461	764.09	10	98	0	50	18	16	14	dent	2400	3.38202
1	76.2	7.9	CS	2011	CS11_WW	CS11_LIYT	A214N	A214N	AM257	257	USDA200367-218	CS10-GND4-257	CS11-LIYT-639A	4	639A	14	96	14_96	2	IRRI	65	65	0	188	73.7	28	2607	10.1	115.6	3851.28	73.168	1588	1019.16	10	98	2	30	14	16	14	dent	3100	3.49276
1	76.2	7.9	CS	2011	CS11_WW	CS11_LIYT	A214N	A214N	AM257	257	USDA200367-218	CS10-GND5-257	CS11-LIYT-639B	5	639B	14	95	14_95	2	IRRI	64	65	1	190.5	71.1	32	2160	7.6	106.1	3191.84	62.326	1501	659	9	95	0	20	12	14	14	dent	1400	3.14922
1	76.2	7.9	CS	2011	CS11_WW	CS11_LIYT	Tx303	Tx303	AM164	164	USDA200367-025	CS10-GND4-164	CS11-LIYT-640A	4	640A	14	94	14_94	2	IRRI	69	71	2	223.5	83.8	41	4255	10.5	98.3	6286.05	118.893	3248	1006.98	10	100	0	5	16	16	18	dent	410	2.62325
1	76.2	7.9	CS	2011	CS11_WW	CS11_LIYT	Tx303	Tx303	AM164	164	USDA200367-025	CS10-GND5-164	CS11-LIYT-640B	5	640B	14	93	14_93	2	IRRI	68	69	1	215.9	86.4	38	3416	11.2	111.2	5046.52	94.702	2440	975.4	10	98	0	5	14	16	14	dent	310	2.50515
1	76.2	7.9	CS	2011	CS11_WW	CS11_LIYT	B76	B76	AM269	269	USDA200367-241	CS10-GND4-269	CS11-LIYT-641A	4	641A	14	92	14_92	2	IRRI	69	69	0	193	61	40	3282	10.8	91	4848.9	91.404	2395	887	10	95	0	5	16	16	14	dent	760	2.88649
1	76.2	7.9	CS	2011	CS11_WW	CS11_LIYT	B76	B76	AM269	269	USDA200367-241	CS10-GND5-269	CS11-LIYT-641B	5	641B	14	91	14_91	2	IRRI	68	67	-1	205.7	66	35	2570	10	86.1	3797.73	72.231	2018	552	10	95	0	20	16	14	16	dent	970	2.99123
1	76.2	7.9	CS	2011	CS11_WW	CS11_LIYT	A680	A680	AM313	313	USDA200367-038	CS10-GND4-313	CS11-LIYT-642A	4	642A	14	90	14_90	2	IRRI	70	71	1	182.9	66	25	1308	13.7	67.1	1932.49	35.244	821	487	10	98	0	10	16	14	16	dent	1100	3.04532
1	76.2	7.9	CS	2011	CS11_WW	CS11_LIYT	A680	A680	AM313	313	USDA200367-038	CS10-GND5-313	CS11-LIYT-642B	5	642B	14	89	14_89	2	IRRI	70	71	1	188	71.1	22	561	11.2	76.6	829.226	15.561	222	339	10	80	0	50	16	14	14	dent	2200	3.34439
1	76.2	7.9	CS	2011	CS11_WW	CS11_LIYT	Check3_26V21	Check3_26V21	AMC3	399	Check3_26V21	Check3_26V21	CS11-LIYT-643A	C	643A	14	88	14_88	2	IRRI	68	69	1	190.5	55.9	38	3292	12.3	106.7	4863.71	90.141	2236	1055.78	10	98	0	2	16	12	16	dent	310	2.50515
1	76.2	7.9	CS	2011	CS11_WW	CS11_LIYT	Check3_26V21	Check3_26V21	AMC3	399	Check3_26V21	Check3_26V21	CS11-LIYT-643B	C	643B	14	87	14_87	2	IRRI	68	69	1	193	53.3	44	2661	10.1	99.3	3930.77	74.678	1851	809.88	10	98	0	2	16	16	16	dent	740	2.87506
1	76.2	7.9	CS	2011	CS11_WW	CS11_LIYT	[Cuba/GuadC3F34-2-1-1-B-B-BxCML264Q]-1-1	AAP275	AM141	141	PWilliams_094	CS10-GND4-141	CS11-LIYT-644A	4	644A	14	86	14_86	2	IRRI	69	70	1	203.2	58.4	34	3393	11.8	121.3	5012.75	93.433	2517	875.43	10	98	0	5	14	16	14	flint	140	2.17609
1	76.2	7.9	CS	2011	CS11_WW	CS11_LIYT	[Cuba/GuadC3F34-2-1-1-B-B-BxCML264Q]-1-1	AAP275	AM141	141	PWilliams_094	CS10-GND5-141	CS11-LIYT-644B	5	644B	14	85	14_85	2	IRRI	68	69	1	195.6	66	43	1710	10.99		2526.48	47.522	1710
1	76.2	7.9	CS	2011	CS11_WW	CS11_LIYT	DE2	DE2	AM277	277	USDA200367-295	CS10-GND4-277	CS11-LIYT-645A	4	645A	14	84	14_84	2	IRRI	68	69	1	190.5	53.3	24	1703	9.1	92.6	2515.45	48.321	894	809	10	90	0	10	16	16	18	dent	360	2.5682
1	76.2	7.9	CS	2011	CS11_WW	CS11_LIYT	DE2	DE2	AM277	277	USDA200367-295	CS10-GND5-277	CS11-LIYT-645B	5	645B	14	83	14_83	2	IRRI	67	68	1	180.3	53.3	11	1287	13.2	112.5	1901.37	34.877	245	1042	10	98	2	25	18	18	16	dent	460	2.6721
1	76.2	7.9	CS	2011	CS11_WW	CS11_LIYT	Mp707	Mp707	AM061	61	PWilliams_079	CS10-GND4-061	CS11-LIYT-646A	4	646A	14	82	14_82	2	IRRI	71	73	2	193	61	41	1801	5.8	97.6	2661.18	52.976	1374	426.83	10	80	0	50	16	16	16	dent	670	2.83251
1	76.2	7.9	CS	2011	CS11_WW	CS11_LIYT	Mp707	Mp707	AM061	61	PWilliams_079	CS10-GND5-061	CS11-LIYT-646B	5	646B	14	81	14_81	2	IRRI	70	72	2	177.8	61	39	966	12.6	89.4	1427.61	26.368	603	363	10	98	0	10	14	16	14	flint	1500	3.17898
1	76.2	7.9	CS	2011	CS11_WW	CS11_LIYT	Nei402011-B-B-B	AAP261	AM030	30	PWilliams_084	CS10-GND4-030	CS11-LIYT-647A	4	647A	14	80	14_80	2	IRRI	69	69	0	188	63.5	38	1805	12	87.1	2666.14	49.582	1234	570.8	10	98	0	10	14	14	14	dent	870	2.94448
1	76.2	7.9	CS	2011	CS11_WW	CS11_LIYT	Nei402011-B-B-B	AAP261	AM030	30	PWilliams_084	CS10-GND5-030	CS11-LIYT-647B	5	647B	14	79	14_79	2	IRRI	67	67	0	190.5	66	39	2344	10.1	89.9	3462.67	65.785	1810	533.87	10	95	0	25	14	12	16	dent	1700	3.233
1	76.2	7.9	CS	2011	CS11_WW	CS11_LIYT	U267Y	U267Y	AM038	38	USDA200367-176	CS10-GND4-038	CS11-LIYT-648A	4	648A	14	78	14_78	2	IRRI	69	69	0	195.6	73.7	40	2622	10.3	101.1	3873.33	73.423	1851	771	10	98	5	5	16	16	14	flint	590	2.77815
1	76.2	7.9	CS	2011	CS11_WW	CS11_LIYT	U267Y	U267Y	AM038	38	USDA200367-173	CS10-GND5-038	CS11-LIYT-648B	5	648B	14	77	14_77	2	IRRI	68	68	0	195.6	76.2	39	2133	15.9	91.3	3151.55	56.011	1415	717.91	10	98	0	5	18	16	16	dent	1000	3.00432
1	76.2	7.9	CS	2011	CS11_WW	CS11_LIYT	NC232	NC232	AM155	155	USDA200367-005	CS10-GND4-155	CS11-LIYT-649A	4	649A	14	76	14_76	2	IRRI	68	68	0	195.6	61	37	1929	9.1	76	2849.42	54.736	1216	713	11	98	0	5	18	18	18	dent	1400	3.14922
1	76.2	7.9	CS	2011	CS11_WW	CS11_LIYT	NC232	NC232	AM155	155	USDA200367-005	CS10-GND5-155	CS11-LIYT-649B	5	649B	14	75	14_75	2	IRRI	67	67	0	182.9	55.9	37	1945	6.9	88.9	2873.91	56.543	1288	657	10	95	10	25	20	20	20	dent	2500	3.39967
1	76.2	7.9	CS	2011	CS11_WW	CS11_LIYT	Pa762	Pa762	AM314	314	USDA200367-167	CS10-GND4-314	CS11-LIYT-650A	4	650A	14	74	14_74	2	IRRI	64	67	3	182.9	61	21	1550	11.4	84.9	2289.97	42.876	912	638.24	11	95	2	10	16	16	14	dent	760	2.88649
1	76.2	7.9	CS	2011	CS11_WW	CS11_LIYT	Pa762	Pa762	AM314	314	USDA200367-167	CS10-GND5-314	CS11-LIYT-650B	5	650B	14	73	14_73	2	IRRI	62	64	2	167.6	58.4	42	1401	9.3	90.5	2069.21	39.661	953	448	11	98	2	5	14	18	14	dent	1900	3.28103
1	76.2	7.9	CS	2011	CS11_WW	CS11_LIYT	CML10	CML10	AM020	20	USDA200367-061	CS10-GND4-020	CS11-LIYT-651A	4	651A	14	72	14_72	2	IRRI	70	71	1	208.3	76.2	38	1826	9.6	80	2697.2	51.527	1275	551	10	75	0	5	12	12	14	dent	910	2.96379
1	76.2	7.9	CS	2011	CS11_WW	CS11_LIYT	CML10	CML10	AM020	20	USDA200367-061	CS10-GND5-020	CS11-LIYT-651B	5	651B	14	71	14_71	2	IRRI	68	69	1	193	78.7	34	1532	9.7	63.1	2263.94	43.202	1098	434.65	10	95	2	10	12	14	12	dent	1200	3.08279
1	76.2	7.9	CS	2011	CS11_WW	CS11_LIYT	NC358	NC358	AM233	233	USDA200367-158	CS10-GND4-233	CS11-LIYT-652A	4	652A	14	70	14_70	2	IRRI	64	68	4	167.6	48.3	41	1659	11.9	75.58	2451.33	45.639	1111	547.88	10	98	0	10	14	18	18	flint	540	2.74036
1	76.2	7.9	CS	2011	CS11_WW	CS11_LIYT	NC358	NC358	AM233	233	USDA200367-158	CS10-GND5-233	CS11-LIYT-652B	5	652B	14	69	14_69	2	IRRI	65	64	-1	167.6	48.3	35	1848	12	93	2731.02	50.788	1197	651	10	95	0	2	16	14	16	flint	1100	3.04532
1	76.2	7.9	CS	2011	CS11_WW	CS11_LIYT	Mp714	Mp714	AM139	139	PWilliams_035	CS10-GND4-139	CS11-LIYT-653A	4	653A	14	68	14_68	2	IRRI	66	68	2	177.8	58.4	37	1818	6.3	74.3	2685.58	53.178	1166	652	10	95	0	5	16	16	18	dent	830	2.92428
1	76.2	7.9	CS	2011	CS11_WW	CS11_LIYT	Mp714	Mp714	AM139	139	PWilliams_035	CS10-GND5-139	CS11-LIYT-653B	5	653B	14	67	14_67	2	IRRI	65	66	1	167.6	61	45	2586	4.7	81.4	3821.36	76.96	1891	695	11	95	5	15	18	16	18	dent	1200	3.08279
1	76.2	7.9	CS	2011	CS11_WW	CS11_LIYT	B109	B109	AM298	298	USDA200367-293	CS10-GND4-298	CS11-LIYT-654A	4	654A	14	66	14_66	2	IRRI	70	69	-1	185.4	58.4	32	1074	10.8	66.5	1586.12	29.899	640	434	10	98	0	20	14	16	14	flint	2100	3.32428
1	76.2	7.9	CS	2011	CS11_WW	CS11_LIYT	B109	B109	AM298	298	USDA200367-293	CS10-GND5-298	CS11-LIYT-654B	5	654B	14	65	14_65	2	IRRI	67	69	2	188	63.5	32	1133	10.5	77.8	1673.61	31.654	667	466	10	95	0	20	14	14	14	dent	1200	3.08279
1	76.2	7.9	CS	2011	CS11_WW	CS11_LIYT	Mp04:96	Mp04_96	AM070	70	PWilliams_044	CS10-GND4-070	CS11-LIYT-655A	4	655A	14	64	14_64	2	IRRI	70	71	1	208.3	86.4	39	3209	8.2	92.5	4740.83	91.971	2377	832	10	100	0	20	12	14	14	dent	270	2.44716
1	76.2	7.9	CS	2011	CS11_WW	CS11_LIYT	Mp04:96	Mp04_96	AM070	70	PWilliams_044	CS10-GND5-070	CS11-LIYT-655B	5	655B	14	63	14_63	2	IRRI	68	69	1	218.4	83.8	34	2100	12.2	91.1	3102.35	57.563	1225	875.12	10	98	0	5	16	14	16	dent	170	2.25527
1	76.2	7.9	CS	2011	CS11_WW	CS11_LIYT	KUI2021	KUI2021	AM149	149	USDA200367-112	CS10-GND4-149	CS11-LIYT-656A	4	656A	14	62	14_62	2	IRRI	69	69	0	213.4	76.2	32	3219	6.7	109.7	4755.22	93.758	2155	1064	10	98	0	10	20	18	18	dent	350	2.5563
1	76.2	7.9	CS	2011	CS11_WW	CS11_LIYT	KUI2021	KUI2021	AM149	149	USDA200367-112	CS10-GND5-149	CS11-LIYT-656B	5	656B	14	61	14_61	2	IRRI	68	68	0	210.8	76.2	35	3050	8.1	99.1	4506.06	87.512	2073	977	10	98	0	5	16	20	14	dent	600	2.78533
1	76.2	7.9	CS	2011	CS11_WW	CS11_LIYT	A&MY07_219	A&M_Y07_219	AM200	200	PWilliams_063	CS10-GND4-200	CS11-LIYT-657A	4	657A	14	60	14_60	2	IRRI	69	69	0	218.4	83.8	42	4119	10.5	123.7	6085.76	115.105	2921	1198	10	98	0	5	16	18	16	flint	1400	3.14922
1	76.2	7.9	CS	2011	CS11_WW	CS11_LIYT	A&MY07_219	A&M_Y07_219	AM200	200	PWilliams_063	CS10-GND5-200	CS11-LIYT-657B	5	657B	14	59	14_59	2	IRRI	67	68	1	210.8	83.8	37	3735	12.9	108.1	5518.03	101.568	2472	1262.79	10	98	0	5	16	14	14	flint	750	2.88081
1	76.2	7.9	CS	2011	CS11_WW	CS11_LIYT	NC330	NC330	AM179	179	USDA200367-144	CS10-GND4-179	CS11-LIYT-658A	4	658A	14	58	14_58	2	IRRI	72	72	0	193	71.1	34	1063	11.1	90.3	1571.2	29.518	689	374	10	80	0	25	16	16	16	flint	820	2.91908
1	76.2	7.9	CS	2011	CS11_WW	CS11_LIYT	NC330	NC330	AM179	179	USDA200367-144	CS10-GND5-179	CS11-LIYT-658B	5	658B	14	57	14_57	2	IRRI	71	71	0	190.5	73.7	38	617	10.99		911.409	17.143	617
1	76.2	7.9	CS	2011	CS11_WW	CS11_LIYT	SC55	SC55	AM035	35	USDA200367-171	CS10-GND4-035	CS11-LIYT-659A	4	659A	14	56	14_56	2	IRRI	70	71	1	215.9	101.6	42	3269	10	110.1	4829.69	91.858	2395	874	10	95	0	5	14	14	14	dent	280	2.4624
1	76.2	7.9	CS	2011	CS11_WW	CS11_LIYT	SC55	SC55	AM035	35	USDA200367-171	CS10-GND5-035	CS11-LIYT-659B	5	659B	14	55	14_55	2	IRRI	68	69	1	215.9	94	41	3514	10.6	90.5	5191.11	98.074	2558	955.33	10	98	0	2	14	16	16	dent	340	2.54407
1	76.2	7.9	CS	2011	CS11_WW	CS11_LIYT	Mo47	Mo47	AM368	368	USDA200367-254	CS10-GND4-368	CS11-LIYT-660A	4	660A	14	54	14_54	2	IRRI	62	63	1	195.6	63.5	33	3243	11.4	104.2	4790.96	89.704	2368	875	10	100	0	5	16	16	14	dent	840	2.92942
1	76.2	7.9	CS	2011	CS11_WW	CS11_LIYT	Mo47	Mo47	AM368	368	USDA200367-254	CS10-GND5-368	CS11-LIYT-660B	5	660B	14	53	14_53	2	IRRI	61	62	1	185.4	53.3	36	2434	11.1	116.2	3596.71	67.571	1569	865	9	98	0	5	16	16	12	dent	350	2.5563
1	76.2	7.9	CS	2011	CS11_WW	CS11_LIYT	CML238	CML238	AM083	83	USDA200367-075	CS10-GND4-083	CS11-LIYT-661A	4	661A	14	52	14_52	2	IRRI	68	69	1	195.6	71.1	45	4229	9.9	121.1	6248.7	118.979	3139	1090.56	10	98	0	0	16	18	14	flint	76	1.9345
1	76.2	7.9	CS	2011	CS11_WW	CS11_LIYT	CML238	CML238	AM083	83	USDA200367-075	CS10-GND5-083	CS11-LIYT-661B	5	661B	14	51	14_51	2	IRRI	67	66	-1	193	71.1	40	3480	11.9	127.8	5142.09	95.735	2563	917.62	10	95	0	15	14	16	14	flint	320	2.51851
1	76.2	7.9	CS	2011	CS11_WW	CS11_LIYT	NC260	NC260	AM261	261	USDA200367-123	CS10-GND4-261	CS11-LIYT-662A	4	662A	14	50	14_50	2	IRRI	67	66	-1	205.7	73.7	40	3819	7.8	100.5	5642	109.931	2726	1092.69	10	98	0	2	14	18	16	dent	610	2.79239
1	76.2	7.9	CS	2011	CS11_WW	CS11_LIYT	NC260	NC260	AM261	261	USDA200367-123	CS10-GND5-261	CS11-LIYT-662B	5	662B	14	49	14_49	2	IRRI	65	65	0	193	73.7	41	3988	11.7	106.6	5891.54	109.937	3053	935	10	95	0	20	16	16	16	dent	1600	3.20683
1	76.2	7.9	CS	2011	CS11_WW	CS11_LIYT	Check3_26V21	Check3_26V21	AMC3	399	Check3_26V21	Check3_26V21	CS11-LIYT-663A	C	663A	14	48	14_48	2	IRRI	67	66	-1	205.7	61	45	5226	12.6	106.7	7721.54	142.617	4110	1116.76	10	98	0	2	18	14	16	dent	200	2.32222
1	76.2	7.9	CS	2011	CS11_WW	CS11_LIYT	Check3_26V21	Check3_26V21	AMC3	399	Check3_26V21	Check3_26V21	CS11-LIYT-663B	C	663B	14	47	14_47	2	IRRI	67	66	-1	203.2	61	44	5149	10.6	112.8	7606.74	143.711	3955	1193.28	10	100	0	5	14	12	16	dent	2200	3.34439
1	76.2	7.9	CS	2011	CS11_WW	CS11_LIYT	B73	B73	AM308	308	USDA200367-240	CS10-GND4-308	CS11-LIYT-664A	4	664A	14	46	14_46	2	IRRI	70	72	2	188	63.5	22	1417	14.8	100.4	2093.29	37.69	699	718.31	9	98	2	5	16	16	14	dent	1900	3.28103
1	76.2	7.9	CS	2011	CS11_WW	CS11_LIYT	B73	B73	AM308	308	USDA200367-240	CS10-GND5-308	CS11-LIYT-664B	5	664B	14	45	14_45	2	IRRI	68	69	1	180.3	66	26	1493	11.4	84.4	2206.24	41.309	925	567.96	10	98	0	25	14	16	14	dent	2200	3.34439
1	76.2	7.9	CS	2011	CS11_WW	CS11_LIYT	LaPostaSeqC7-F180-1-1-2-2-B-B	AAP242	AM054	54	PWilliams_072	CS10-GND4-054	CS11-LIYT-665A	4	665A	14	44	14_44	2	IRRI	70	69	-1	205.7	78.7	47	3771	11.3	92.3	5571.74	104.441	3039	732.15	10	98	0	2	16	14	16	flint	730	2.86923
1	76.2	7.9	CS	2011	CS11_WW	CS11_LIYT	LaPostaSeqC7-F180-1-1-2-2-B-B	AAP242	AM054	54	PWilliams_072	CS10-GND5-054	CS11-LIYT-665B	5	665B	14	43	14_43	2	IRRI	69	68	-1	208.3	81.3	44	3367	11.2	89	4974.98	93.36	2776	591.32	10	95	0	2	16	18	16	flint	170	2.25527
1	76.2	7.9	CS	2011	CS11_WW	CS11_LIYT	Check1_BH9014	Check1_BH9014	AMC1	397	Check1_BH9014	Check1_BH9014	CS11-LIYT-666A	C	666A	15	43	15_43	2	IRRI	69	69	0	195.6	61	37	2393	9.7	93.1	3534.93	67.457	1565	827.72	10	100	0	20	12	14	14	dent	1300	3.11727
1	76.2	7.9	CS	2011	CS11_WW	CS11_LIYT	Check1_BH9014	Check1_BH9014	AMC1	397	Check1_BH9014	Check1_BH9014	CS11-LIYT-666B	C	666B	15	44	15_44	2	IRRI	69	69	0	203.2	68.6	38	1987	11.5	103.5	2935.62	54.903	1184	803.09	10	100	0	25	12	14	10	dent	590	2.77815
1	76.2	7.9	CS	2011	CS11_WW	CS11_LIYT	NC258	NC258	AM148	148	USDA200367-227	CS10-GND4-148	CS11-LIYT-667A	4	667A	15	45	15_45	2	IRRI	70	71	1	218.4	71.1	40	2467	10	93.9	3645	69.326	1701	766.14	10	98	0	15	14	16	14	dent	1200	3.08279
1	76.2	7.9	CS	2011	CS11_WW	CS11_LIYT	NC258	NC258	AM148	148	USDA200367-227	CS10-GND5-148	CS11-LIYT-667B	5	667B	15	46	15_46	2	IRRI	67	69	2	195.6	73.7	41	2915	11	90.1	4306.33	80.994	1987	928	10	98	0	5	20	18	16	dent	260	2.43136
1	76.2	7.9	CS	2011	CS11_WW	CS11_LIYT	CML69	CML69	AM114	114	USDA200367-183	CS10-GND4-114	CS11-LIYT-668A	4	668A	15	47	15_47	2	IRRI	69	69	0	208.3	81.3	38	2594	12	95.3	3832.22	71.267	2023	570.81	10	100	0	15	14	14	14	dent	690	2.8451
1	76.2	7.9	CS	2011	CS11_WW	CS11_LIYT	CML69	CML69	AM114	114	USDA200367-183	CS10-GND5-114	CS11-LIYT-668B	5	668B	15	48	15_48	2	IRRI	68	68	0	205.7	81.3	33	2758	11.4	93.2	4075.04	76.299	1991	766.91	10	98	2	5	14	10	14	flint	150	2.20412
1	76.2	7.9	CS	2011	CS11_WW	CS11-L4SD	Ki21	Ki21	AM189	189	USDA200367-109	CS10-GND4-189	CS11-L4SD-101A	4	101A	16	22	16_22	1	NIRRI	67	72	5	172.7	81.3	34	460	10.1	112.1	679.621	12.912		460		95	20	45	14	12	12
1	76.2	7.9	CS	2011	CS11_WW	CS11-L4SD	Va59	Va59	AM336	336	USDA200367-012	CS10-GND4-336	CS11-L4SD-102A	4	102A	16	21	16_21	1	NIRRI	68	72	4	177.8	63.5	32	697	9.3	88.8	1029.77	19.738		697		60	30	50	12	12	14
1	76.2	7.9	CS	2011	CS11_WW	CS11-L4SD	Ky21	Ky21	AM129	129	USDA200367-113	CS10-GND4-129	CS11-L4SD-103A	4	103A	16	20	16_20	1	NIRRI	72	74	2	188	86.4	32	1012	9.7	87.6	1495.17	28.532		1012		98	2	25	12	12	12
1	76.2	7.9	CS	2011	CS11_WW	CS11-L4SD	Check3_26V21	Check3_26V21	AMC3	399	Check3_26V21	Check3_26V21	CS11-L4SD-104A	C	104A	16	19	16_19	1	NIRRI	68	70	2	188	63.5	46	1737	10.5	87.5	2566.31	48.539		1737		98	20	0	12	14	14
1	76.2	7.9	CS	2011	CS11_WW	CS11-L4SD	LaPostaSeqC7-F64-2-4-1-1-B-B-B	AAP122	AM086	86	PWilliams_033	CS10-GND4-086	CS11-L4SD-105A	4	105A	16	18	16_18	1	NIRRI	69	70	1	175.3	71.1	39	1723	12.1	75.9	2545.62	47.287		1723		98	5	25	12	14	12
1	76.2	7.9	CS	2011	CS11_WW	CS11-L4SD	W401		AM383	383	USDA200367-176	CS10-GND4-383	CS11-L4SD-106A	4	106A	16	17	16_17	1	NIRRI	64	65	1	157.5	61	30	1234	9.6	72.9	1823.16	34.83		1234		95	5	20	12	14	16
1	76.2	7.9	CS	2011	CS11_WW	CS11-L4SD	Check2_28V81	Check2_28V81	AMC2	398	Check2_28V81	Check2_28V81	CS11-L4SD-107A	C	107A	16	16	16_16	1	NIRRI	67	69	2	188	58.4	40	1958	10.6	91.7	2892.82	54.653		1958		98	30	5	14	16	16
1	76.2	7.9	CS	2011	CS11_WW	CS11-L4SD	Check4_DK68_05	Check4_DK68_05	AMC4	400	Check4_DK68_05	Check4_DeKalb68_05	CS11-L4SD-108A	C	108A	16	15	16_15	1	NIRRI	65	69	4	165.1	50.8	44	1503	9.6	76.1	2220.59	42.422		1503		95	30	15	16	16	14
1	76.2	7.9	CS	2011	CS11_WW	CS11-L4SD	B64	B64	AM111	111	USDA200367-232	CS10-GND4-111	CS11-L4SD-109A	4	109A	16	14	16_14	1	NIRRI	70	72	2	182.9	68.6	43	605	9.2	97.5	893.849	17.152		605		95	45	15	12	16	12
1	76.2	7.9	CS	2011	CS11_WW	CS11-L4SD	Check1_BH9014	Check1_BH9014	AMC1	397	Check1_BH9014	Check1_BH9014	CS11-L4SD-110A	C	110A	16	13	16_13	1	NIRRI	71	73	2	172.7	73.7	40	1283	10.8	80	1895.55	35.732		1283		100	2	5	12	12	12
1	76.2	7.9	CS	2011	CS11_WW	CS11-L4SD	NC368	NC368	AM185	185	USDA200367-163	CS10-GND4-185	CS11-L4SD-111A	4	111A	16	12	16_12	1	NIRRI	74	74	0	167.6	73.7	34	265	8.7	73.1	391.521	7.554		265		90	10	45	12	14	14
1	76.2	7.9	CS	2011	CS11_WW	CS11-L4SD	Check3_26V21	Check3_26V21	AMC3	399	Check3_26V21	Check3_26V21	CS11-L4SD-112A	C	112A	16	11	16_11	1	NIRRI	69	71	2	185.4	55.9	46	1293	10.4	80.8	1910.33	36.172		1293		98	30	5	12	14	16
1	76.2	7.9	CS	2011	CS11_WW	CS11-L4SD	Check1_BH9014	Check1_BH9014	AMC1	397	Check1_BH9014	Check1_BH9014	CS11-L4SD-113A	C	113A	16	10	16_10	1	NIRRI	70	72	2	182.9	55.9	32	1094	9.5	85.1	1616.32	30.912		1094		95	5	15	12	12	12
1	76.2	7.9	CS	2011	CS11_WW	CS11-L4SD	C49A	C49A	AM387	387	USDA200367-056	CS10-GND4-387	CS11-L4SD-114A	4	114A	16	9	16_9	1	NIRRI	65	67	2	167.6	48.3	31	673	8.2	66.4	994.315	19.29		673		98	5	5	14	12	10
1	76.2	7.9	CS	2011	CS11_WW	CS11-L4SD	CML277	CML277	AM116	116	USDA200367-290	CS10-GND4-116	CS11-L4SD-115A	4	115A	16	8	16_8	1	NIRRI	71	73	2	172.7	71.1	42	898	11.5	83.9	1326.74	24.813		898		98	2	10	14	14	16
1	76.2	7.9	CS	2011	CS11_WW	CS11-L4SD	Va99	Va99	AM262	262	USDA200367-044	CS10-GND4-262	CS11-L4SD-116A	4	116A	16	7	16_7	1	NIRRI	69	70	1	177.8	61	29	1275	9.3	68.3	1883.73	36.106		1275		95	10	10	14	16	16
1	76.2	7.9	CS	2011	CS11_WW	CS11-L4SD	38-11	38_11	AM103	103	USDA200367-047	CS10-GND4-103	CS11-L4SD-117A	4	117A	16	6	16_6	1	NIRRI	69	71	2	195.6	83.8	6	431	10.2	91.6	636.775	12.084		431		98	2	10	16	16	16
1	76.2	7.9	CS	2011	CS11_WW	CS11-L4SD	LaPostaSeqC7-F123-3-1-1-2-B-B-B	AAP210	AM177	177	PWilliams_053	CS10-GND4-177	CS11-L4SD-118A	4	118A	16	5	16_5	1	NIRRI	72	73	1	180.3	68.6	47	946	9.9	78.9	1397.65	26.612		946		98	10	20	14	18	14
1	76.2	7.9	CS	2011	CS11_WW	CS11-L4SD	A619	A619	AM357	357	USDA200367-267	CS10-GND4-357	CS11-L4SD-119A	4	119A	17	5	17_5	1	NIRRI	68	71	3	177.8	48.3	30	871	10	72.6	1286.85	24.475		871		95	10	35	16	14	16
1	76.2	7.9	CS	2011	CS11_WW	CS11-L4SD	DE811	DE811	AM159	159	USDA200367-246	CS10-GND4-159	CS11-L4SD-120A	4	120A	17	6	17_6	1	NIRRI	72	75	3	175.3	73.7	34	728	8.5	67.9	1075.57	20.798		728		98	5	30	14	16	16
1	76.2	7.9	CS	2011	CS11_WW	CS11-L4SD	CML432	Mp305	AM120	120	PWilliams_049	CS10-GND4-120	CS11-L4SD-121A	4	121A	17	7	17_7	1	NIRRI	70	71	1	190.5	76.2	47	1404	11.1	99.1	2074.32	38.97		1404		98	5	25	14	10	12
1	76.2	7.9	CS	2011	CS11_WW	CS11-L4SD	CML254	CML254	AM014	14	USDA200367-288	CS10-GND4-014	CS11-L4SD-122A	4	122A	17	8	17_8	1	NIRRI	84	85	1	195.6	83.8	41	1173	13.9	95.7	1733.03	31.533		1173		98	5	10	14	14	10
1	76.2	7.9	CS	2011	CS11_WW	CS11-L4SD	M162W	M162W	AM168	168	USDA200367-117	CS10-GND4-168	CS11-L4SD-123A	4	123A	17	9	17_9	1	NIRRI	72	77	5	175.3	78.7	29	783	11	91.8	1156.83	21.758		783		95	15	35	14	14	16
1	76.2	7.9	CS	2011	CS11_WW	CS11-L4SD	Check4_DK68_05	Check4_DK68_05	AMC4	400	Check4_DK68_05	Check4_DeKalb68_05	CS11-L4SD-124A	C	124A	17	10	17_10	1	NIRRI	68	69	1	165.1	53.3	33	1067	10.2	86.1	1576.42	29.916		1067		98	25	25	16	14	14
1	76.2	7.9	CS	2011	CS11_WW	CS11-L4SD	CI91BGoodman-Buckler	CI91B	AM160	160	USDA200367-189	CS10-GND4-160	CS11-L4SD-125A	4	125A	17	11	17_11	1	NIRRI	72	78	6	172.7	76.2	15	301	8.5	60.4	444.708	8.599		301		98	5	10	14	16	16
1	76.2	7.9	CS	2011	CS11_WW	CS11-L4SD	B77	B77	AM245	245	USDA200367-298	CS10-GND4-245	CS11-L4SD-126A	4	126A	17	12	17_12	1	NIRRI	70	71	1	175.3	81.3	38	586	9	72.1	865.778	16.65		586		95	5	25	14	14	16
1	76.2	7.9	CS	2011	CS11_WW	CS11-L4SD	CML432	CML432	AM119	119	PWilliams_049	CS10-GND4-119	CS11-L4SD-127A	4	127A	17	13	17_13	1	NIRRI	71	72	1	182.9	71.1	38	690	10.1	70.7	1019.43	19.367		690		98	15	20	12	12	14
1	76.2	7.9	CS	2011	CS11_WW	CS11-L4SD	GT-AT819	GT_AT819	AM301	301	PWilliams_009	CS10-GND4-301	CS11-L4SD-128A	4	128A	17	14	17_14	1	NIRRI	68	69	1	160	48.3	29	840	9.2	64.2	1241.05	23.814		840		98	15	20	14	14	16
1	76.2	7.9	CS	2011	CS11_WW	CS11-L4SD	33-16	33_16	AM307	307	USDA200367-049	CS10-GND4-307	CS11-L4SD-129A	4	129A	17	15	17_15	1	NIRRI	60	63	3	147.3	45.7	39	1024	8	66.6	1512.89	29.414		1024		95	10	10	14	10	12
1	76.2	7.9	CS	2011	CS11_WW	CS11-L4SD	Ms71	MS71	AM370	370	USDA200367-265	CS10-GND4-370	CS11-L4SD-130A	4	130A	17	16	17_16	1	NIRRI	63	65	2	154.9	48.3	28	1117	9	79.4	1650.3	31.736		1117		98	5	5	14	14	16
1	76.2	7.9	CS	2011	CS11_WW	CS11-L4SD	H95	H95	AM285	285	USDA200367-022	CS10-GND4-285	CS11-L4SD-131A	4	131A	17	17	17_17	1	NIRRI	71	72	1	200.7	68.6	40	1139	9.9	76.6	1682.8	32.041		1139		98	10	15	14	14	14
1	76.2	7.9	CS	2011	CS11_WW	CS11-L4SD	NC362	NC362	AM203	203	USDA200367-160	CS10-GND4-203	CS11-L4SD-132A	4	132A	17	18	17_18	1	NIRRI	73	74	1	221	86.4	38	1240	11.6	65.4	1832.02	34.225		1240		98	5	5	12	12	14
1	76.2	7.9	CS	2011	CS11_WW	CS11-L4SD	NC222	NC222	AM047	47	USDA200367-003	CS10-GND4-047	CS11-L4SD-133A	4	133A	17	19	17_19	1	NIRRI	73	73	0	205.7	96.5	41	693	10.8	91	1023.86	19.3		693		95	10	10	14	16	16
1	76.2	7.9	CS	2011	CS11_WW	CS11-L4SD	CML11	CML11	AM064	64	USDA200367-179	CS10-GND4-064	CS11-L4SD-134A	4	134A	17	20	17_20	1	NIRRI	74	78	4	205.7	96.5	39	1005	10.2	67.2	1484.82	28.178		1005		98	10	5	12	14	12
1	76.2	7.9	CS	2011	CS11_WW	CS11-L4SD	Mp711	Mp711	AM026	26	PWilliams_058	CS10-GND4-026	CS11-L4SD-135A	4	135A	17	21	17_21	1	NIRRI	74	78	4	195.6	99.1	34	568	9.2	83.6	839.184	16.103		568		98	10	10	12	10	12
1	76.2	7.9	CS	2011	CS11_WW	CS11-L4SD	NC340	NC340	AM213	213	USDA200367-149	CS10-GND4-213	CS11-L4SD-136A	4	136A	17	22	17_22	1	NIRRI	70	71	1	177.8	73.7	38	895	8.8	82.9	1322.31	25.485		895		95	5	5	14	14	16
1	76.2	7.9	CS	2011	CS11_WW	CS11-L4SD	CML14	CML14	AM023	23	USDA200367-062	CS10-GND4-023	CS11-L4SD-137A	4	137A	17	23	17_23	1	NIRRI	62	62	0	177.8	81.3	33	1229	10.3	83.8	1815.77	34.42		1229		98	2	5	18	16	14
1	76.2	7.9	CS	2011	CS11_WW	CS11-L4SD	Check2_28V81	Check2_28V81	AMC2	398	Check2_28V81	Check2_28V81	CS11-L4SD-138A	C	138A	17	24	17_24	1	NIRRI	69	69	0	177.8	58.4	38	1587	10.7	93.9	2344.69	44.248		1587		98	10	20	14	16	14
1	76.2	7.9	CS	2011	CS11_WW	CS11-L4SD	Va85	Va85	AM345	345	USDA200367-175	CS10-GND4-345	CS11-L4SD-139A	4	139A	17	25	17_25	1	NIRRI	67	69	2	172.7	61	38	1316	11.2	78.5	1944.31	36.487		1316		98	5	10	16	14	12
1	76.2	7.9	CS	2011	CS11_WW	CS11-L4SD	Pa880	Pa880	AM273	273	USDA200367-224	CS10-GND4-273	CS11-L4SD-140A	4	140A	17	26	17_26	1	NIRRI	68	70	2	180.3	66	33	751	8.9	64	1109.55	21.361		751		98	5	15	14	14	14
1	76.2	7.9	CS	2011	CS11_WW	CS11-L4SD	Mt42	Mt42	AM393	393	USDA200367-028	CS10-GND4-393	CS11-L4SD-141A	4	141A	17	27	17_27	1	NIRRI	69	69	0	144.8	43.2	35	873	7.9	60.4	1289.8	25.104		873		90	10	15	14	14	16
1	76.2	7.9	CS	2011	CS11_WW	CS11-L4SD	NC366	NC366	AM100	100	USDA200367-162	CS10-GND4-100	CS11-L4SD-142A	4	142A	17	28	17_28	1	NIRRI	63	65	2	193	66	42	1181	8.9	83.6	1744.85	33.592		1181		98	5	20	12	12	12
1	76.2	7.9	CS	2011	CS11_WW	CS11-L4SD	SC357	SC357	AM190	190	USDA200367-206	CS10-GND4-190	CS11-L4SD-143A	4	143A	17	29	17_29	1	NIRRI	73	75	2	198.1	66	41	668	10.7	69.1	986.927	18.625		668		98	2	15	14	14	14
1	76.2	7.9	CS	2011	CS11_WW	CS11-L4SD	Tzi18	Tzi18	AM191	191	USDA200367-222	CS10-GND4-191	CS11-L4SD-144A	4	144A	17	30	17_30	1	NIRRI	70	73	3	175.3	66	40	1022	10.1	78.1	1509.94	28.686		1022		98	2	10	14	14	14
1	76.2	7.9	CS	2011	CS11_WW	CS11-L4SD	SC54	SC54	AM029	29	PWilliams_077	CS10-GND4-029	CS11-L4SD-145A	4	145A	17	31	17_31	1	NIRRI	72	74	2	203.2	88.9	39	681	11.6	97.1	1006.13	18.796		681		98	5	5	18	14	16
1	76.2	7.9	CS	2011	CS11_WW	CS11-L4SD	Tx772	Tx772	AM225	225	PWilliams_013	CS10-GND4-225	CS11-L4SD-146A	4	146A	17	32	17_32	1	NIRRI	69	69	0	177.8	66	35	1039	10.6	86.3	1535.06	29.001		1039		98	20	25	14	16	14
1	76.2	7.9	CS	2011	CS11_WW	CS11-L4SD	NC290A	NC290A	AM234	234	USDA200367-124	CS10-GND4-234	CS11-L4SD-147A	4	147A	17	33	17_33	1	NIRRI	70	74	4	188	66	49	694	8.2	65.8	1025.34	19.891		694		98	10	10	14	14	14
1	76.2	7.9	CS	2011	CS11_WW	CS11-L4SD	Mo.G	MoG	AM236	236	USDA200367-119	CS10-GND4-236	CS11-L4SD-148A	4	148A	17	34	17_34	1	NIRRI	62	63	1	193	76.2	40	440	10.8	89.4	650.072	12.254		440		95	40	100	16	18	16
1	76.2	7.9	CS	2011	CS11_WW	CS11-L4SD	NC350	NC350	AM255	255	USDA200367-154	CS10-GND4-255	CS11-L4SD-149A	4	149A	17	35	17_35	1	NIRRI	69	70	1	182.9	53.3	41	1175	8.7	58.2	1735.99	33.494		1175		100	5	10	14	16	14
1	76.2	7.9	CS	2011	CS11_WW	CS11-L4SI	Check3_26V21	Check3_26V21	AMC3	399	Check3_26V21	Check3_26V21	CS11-L4SI-101A	C	101A	17	59	17_59	1	IRRI	67	67	0	193	61	49	6000	11.1	137.9	8864.99	166.546	4640	1360	10	100	0	2	16	14	14	dent
1	76.2	7.9	CS	2011	CS11_WW	CS11-L4SI	38-11	38_11	AM103	103	USDA200367-047	CS10-GND4-103	CS11-L4SI-102A	4	102A	17	60	17_60	1	IRRI	68	70	2	200.7	81.3	12	1364	13.5	127	2014.61	36.827	358	1005.25	10	80	0	50	18	16	18	dent
1	76.2	7.9	CS	2011	CS11_WW	CS11-L4SI	SC357	SC357	AM190	190	USDA200367-206	CS10-GND4-190	CS11-L4SI-103A	4	103A	17	61	17_61	1	IRRI	70	72	2	231.1	86.4	45	4377	10.8	106.2	6466.45	121.895	3647	729.92	10	90	0	10	16	14	14	flint
1	76.2	7.9	CS	2011	CS11_WW	CS11-L4SI	Mo.G	MoG	AM236	236	USDA200367-119	CS10-GND4-236	CS11-L4SI-104A	4	104A	17	62	17_62	1	IRRI	67	69	2	210.8	88.9	43	3606	9.3	108.2	5327.3	102.11	2735	870.61	10	95	0	15	18	20	18	dent
1	76.2	7.9	CS	2011	CS11_WW	CS11-L4SI	SC54	SC54	AM029	29	PWilliams_077	CS10-GND4-029	CS11-L4SI-105A	4	105A	17	63	17_63	1	IRRI	69	70	1	221	101.6	45	3871	9.8	121.5	5719	109.014	2858	1013.26	10	98	0	10	16	16	16	dent
1	76.2	7.9	CS	2011	CS11_WW	CS11-L4SI	NC340	NC340	AM213	213	USDA200367-149	CS10-GND4-213	CS11-L4SI-106A	4	106A	17	64	17_64	1	IRRI	68	69	1	205.7	68.6	47	4189	13.2	133.3	6188.57	113.518	3248	941	10	100	0	10	14	16	16	dent
1	76.2	7.9	CS	2011	CS11_WW	CS11-L4SI	GT-AT819	GT_AT819	AM301	301	PWilliams_009	CS10-GND4-301	CS11-L4SI-107A	4	107A	17	65	17_65	1	IRRI	66	67	1	185.4	66	30	3012	12.3	125.5	4449.5	82.464	1728	1283.45	10	98	0	10	16	20	16	dent
1	76.2	7.9	CS	2011	CS11_WW	CS11-L4SI	Tx772	Tx772	AM225	225	PWilliams_013	CS10-GND4-225	CS11-L4SI-108A	4	108A	17	66	17_66	1	IRRI	68	69	1	215.9	73.7	41	4032	10.5	118.9	5956.71	112.664	2894	1137.87	10	98	2	5	18	18	14	flint
1	76.2	7.9	CS	2011	CS11_WW	CS11-L4SI	Ki21	Ki21	AM189	189	USDA200367-109	CS10-GND4-189	CS11-L4SI-109A	4	109A	17	67	17_67	1	IRRI	69	69	0	218.4	106.7	45	4420	12.3	151.6	6530.23	121.027	3302	1117.82	10	98	5	15	14	14	16	dent
1	76.2	7.9	CS	2011	CS11_WW	CS11-L4SI	33-16	33_16	AM307	307	USDA200367-049	CS10-GND4-307	CS11-L4SI-110A	4	110A	17	68	17_68	1	IRRI	57	60	3	180.3	66	33	2234	9.8	113.6	3300.87	62.92	1547	687.44	10	95	0	20	12	14	14	dent
1	76.2	7.9	CS	2011	CS11_WW	CS11-L4SI	NC222	NC222	AM047	47	USDA200367-003	CS10-GND4-047	CS11-L4SI-111A	4	111A	17	69	17_69	1	IRRI	69	69	0	226.1	81.3	45	5421	9.7	134.4	8009.35	152.841	4105	1316.1	10	100	0	20	16	16	18	dent
1	76.2	7.9	CS	2011	CS11_WW	CS11-L4SI	Check2_28V81	Check2_28V81	AMC2	398	Check2_28V81	Check2_28V81	CS11-L4SI-112A	C	112A	17	70	17_70	1	IRRI	65	65	0	218.4	76.2	42	5753	11.1	163.4	8499.71	159.684	4391	1362.24	10	98	2	5	16	14	16	dent
1	76.2	7.9	CS	2011	CS11_WW	CS11-L4SI	Check1_BH9014	Check1_BH9014	AMC1	397	Check1_BH9014	Check1_BH9014	CS11-L4SI-113A	C	113A	17	71	17_71	1	IRRI	69	69	0	218.4	71.1	46	5917	11.5	145.9	8741.77	163.492	4708	1208.56	10	100	0	10	12	12	14	dent
1	76.2	7.9	CS	2011	CS11_WW	CS11-L4SI	Va59	Va59	AM336	336	USDA200367-012	CS10-GND4-336	CS11-L4SI-114A	4	114A	17	72	17_72	1	IRRI	66	66	0	180.3	61	39	4365	11.3	150.3	6448.83	120.881	3307	1058.19	10	100	0	45	14	14	12	dent
1	76.2	7.9	CS	2011	CS11_WW	CS11-L4SI	NC290A	NC290A	AM234	234	USDA200367-124	CS10-GND4-234	CS11-L4SI-115A	4	115A	17	73	17_73	1	IRRI	69	70	1	215.9	83.8	39	4355	5.9	113.5	6433.81	127.942	3121	1234	10	98	0	5	16	18	18	dent
1	76.2	7.9	CS	2011	CS11_WW	CS11-L4SI	NC368	NC368	AM185	185	USDA200367-163	CS10-GND4-185	CS11-L4SI-116A	4	116A	17	74	17_74	1	IRRI	70	71	1	213.4	88.9	40	3057	12.3	119.7	4516.73	83.71	2300	757.43	10	95	0	25	14	14	14	flint
1	76.2	7.9	CS	2011	CS11_WW	CS11-L4SI	CML254	CML254	AM014	14	USDA200367-288	CS10-GND4-014	CS11-L4SI-117A	4	117A	17	75	17_75	1	IRRI	72	73	1	236.2	109.2	47	5515	13.3	149.5	8147.91	149.287	4386	1128.66	10	98	0	10	12	14	12	dent
1	76.2	7.9	CS	2011	CS11_WW	CS11-L4SI	NC350	NC350	AM255	255	USDA200367-154	CS10-GND4-255	CS11-L4SI-118A	4	118A	17	76	17_76	1	IRRI	69	69	0	228.6	76.2	42	4257	11.7	96.1	6289.79	117.369	3338	918.79	10	98	0	5	14	14	18	dent
1	76.2	7.9	CS	2011	CS11_WW	CS11-L4SI	H95	H95	AM285	285	USDA200367-022	CS10-GND4-285	CS11-L4SI-119A	4	119A	17	77	17_77	1	IRRI	69	69	0	221	76.2	44	4432	9.9	108.7	6547.54	124.669	3307	1125	10	100	0	5	18	18	18	dent
1	76.2	7.9	CS	2011	CS11_WW	CS11-L4SI	CML432	Mp305	AM120	120	PWilliams_049	CS10-GND4-120	CS11-L4SI-120A	4	120A	17	78	17_78	1	IRRI	69	69	0	223.5	86.4	32	4297	12.7	143	6348.83	117.129	2858	1439.56	10	98	0	2	14	12	14	dent
1	76.2	7.9	CS	2011	CS11_WW	CS11-L4SI	CML14	CML14	AM023	23	USDA200367-062	CS10-GND4-023	CS11-L4SI-121A	4	121A	17	79	17_79	1	IRRI	71	70	-1	226.1	104.1	41	4539	12	135.6	6705.39	124.699	3035	1504	11	95	0	5	16	16	14	dent
1	76.2	7.9	CS	2011	CS11_WW	CS11-L4SI	M162W	M162W	AM168	168	USDA200367-117	CS10-GND4-168	CS11-L4SI-122A	4	122A	17	80	17_80	1	IRRI	69	69	0	221	99.1	47	5202	12.9	125.8	7685.97	141.473	3942	1260.52	10	98	0	5	16	14	16	dent
1	76.2	7.9	CS	2011	CS11_WW	CS11-L4SI	Va85	Va85	AM345	345	USDA200367-175	CS10-GND4-345	CS11-L4SI-123A	4	123A	17	81	17_81	1	IRRI	66	67	1	210.8	76.2	37	5168	11.9	135.5	7634.98	142.148	4023	1144.36	10	98	2	5	16	14	16	dent
1	76.2	7.9	CS	2011	CS11_WW	CS11-L4SI	Check4_DK68_05	Check4_DK68_05	AMC4	400	Check4_DK68_05	Check4_DeKalb68_05	CS11-L4SI-124A	C	124A	17	82	17_82	1	IRRI	65	65	0	193	73.7	45	6365	11.4	158	9404.01	176.077	5189	1175.99	10	98	0	2	14	18	16	dent
1	76.2	7.9	CS	2011	CS11_WW	CS11-L4SI	A619	A619	AM357	357	USDA200367-267	CS10-GND4-357	CS11-L4SI-125A	4	125A	17	83	17_83	1	IRRI	64	65	1	203.2	66	38	4499	17.9	166.5	6647.46	115.333	3293	1206.24	10	98	0	20	14	16	18	dent
1	76.2	7.9	CS	2011	CS11_WW	CS11-L4SI	DE811	DE811	AM159	159	USDA200367-246	CS10-GND4-159	CS11-L4SI-126A	4	126A	17	84	17_84	1	IRRI	69	69	0	208.3	88.9	36	5066	11.7	137.2	7484.68	139.666	3570	1496.22	10	98	0	10	16	16	18	dent
1	76.2	7.9	CS	2011	CS11_WW	CS11-L4SI	C49A	C49A	AM387	387	USDA200367-056	CS10-GND4-387	CS11-L4SI-127A	4	127A	17	85	17_85	1	IRRI	58	59	1	177.8	68.6	38	2948	10.99		4356	81.934	2948
1	76.2	7.9	CS	2011	CS11_WW	CS11-L4SI	B77	B77	AM245	245	USDA200367-298	CS10-GND4-245	CS11-L4SI-128A	4	128A	17	86	17_86	1	IRRI	65	66	1	215.9	83.8	41	4853	11.7	143	7169.44	133.783	3370	1482.43	10	90	0	20	16	16	18	dent
1	76.2	7.9	CS	2011	CS11_WW	CS11-L4SI	Check2_28V81	Check2_28V81	AMC2	398	Check2_28V81	Check2_28V81	CS11-L4SI-129A	C	129A	17	87	17_87	1	IRRI	64	64	0	208.3	73.7	40	5610	10.5	153.8	8288.66	156.77	4350	1260.21	10	98	5	5	18	18	16	dent
1	76.2	7.9	CS	2011	CS11_WW	CS11-L4SI	NC362	NC362	AM203	203	USDA200367-160	CS10-GND4-203	CS11-L4SI-130A	4	130A	17	88	17_88	1	IRRI	69	69	0	238.8	94	34	5054	11.2	142.9	7467.16	140.128	3665	1389.11	10	95	0	5	18	16	14	dent
1	76.2	7.9	CS	2011	CS11_WW	CS11-L4SI	NC366	NC366	AM100	100	USDA200367-162	CS10-GND4-100	CS11-L4SI-131A	4	131A	17	89	17_89	1	IRRI	69	69	0	221	83.8	45	5862	13	162.5	8660.79	159.233	4527	1335.19	10	100	0	2	14	14	12	dent
1	76.2	7.9	CS	2011	CS11_WW	CS11-L4SI	Check1_BH9014	Check1_BH9014	AMC1	397	Check1_BH9014	Check1_BH9014	CS11-L4SI-132A	C	132A	17	90	17_90	1	IRRI	69	69	0	213.4	83.8	41	6084	11.2	147.9	8989.41	168.694	4667	1417	11	98	0	20	14	12	14	dent
1	76.2	7.9	CS	2011	CS11_WW	CS11-L4SI	CI91BGoodman-Buckler	CI91B	AM160	160	USDA200367-189	CS10-GND4-160	CS11-L4SI-133A	4	133A	17	91	17_91	1	IRRI	68	69	1	195.6	78.7	38	4440	12.4	110.1	6559.37	121.429	3434	1006	10	98	0	5	18	18	16	dent
1	76.2	7.9	CS	2011	CS11_WW	CS11-L4SI	Pa880	Pa880	AM273	273	USDA200367-224	CS10-GND4-273	CS11-L4SI-134A	4	134A	17	92	17_92	1	IRRI	68	69	1	215.9	88.9	35	4718	10.6	152.9	6971.05	131.701	3162	1556.8	10	98	0	20	14	14	16	dent
1	76.2	7.9	CS	2011	CS11_WW	CS11-L4SI	CML277	CML277	AM116	116	USDA200367-290	CS10-GND4-116	CS11-L4SI-135A	4	135A	17	93	17_93	1	IRRI	69	69	0	203.2	86.4	39	4919	15.6	145.7	7266.95	129.613	3651	1267.2	10	100	2	5	14	16	18	dent
1	76.2	7.9	CS	2011	CS11_WW	CS11-L4SI	CML432	CML432	AM119	119	PWilliams_049	CS10-GND4-119	CS11-L4SI-136A	4	136A	17	94	17_94	1	IRRI	68	68	0	198.1	81.3	40	6002	8.9	126.5	8867.93	170.725	4971	1030.87	10	98	0	15	16	14	14	dent
1	76.2	7.9	CS	2011	CS11_WW	CS11-L4SI	W401		AM383	383	USDA200367-176	CS10-GND4-383	CS11-L4SI-137A	4	137A	17	95	17_95	1	IRRI	59	60	1	172.7	68.6	41	3415	11.6	114.5	5045.76	94.261	2622	793.45	10	98	0	10	14	12	16	dent
1	76.2	7.9	CS	2011	CS11_WW	CS11-L4SI	Mt42	Mt42	AM393	393	USDA200367-028	CS10-GND4-393	CS11-L4SI-138A	4	138A	17	96	17_96	1	IRRI	60	59	-1	177.8	61	33	2465	10.3	93.7	3641.41	69.027	1601	863.5	11	95	2	30	16	18	18	dent
1	76.2	7.9	CS	2011	CS11_WW	CS11-L4SI	Va99	Va99	AM262	262	USDA200367-044	CS10-GND4-262	CS11-L4SI-139A	4	139A	17	97	17_97	1	IRRI	68	69	1	203.2	86.4	31	4267	9.3	153.1	6304.01	120.831	2626	1640.56	10	98	0	2	18	18	14	dent
1	76.2	7.9	CS	2011	CS11_WW	CS11-L4SI	Ky21	Ky21	AM129	129	USDA200367-113	CS10-GND4-129	CS11-L4SI-140A	4	140A	17	98	17_98	1	IRRI	70	70	0	213.4	91.4	36	3986	10.1	142.2	5888.45	111.871	2631	1354.75	10	100	0	10	16	14	14	dent
1	76.2	7.9	CS	2011	CS11_WW	CS11-L4SI	Ms71	MS71	AM370	370	USDA200367-265	CS10-GND4-370	CS11-L4SI-141A	4	141A	17	99	17_99	1	IRRI	63	65	2	190.5	71.1	27	2340	9.5	118.4	3457.19	66.119	1311	1029.11	10	98	0	5	14	18	16	dent
1	76.2	7.9	CS	2011	CS11_WW	CS11-L4SI	LaPostaSeqC7-F64-2-4-1-1-B-B-B	AAP122	AM086	86	PWilliams_033	CS10-GND4-086	CS11-L4SI-142A	4	142A	17	100	17_100	1	IRRI	69	69	0	195.6	73.7	44	6335	12.4	149.9	9359	173.256	4940	1395	10	100	0	15	16	14	14	dent
1	76.2	7.9	CS	2011	CS11_WW	CS11-L4SI	B64	B64	AM111	111	USDA200367-232	CS10-GND4-111	CS11-L4SI-143A	4	143A	17	101	17_101	1	IRRI	69	69	0	210.8	91.4	42	4759	12.5	128.5	7031.34	130.017	3792	967.12	10	98	0	25	16	14	14	dent
1	76.2	7.9	CS	2011	CS11_WW	CS11-L4SI	LaPostaSeqC7-F123-3-1-1-2-B-B-B	AAP210	AM177	177	PWilliams_053	CS10-GND4-177	CS11-L4SI-144A	4	144A	17	102	17_102	1	IRRI	69	69	0	215.9	99.1	44	4756	12	121.1	7026.2	130.665	3683	1072.5	10	98	0	5	18	16	18	flint
1	76.2	7.9	CS	2011	CS11_WW	CS11-L4SI	Tzi18	Tzi18	AM191	191	USDA200367-222	CS10-GND4-191	CS11-L4SI-145A	4	145A	17	103	17_103	1	IRRI	68	69	1	205.7	88.9	38	4579	13.2	123.9	6765.39	124.099	3556	1022.98	10	98	0	5	14	14	14	flint
1	76.2	7.9	CS	2011	CS11_WW	CS11-L4SI	CML11	CML11	AM064	64	USDA200367-179	CS10-GND4-064	CS11-L4SI-146A	4	146A	17	104	17_104	1	IRRI	72	74	2	213.4	88.9	49	4326	10.1	120.1	6391.84	121.434	3574	752	10	90	0	5	14	12	14	dent
1	76.2	7.9	CS	2011	CS11_WW	CS11-L4SI	Check3_26V21	Check3_26V21	AMC3	399	Check3_26V21	Check3_26V21	CS11-L4SI-147A	C	147A	17	105	17_105	1	IRRI	67	66	-1	203.2	63.5	48	5127	9.9	127.3	7575.53	144.242	4227	900	10	98	2	2	14	14	16	dent
1	76.2	7.9	CS	2011	CS11_WW	CS11-L4SI	Check4_DK68_05	Check4_DK68_05	AMC4	400	Check4_DK68_05	Check4_DeKalb68_05	CS11-L4SI-148A	C	148A	17	106	17_106	1	IRRI	63	64	1	167.6	45.7	42	4811	8	136	7108.26	138.2	3946	864.96	10	98	2	15	16	14	16	dent
1	76.2	7.9	CS	2011	CS11_WW	CS11-L4SI	Mp711	Mp711	AM026	26	PWilliams_058	CS10-GND4-026	CS11-L4SI-149A	4	149A	17	107	17_107	1	IRRI	70	71	1	203.2	94	37	2978	8.9	118.3	4400.32	84.715	2250	728.53	10	95	0	50	14	16	12	dent
1	76.2	7.9	CS	2011	CS11_WW	CS11-LIYT_2	CML311	CML311	AM019	19	USDA200367-079	CS10-GND4-019	CS11-LIYT-301A	4	301A	8	101	8_101	1	IRRI	69	70	1	221	94	38	3607	9.7	100.5	5329.71	101.706	2576	1031	10	100	0	2	16	16	16	flint	120	2.11394
1	76.2	7.9	CS	2011	CS11_WW	CS11-LIYT_2	CI187-2	CI187_2	AM297	297	USDA200367-046	CS10-GND5-297	CS11-LIYT-302B	5	302B	8	100	8_100	1	IRRI	65	66	1	188	73.7	21	1449	12.1	73.1	2141.01	39.771	712	737	9	98	0	10	14	16	16	dent	390	2.60206
1	76.2	7.9	CS	2011	CS11_WW	CS11-LIYT_2	A554	A554	AM384	384	USDA200367-266	CS10-GND5-384	CS11-LIYT-303B	5	303B	8	99	8_99	1	IRRI	59	60	1	180.3	71.1	36	2099	11.3	100.2	3101.76	58.142	1315	784	10	98	5	10	14	14	16	dent	1200	3.08279
1	76.2	7.9	CS	2011	CS11_WW	CS11-LIYT_2	CI91BGoodman-Buckler	CI91B	AM160	160	USDA200367-189	CS10-GND5-160	CS11-LIYT-304B	5	304B	8	98	8_98	1	IRRI	65	67	2	193	83.8	42	2483	8.9	77.4	3667.91	70.614	1783	700	10	98	0	25	16	14	16	dent	1000	3.00432
1	76.2	7.9	CS	2011	CS11_WW	CS11-LIYT_2	Check2_28V81	Check2_28V81	AMC2	398	Check2_28V81	Check2_28V81	CS11-LIYT-305A	C	305A	8	97	8_97	1	IRRI	65	66	1	195.6	61	40	3907	12.4	112.3	5772.59	106.864	2998	908.92	10	95	5	2	14	14	16	dent	240	2.39794
1	76.2	7.9	CS	2011	CS11_WW	CS11-LIYT_2	MS153	MS153	AM381	381	USDA200367-042	CS10-GND4-381	CS11-LIYT-306A	4	306A	8	96	8_96	1	IRRI	58	59	1	167.6	66	21	2069	6.2	116.4	3056.11	60.58	1089	979.9	10	95	0	5	20	16	18	dent	440	2.65321
1	76.2	7.9	CS	2011	CS11_WW	CS11-LIYT_2	Check2_28V81	Check2_28V81	AMC2	398	Check2_28V81	Check2_28V81	CS11-LIYT-307B	C	307B	8	95	8_95	1	IRRI	65	66	1	195.6	50.8	43	4061	11.1	115.1	5999.75	112.717	2894	1167	11	98	5	5	14	16	16	dent	680	2.83885
1	76.2	7.9	CS	2011	CS11_WW	CS11-LIYT_2	NC308	NC308	AM206	206	USDA200367-133	CS10-GND5-206	CS11-LIYT-308B	5	308B	8	94	8_94	1	IRRI	68	69	1	188	76.2	40	1990	13.5	72.7	2939.57	53.735	1470	520	10	95	0	5	16	12	14	dent	1100	3.04532
1	76.2	7.9	CS	2011	CS11_WW	CS11-LIYT_2	VaW6	VaW6	AM228	228	USDA200367-010	CS10-GND5-228	CS11-LIYT-309B	5	309B	8	93	8_93	1	IRRI	58	60	2	177.8	55.9	37	2688	9.8	99.7	3971.42	75.702	1837	851	10	95	5	5	12	16	14	dent	2000	3.3032
1	76.2	7.9	CS	2011	CS11_WW	CS11-LIYT_2	NC370	NC370	AM108	108	USDA200367-164	CS10-GND5-108	CS11-LIYT-310B	5	310B	8	92	8_92	1	IRRI	68	69	1	208.3	83.8	43	3968	5.4	92.7	5863.18	117.214	2712	1256	11	98	0	5	16	16	16	dent	220	2.36173
1	76.2	7.9	CS	2011	CS11_WW	CS11-LIYT_2	C49A	C49A	AM387	387	USDA200367-056	CS10-GND5-387	CS11-LIYT-311B	5	311B	8	91	8_91	1	IRRI	58	58	0	162.6	55.9	41	1606	8.4	96.6	2372.35	45.923	912	694	10	98	0	20	12	16	14	dent	570	2.76343
1	76.2	7.9	CS	2011	CS11_WW	CS11-LIYT_2	CM174	CM174	AM379	379	USDA200367-021	CS10-GND5-379	CS11-LIYT-312B	5	312B	8	90	8_90	1	IRRI	58	58	0	160	48.3	29	1869	10.7	97.3	2761.99	52.123	1129	740	10	95	5	10	16	16	14	dent	1400	3.14922
1	76.2	7.9	CS	2011	CS11_WW	CS11-LIYT_2	A441-5	A441_5	AM161	161	USDA200367-053	CS10-GND4-161	CS11-LIYT-313A	4	313A	8	89	8_89	1	IRRI	67	68	1	203.2	71.1	32	2348	11.3	88.1	3468.86	65.023	1565	783	10	90	0	10	18	18	16	dent	660	2.82607
1	76.2	7.9	CS	2011	CS11_WW	CS11-LIYT_2	NC356	NC356	AM240	240	USDA200367-157	CS10-GND5-240	CS11-LIYT-314B	5	314B	8	88	8_88	1	IRRI	66	67	1	182.9	66	36	2547	11.7	88.9	3763.43	70.226	1991	556	10	98	2	10	14	16	14	dent	1200	3.08279
1	76.2	7.9	CS	2011	CS11_WW	CS11-LIYT_2	NC230	NC230	AM077	77	USDA200367-004	CS10-GND4-077	CS11-LIYT-315A	4	315A	8	87	8_87	1	IRRI	69	71	2	185.4	73.7	43	2330	14.8	87.6	3442.75	61.987	1669	661	11	98	0	30	12	18	16	dent	1500	3.17898
1	76.2	7.9	CS	2011	CS11_WW	CS11-LIYT_2	H49	H49	AM296	296	USDA200367-008	CS10-GND4-296	CS11-LIYT-316A	4	316A	8	86	8_86	1	IRRI	65	66	1	185.4	61	42	1657	12.4	79.8	2447.67	45.312	1070	586.22	10	95	5	10	18	22	18	dent	740	2.87506
1	76.2	7.9	CS	2011	CS11_WW	CS11-LIYT_2	D940Y	D940Y	AM147	147	USDA200367-093	CS10-GND5-147	CS11-LIYT-317B	5	317B	8	85	8_85	1	IRRI	71	72	1	205.7	81.3	43	1423	10.1	96.1	2102.18	39.938	880	542.89	11	80	0	20	12	14	14	dent	930	2.97313
1	76.2	7.9	CS	2011	CS11_WW	CS11-LIYT_2	K64	K64	AM156	156	USDA200367-105	CS10-GND4-156	CS11-LIYT-318A	4	318A	8	84	8_84	1	IRRI	68	69	1	203.2	83.8	31	1371	10.9	64.1	2025.28	38.134	975	395.58	10	98	20	15	16	18	16	dent	1200	3.08279
1	76.2	7.9	CS	2011	CS11_WW	CS11-LIYT_2	Check3_26V21	Check3_26V21	AMC3	399	Check3_26V21	Check3_26V21	CS11-LIYT-319A	C	319A	8	83	8_83	1	IRRI	67	67	0	188	55.9	41	1777	11.1	84.4	2626.07	49.336	1256	521	11	95	15	2	14	14	14	dent	570	2.76343
1	76.2	7.9	CS	2011	CS11_WW	CS11-LIYT_2	Mp305	Mp305	AM120	120	PWilliams_056	CS10-GND5-120	CS11-LIYT-320B	5	320B	8	82	8_82	1	IRRI	67	72	5	180.3	63.5	41	790	8.9	61.2	1167.09	22.469	372	418	11	98	0	15	12	12	16	flint	340	2.54407
1	76.2	7.9	CS	2011	CS11_WW	CS11-LIYT_2	CML52	CML52	AM021	21	USDA200367-291	CS10-GND5-021	CS11-LIYT-321B	5	321B	8	81	8_81	1	IRRI	70	72	2	195.6	76.2	34	1459	11.4	86.1	2155.7	40.362	957	502	10	98	0	5	12	14	14	dent	230	2.38021
1	76.2	7.9	CS	2011	CS11_WW	CS11-LIYT_2	Va26	Va26	AM334	334	USDA200367-276	CS10-GND5-334	CS11-LIYT-322B	5	322B	8	80	8_80	1	IRRI	62	65	3	180.3	61	31	1726	11	87.3	2550.28	47.966	1125	601.24	10	95	2	50	18	16	14	dent	2500	3.39967
1	76.2	7.9	CS	2011	CS11_WW	CS11-LIYT_2	SD40	SD40	AM312	312	USDA200367-296	CS10-GND4-312	CS11-LIYT-323A	4	323A	8	79	8_79	1	IRRI	66	67	1	188	68.6	46	2458	10.1	91.9	3631.93	69.001	1864	594	10	95	2	5	14	18	16	flint	740	2.87506
1	76.2	7.9	CS	2011	CS11_WW	CS11-LIYT_2	Check4_DK68_05	Check4_DK68_05	AMC4	400	Check4_DK68_05	Check4_DeKalb68_05	CS11-LIYT-324A	C	324A	8	78	8_78	1	IRRI	62	63	1	172.7	50.8	46	2386	6.6	100.1	3524.7	69.57	1792	594	10	98	10	2	16	16	18	dent	230	2.38021
1	76.2	7.9	CS	2011	CS11_WW	CS11-LIYT_2	NC290A	NC290A	AM234	234	USDA200367-124	CS10-GND5-234	CS11-LIYT-325B	5	325B	8	77	8_77	1	IRRI	66	67	1	182.9	53.3	41	1254	11.8	61.5	1853.18	34.542	798	456	10	95	5	10	18	16	18	dent	670	2.83251
1	76.2	7.9	CS	2011	CS11_WW	CS11-LIYT_2	NC222	NC222	AM047	47	USDA200367-003	CS10-GND5-047	CS11-LIYT-326B	5	326B	8	76	8_76	1	IRRI	68	69	1	188	66	36	968	12.3	60.3	1429.78	26.499	599	369	10	95	5	15	20	16	16	flint	610	2.79239
1	76.2	7.9	CS	2011	CS11_WW	CS11-LIYT_2	S2B73BC		AM138	138	PWilliams_029	CS10-GND5-138	CS11-LIYT-327B	5	327B	8	75	8_75	1	IRRI	68	70	2	165.1	53.3	41	683	12.2	58.1	1008.8	18.718	354	329	10	98	0	50	16	16	18	flint	1100	3.04532
1	76.2	7.9	CS	2011	CS11_WW	CS11-LIYT_2	CML277	CML277	AM116	116	USDA200367-290	CS10-GND5-116	CS11-LIYT-328B	5	328B	8	74	8_74	1	IRRI	67	68	1	180.3	63.5	34	1644	7.2	83	2428.71	47.63	1057	587	10	98	0	5	16	16	16	dent	270	2.44716
1	76.2	7.9	CS	2011	CS11_WW	CS11-LIYT_2	GA209	GA209	AM080	80	USDA200367-002	CS10-GND4-080	CS11-LIYT-329A	4	329A	8	73	8_73	1	IRRI	67	68	1	180.3	63.5	37	1108	11.1	69.1	1637.57	30.765	680	428	10	95	10	40	16	12	16	dent	620	2.79934
1	76.2	7.9	CS	2011	CS11_WW	CS11-LIYT_2	CI90C	CI90C	AM239	239	USDA200367-031	CS10-GND4-239	CS11-LIYT-330A	4	330A	8	72	8_72	1	IRRI	67	70	3	193	76.2	38	1712	11.4	75.4	2528.98	47.352	1293	419	10	98	0	5	14	18	16	flint	560	2.75587
1	76.2	7.9	CS	2011	CS11_WW	CS11-LIYT_2	Mo1W	MO1W	AM306	306	USDA200367-248	CS10-GND4-306	CS11-LIYT-331A	4	331A	8	71	8_71	1	IRRI	64	65	1	190.5	55.9	41	1524	11.7	78.4	2251.14	42.007	844	680	11	95	10	5	18	18	20	dent	1100	3.04532
1	76.2	7.9	CS	2011	CS11_WW	CS11-LIYT_2	Va99	Va99	AM262	262	USDA200367-044	CS10-GND5-262	CS11-LIYT-332B	5	332B	8	70	8_70	1	IRRI	67	67	0	195.6	81.3	38	2258	11.1	84.3	3336.1	62.675	1456	802	10	98	0	5	18	14	16	dent	870	2.94448
1	76.2	7.9	CS	2011	CS11_WW	CS11-LIYT_2	F2834T	F2834T	AM315	315	USDA200367-097	CS10-GND5-315	CS11-LIYT-333B	5	333B	8	69	8_69	1	IRRI	65	67	2	198.1	61	31	1692	9.5	89.7	2499.42	47.802	1039	653	10	98	0	5	14	14	14	dent	270	2.44716
1	76.2	7.9	CS	2011	CS11_WW	CS11-LIYT_2	CM105	CM105	AM376	376	USDA200367-255	CS10-GND5-376	CS11-LIYT-334B	5	334B	8	68	8_68	1	IRRI	60	63	3	167.6	55.9	33	1465	10.7	91.2	2164.82	40.853	916	549	11	98	10	5	16	16	16	dent	1300	3.11727
1	76.2	7.9	CS	2011	CS11_WW	CS11-LIYT_2	Il14H	Il14H	AM352	352	USDA200367-102	CS10-GND5-352	CS11-LIYT-335B	5	335B	8	67	8_67	1	IRRI	59	60	1	185.4	71.1	27	2000	13.1	94.9	2954.42	54.256	1252	747.78	10	95	10	25	14	14	16	dent	2800	3.44871
1	76.2	7.9	CS	2011	CS11_WW	CS11-LIYT_2	Oh43	Oh43	AM329	329	USDA200367-014	CS10-GND4-329	CS11-LIYT-336A	4	336A	8	66	8_66	1	IRRI	66	67	1	208.3	76.2	39	2946	10.9	96.1	4352.9	81.962	2100	846.12	10	98	0	10	16	16	14	dent	270	2.44716
1	76.2	7.9	CS	2011	CS11_WW	CS11-LIYT_2	CML154Q	CML154Q	AM124	124	USDA200367-069	CS10-GND4-124	CS11-LIYT-337A	4	337A	8	65	8_65	1	IRRI	71	72	1	218.4	78.7	37	3753	12.8	106.3	5545.11	102.184	2676	1077	10	90	0	5	16	20	20	dent	600	2.78533
1	76.2	7.9	CS	2011	CS11_WW	CS11-LIYT_2	C103	C103	AM287	287	USDA200367-013	CS10-GND4-287	CS11-LIYT-338A	4	338A	8	64	8_64	1	IRRI	70	71	1	221	88.9	24	2747	11.7	131	4058.53	75.733	1615	1132.22	10	95	0	5	14	14	12	dent	580	2.77085
1	76.2	7.9	CS	2011	CS11_WW	CS11-LIYT_2	Ky21	Ky21	AM129	129	USDA200367-113	CS10-GND5-129	CS11-LIYT-339B	5	339B	8	63	8_63	1	IRRI	70	69	-1	215.9	78.7	35	2708	12.9	115.2	4000.67	73.639	1774	934.3	10	98	0	15	14	12	14	dent	800	2.90849
1	76.2	7.9	CS	2011	CS11_WW	CS11-LIYT_2	B84	B84	AM243	243	USDA200367-300	CS10-GND4-243	CS11-LIYT-340A	4	340A	8	62	8_62	1	IRRI	70	69	-1	203.2	81.3	36	2913	12.3	115.1	4304.37	79.775	2041	872.24	10	98	0	10	16	14	14	dent	210	2.34242
1	76.2	7.9	CS	2011	CS11_WW	CS11-LIYT_2	B79	B79	AM299	299	USDA200367-299	CS10-GND4-299	CS11-LIYT-341A	4	341A	8	61	8_61	1	IRRI	68	69	1	193	81.3	37	3641	9.4	90.7	5379.46	102.996	2962	679.12	10	98	0	20	16	18	18	dent	710	2.85733
1	76.2	7.9	CS	2011	CS11_WW	CS11-LIYT_2	Mp07:153		AM174	174	PWilliams_031	CS10-GND5-174	CS11-LIYT-342B	5	342B	8	60	8_60	1	IRRI	66	67	1	203.2	86.4	34	3055	11.2	92.5	4513.71	84.704	2032	1023	10	98	0	5	16	16	14	dent	570	2.76343
1	76.2	7.9	CS	2011	CS11_WW	CS11-LIYT_2	BcBM-1-4	X08_1371	AM302	302	PWilliams_012	CS10-GND4-302	CS11-LIYT-343A	4	343A	8	59	8_59	1	IRRI	68	69	1	195.6	73.7	35	2920	9.9	88.7	4314.14	82.144	1896	1024	10	95	0	5	14	18	18	dent	420	2.63347
1	76.2	7.9	CS	2011	CS11_WW	CS11-LIYT_2	Va59	Va59	AM336	336	USDA200367-012	CS10-GND5-336	CS11-LIYT-344B	5	344B	8	58	8_58	1	IRRI	62	63	1	200.7	66	35	3012	10.6	129.7	4450.08	84.074	2150	862	10	85	0	5	14	14	18	dent	2000	3.3032
1	76.2	7.9	CS	2011	CS11_WW	CS11-LIYT_2	W22	W22	AM347	347	USDA200367-201	CS10-GND4-347	CS11-LIYT-345A	4	345A	8	57	8_57	1	IRRI	65	66	1	203.2	71.1	39	3198	12.3	100.3	4724.34	87.558	2427	770.94	10	95	2	10	16	18	16	dent	1200	3.08279
1	76.2	7.9	CS	2011	CS11_WW	CS11-LIYT_2	Check1_BH9014	Check1_BH9014	AMC1	397	Check1_BH9014	Check1_BH9014	CS11-LIYT-346A	C	346A	8	56	8_56	1	IRRI	69	70	1	218.4	86.4	44	4473	11	119.5	6607.87	124.282	3456	1016.15	11	98	0	20	12	12	12	dent	430	2.64345
1	76.2	7.9	CS	2011	CS11_WW	CS11-LIYT_2	CML264	CML264	AM046	46	USDA200367-289	CS10-GND5-046	CS11-LIYT-347B	5	347B	8	55	8_55	1	IRRI	70	71	1	228.6	96.5	46	4313	12.1	100.2	6371.88	118.362	3325	987.96	10	98	0	5	16	16	14	dent	110	2.07918
1	76.2	7.9	CS	2011	CS11_WW	CS11-LIYT_2	Yu796_NS	Yu796_NS	AM293	293	USDA200367-178	CS10-GND4-293	CS11-LIYT-348A	4	348A	8	54	8_54	1	IRRI	65	66	1	215.9	71.1	30	2837	10.9	119.7	4191.66	78.926	1719	1118	10	98	0	10	12	12	14	dent	1300	3.11727
1	76.2	7.9	CS	2011	CS11_WW	CS11-LIYT_2	B68	B68	AM094	94	PWilliams_034	CS10-GND4-094	CS11-LIYT-349A	4	349A	8	53	8_53	1	IRRI	69	70	1	215.9	81.3	40	2658	9.9	82.9	3926.31	74.759	1842	815.93	10	95	0	20	14	18	16	dent	640	2.81291
1	76.2	7.9	CS	2011	CS11_WW	CS11-LIYT_2	Oh603	Oh603	AM335	335	USDA200367-251	CS10-GND4-335	CS11-LIYT-350A	4	350A	8	52	8_52	1	IRRI	67	66	-1	208.3	73.7	37	3508	10.9	95.8	5182.53	97.583	2799	709.12	10	95	0	30	16	14	14	dent	1000	3.00432
1	76.2	7.9	CS	2011	CS11_WW	CS11-LIYT_2	B77	B77	AM245	245	USDA200367-298	CS10-GND5-245	CS11-LIYT-351B	5	351B	8	51	8_51	1	IRRI	64	65	1	223.5	71.1	36	2815	15.9	81.5	4158.53	73.908	2032	782.6	10	90	2	5	18	14	14	dent	1000	3.00432
1	76.2	7.9	CS	2011	CS11_WW	CS11-LIYT_2	LaPostaSeqC7-F123-3-1-1-2-B-B-B	AAP210	AM177	177	PWilliams_053	CS10-GND5-177	CS11-LIYT-352B	5	352B	8	50	8_50	1	IRRI	67	68	1	215.9	83.8	40	4271	9.8	96.8	6310.44	120.288	3252	1018.95	10	98	0	5	16	16	14	dent	620	2.79934
1	76.2	7.9	CS	2011	CS11_WW	CS11-LIYT_2	Pa880	Pa880	AM273	273	USDA200367-224	CS10-GND5-273	CS11-LIYT-353B	5	353B	8	49	8_49	1	IRRI	65	67	2	205.7	78.7	34	3451	15.7	99.9	5098.7	90.833	2540	910.93	10	98	0	20	16	18	16	dent	1100	3.04532
1	76.2	7.9	CS	2011	CS11_WW	CS11-LIYT_2	T234	T234	AM127	127	USDA200367-172	CS10-GND4-127	CS11-LIYT-354A	4	354A	8	48	8_48	1	IRRI	68	68	0	218.4	88.9	37	4159	11.2	117.3	6145.29	115.322	3084	1075	10	85	0	5	16	16	18	dent	240	2.39794
1	76.2	7.9	CS	2011	CS11_WW	CS11-LIYT_2	Ki21	Ki21	AM189	189	USDA200367-109	CS10-GND5-189	CS11-LIYT-355B	5	355B	8	47	8_47	1	IRRI	67	66	-1	215.9	101.6	36	3353	12.1	118.5	4953.56	92.016	2381	971.45	10	98	0	5	12	12	14	dent	700	2.85126
1	76.2	7.9	CS	2011	CS11_WW	CS11-LIYT_2	KUI2007	KUI2007	AM194	194	USDA200367-111	CS10-GND4-194	CS11-LIYT-356A	4	356A	8	46	8_46	1	IRRI	68	70	2	221	78.7	40	3929	13.5	102.6	5805.22	106.118	2771	1157.8	11	89	0	5	18	16	16	dent	350	2.5563
1	76.2	7.9	CS	2011	CS11_WW	CS11-LIYT_2	NC334	NC334	AM104	104	USDA200367-146	CS10-GND5-104	CS11-LIYT-357B	5	357B	8	45	8_45	1	IRRI	67	66	-1	215.9	73.7	40	4409	11.4	100.5	6514.18	121.969	3234	1175	10	100	0	2	14	12	14	dent	70	1.90309
1	76.2	7.9	CS	2011	CS11_WW	CS11-LIYT_2	CML343	CML343	AM017	17	PWilliams_096	CS10-GND4-017	CS11-LIYT-358A	4	358A	8	44	8_44	1	IRRI	71	72	1	215.9	96.5	45	5304	11.3	119.8	7835.62	146.877	4423	881	10	90	0	5	12	14	14	flint	270	2.44716
1	76.2	7.9	CS	2011	CS11_WW	CS11-LIYT_2	M37W	M37W	AM208	208	USDA200367-116	CS10-GND5-208	CS11-LIYT-359B	5	359B	8	43	8_43	1	IRRI	69	71	2	233.7	111.8	44	3969	12.2	109.7	5864.67	108.816	2839	1130	10	100	0	5	14	14	14	dent	190	2.30103
1	76.2	7.9	CS	2011	CS11_WW	CS11-LIYT_2	Tzi8	Tzi8	AM084	84	USDA200367-219	CS10-GND5-084	CS11-LIYT-360B	5	360B	9	43	9_43	1	IRRI	67	68	1	221	76.2	45	4696	14.2	109.35	6938.35	125.805	3547	1149.12	10	100	0	10	16	18	16	dent	190	2.30103
1	76.2	7.9	CS	2011	CS11_WW	CS11-LIYT_2	NC362	NC362	AM203	203	USDA200367-160	CS10-GND5-203	CS11-LIYT-361B	5	361B	9	44	9_44	1	IRRI	68	69	1	231.1	91.4	38	5003	12	108.9	7392.12	137.47	3905	1097.91	10	98	0	15	12	14	16	dent	1200	3.08279
1	76.2	7.9	CS	2011	CS11_WW	CS11-LIYT_2	B75	B75	AM289	289	USDA200367-301	CS10-GND4-289	CS11-LIYT-362A	4	362A	9	45	9_45	1	IRRI	66	66	0	221	78.7	33	4339	12.9	108.2	6410.56	117.996	3180	1159.29	9	98	0	10	16	18	14	dent	810	2.91381
1	76.2	7.9	CS	2011	CS11_WW	CS11-LIYT_2	Mo17	Mo17	AM310	310	USDA200367-249	CS10-GND4-310	CS11-LIYT-363A	4	363A	9	46	9_46	1	IRRI	63	67	4	218.4	63.5	24	3196	11.6	118.1	4721.41	88.202	1842	1354.09	10	98	0	5	14	16	14	dent	250	2.41497
1	76.2	7.9	CS	2011	CS11_WW	CS11-LIYT_2	CML254	CML254	AM014	14	USDA200367-288	CS10-GND5-014	CS11-LIYT-364B	5	364B	9	47	9_47	1	IRRI	72	73	1	243.8	119.4	38	4851	10.6	134.6	7167.48	135.413	3856	995.76	10	85	0	20	14	14	14	dent	76	1.9345
1	76.2	7.9	CS	2011	CS11_WW	CS11-LIYT_2	CML333	CML333	AM188	188	USDA200367-087	CS10-GND5-188	CS11-LIYT-365B	5	365B	9	48	9_48	1	IRRI	67	68	1	228.6	104.1	41	3151	11.5	109.4	4655.04	87.061	2268	882.79	10	95	0	2	12	12	12	dent	260	2.43136
1	76.2	7.9	CS	2011	CS11_WW	CS11-LIYT_2	NC366	NC366	AM100	100	USDA200367-162	CS10-GND5-100	CS11-LIYT-366B	5	366B	9	49	9_49	1	IRRI	65	66	1	213.4	63.5	45	4113	11.6	112.4	6077.28	113.532	3053	1060.72	10	98	0	5	16	14	16	dent	38	1.68124
1	76.2	7.9	CS	2011	CS11_WW	CS11-LIYT_2	4226	4226	AM364	364	USDA200367-204	CS10-GND4-364	CS11-LIYT-367A	4	367A	9	50	9_50	1	IRRI	65	66	1	200.7	68.6	41	3241	11.4	101.1	4788.94	89.666	2386	855.49	10	98	0	20	14	14	18	dent	1600	3.20683
1	76.2	7.9	CS	2011	CS11_WW	CS11-LIYT_2	CO255	CO255	AM396	396	USDA200367-092	CS10-GND4-396	CS11-LIYT-368A	4	368A	9	51	9_51	1	IRRI	57	58	1	149.9	35.6	28	494	11	94.3	730.411	13.738	59	435.41	10	98	25	10	16	18	14	dent	1900	3.28103
1	76.2	7.9	CS	2011	CS11_WW	CS11-LIYT_2	CH701-30	CH701_30	AM363	363	USDA200367-058	CS10-GND5-363	CS11-LIYT-369B	5	369B	9	52	9_52	1	IRRI	59	60	1	185.4	61	29	2105	10.3	92.4	3109.53	58.944	1347	757.51	9	98	0	25	14	16	16	dent	2200	3.34439
1	76.2	7.9	CS	2011	CS11_WW	CS11-LIYT_2	NC236	NC236	AM078	78	USDA200367-006	CS10-GND4-078	CS11-LIYT-370A	4	370A	9	53	9_53	1	IRRI	69	70	1	208.3	76.2	44	3601	11.7	89.5	5320.06	99.273	2699	902	11	100	0	2	12	12	14	dent	1300	3.11727
1	76.2	7.9	CS	2011	CS11_WW	CS11-LIYT_2	Check3_26V21	Check3_26V21	AMC3	399	Check3_26V21	Check3_26V21	CS11-LIYT-371B	C	371B	9	54	9_54	1	IRRI	66	66	0	208.3	63.5	49	4338	10.3	94.3	6409.35	121.496	3452	886.32	10	98	0	5	14	14	14	dent	1600	3.20683
1	76.2	7.9	CS	2011	CS11_WW	CS11-LIYT_2	Mo24W	Mo24W	AM163	163	USDA200367-272	CS10-GND4-163	CS11-LIYT-372A	4	372A	9	55	9_55	1	IRRI	65	67	2	221	81.3	35	3092	11.6	79.1	4567.81	85.333	2277	814.68	10	98	2	10	16	18	18	dent	372	2.58206
1	76.2	7.9	CS	2011	CS11_WW	CS11-LIYT_2	A&M407_218	A&M_407_218	AM043	43	PWilliams_080	CS10-GND5-043	CS11-LIYT-373B	5	373B	9	56	9_56	1	IRRI	68	70	2	218.4	83.8	38	3952	7.6	112.6	5839.22	114.02	2722	1230.71	10	95	0	10	16	18	20	dent	150	2.20412
1	76.2	7.9	CS	2011	CS11_WW	CS11-LIYT_2	DE1	DE1	AM158	158	USDA200367-294	CS10-GND4-158	CS11-LIYT-374A	4	374A	9	57	9_57	1	IRRI	69	70	1	221	78.7	14	2103	12.8	130.3	3107.36	57.262	721	1382	10	98	0	5	16	16	18	dent	110	2.07918
1	76.2	7.9	CS	2011	CS11_WW	CS11-LIYT_2	Check1_BH9014	Check1_BH9014	AMC1	397	Check1_BH9014	Check1_BH9014	CS11-LIYT-375B	C	375B	9	58	9_58	1	IRRI	69	69	0	210.8	71.1	43	2663	12	101.6	3934	73.16	1733	930	10	95	0	25	12	12	14	dent	1200	3.08279
1	76.2	7.9	CS	2011	CS11_WW	CS11-LIYT_2	Tzi9	Tzi9	AM218	218	USDA200367-220	CS10-GND5-218	CS11-LIYT-376B	5	376B	9	59	9_59	1	IRRI	69	71	2	215.9	94	37	3214	11.7	112.1	4748.74	88.612	2295	919	10	98	0	5	16	16	14	dent	83	1.96848
1	76.2	7.9	CS	2011	CS11_WW	CS11-LIYT_2	Mt42	Mt42	AM393	393	USDA200367-028	CS10-GND5-393	CS11-LIYT-377B	5	377B	9	60	9_60	1	IRRI	58	59	1	162.6	63.5	26	1225	10.2	93.1	1809.9	34.347	635	590	10	98	5	5	16	16	16	dent	2400	3.38202
1	76.2	7.9	CS	2011	CS11_WW	CS11-LIYT_2	NC368	NC368	AM185	185	USDA200367-163	CS10-GND5-185	CS11-LIYT-378B	5	378B	9	61	9_61	1	IRRI	72	73	1	210.8	76.2	34	2634	10.6	119.8	3891.86	73.528	1982	652	10	85	0	50	16	12	14	dent	920	2.96848
1	76.2	7.9	CS	2011	CS11_WW	CS11-LIYT_2	EP1	EP1	AM388	388	USDA200367-096	CS10-GND5-388	CS11-LIYT-379B	5	379B	9	62	9_62	1	IRRI	58	58	0	185.4	58.4	35	960	10.6	108.7	1417.68	26.784	386	574	11	95	0	20	14	14	14	flint	2000	3.3032
1	76.2	7.9	CS	2011	CS11_WW	CS11-LIYT_2	A&MY07-222	A&M_Y07_222	AM052	52	PWilliams_064	CS10-GND5-052	CS11-LIYT-380B	5	380B	9	63	9_63	1	IRRI	69	71	2	213.4	86.4	35	4553	7.6	116.7	6727.12	131.358	3565	988	9	95	0	5	14	12	14	flint	140	2.17609
1	76.2	7.9	CS	2011	CS11_WW	CS11-LIYT_2	M162W	M162W	AM168	168	USDA200367-117	CS10-GND5-168	CS11-LIYT-381B	5	381B	9	64	9_64	1	IRRI	69	69	0	213.4	81.3	42	3259	10.7	113.6	4814.53	90.858	2173	1086	10	98	0	5	14	16	16	flint	660	2.82607
1	76.2	7.9	CS	2011	CS11_WW	CS11-LIYT_2	CML432	CML432	AM119	119	PWilliams_049	CS10-GND5-119	CS11-LIYT-382B	5	382B	9	65	9_65	1	IRRI	68	69	1	203.2	76.2	34	3900	13.7	113.1	5761.47	105.075	2849	1051.08	10	98	0	10	12	14	16	dent	570	2.76343
1	76.2	7.9	CS	2011	CS11_WW	CS11-LIYT_2	CML376	CML376	AM008	8	PWilliams_089	CS10-GND4-008	CS11-LIYT-383A	4	383A	9	66	9_66	1	IRRI	70	72	2	213.4	83.8	42	3567	11	107.6	5270.04	99.12	2717	850	10	100	0	5	12	14	16	flint	380	2.59106
1	76.2	7.9	CS	2011	CS11_WW	CS11-LIYT_2	Check4_DK68_05	Check4_DK68_05	AMC4	400	Check4_DK68_05	Check4_DeKalb68_05	CS11-LIYT-384B	C	384B	9	67	9_67	1	IRRI	63	64	1	195.6	63.5	45	4189	11.4	120.6	6188.94	115.879	3343	846	10	98	5	2	18	16	14	dent	150	2.20412
1	76.2	7.9	CS	2011	CS11_WW	CS11-LIYT_2	B103	B103	AM359	359	USDA200367-282	CS10-GND5-359	CS11-LIYT-385B	5	385B	9	68	9_68	1	IRRI	60	62	2	172.7	58.4	33	1824	10.6	97.2	2694.92	50.914	1143	681	10	95	10	20	16	16	16	dent	970	2.99123
1	76.2	7.9	CS	2011	CS11_WW	CS11-LIYT_2	A&M407_006	A&M_407_218	AM137	137	PWilliams_024	CS10-GND5-137	CS11-LIYT-386B	5	386B	9	69	9_69	1	IRRI	65	67	2	195.6	63.5	39	3037	10.4	79.6	4486.86	84.958	2336	700.92	10	98	2	5	16	16	18	dent	890	2.95424
1	76.2	7.9	CS	2011	CS11_WW	CS11-LIYT_2	IA2132Goodman-Buckler	IA2132	AM337	337	USDA200367-188	CS10-GND5-337	CS11-LIYT-387B	5	387B	9	70	9_70	1	IRRI	58	59	1	147.3	50.8	30	1416	8.2	65.4	2091.75	40.58	857	558.51	10	95	5	2	16	16	14	dent	680	2.83885
1	76.2	7.9	CS	2011	CS11_WW	CS11-LIYT_2	Va35	Va35	AM346	346	USDA200367-277	CS10-GND4-346	CS11-LIYT-388A	4	388A	9	71	9_71	1	IRRI	64	65	1	193	73.7	30	2581	8	95.4	3813.62	74.145	1764	816.77	11	95	2	10	16	16	16	dent	770	2.89209
1	76.2	7.9	CS	2011	CS11_WW	CS11-LIYT_2	CI44	CI44	AM319	319	USDA200367-195	CS10-GND5-319	CS11-LIYT-389B	5	389B	10	72	10_72	1	IRRI	62	63	1	193	71.1	40	2807	11.1	89.9	4146.89	77.907	2123	684	10	95	10	10	18	16	18	dent	2400	3.38202
1	76.2	7.9	CS	2011	CS11_WW	CS11-LIYT_2	NC316	NC316	AM157	157	USDA200367-137	CS10-GND5-157	CS11-LIYT-390B	5	390B	10	73	10_73	1	IRRI	69	70	1	193	76.2	34	602	13.8	50.3	889.952	16.212	331	271.24	10	90	0	25	16	18	14	dent	2700	3.43297
1	76.2	7.9	CS	2011	CS11_WW	CS11-LIYT_2	IDS69	IDS69	AM235	235	USDA200367-040	CS10-GND5-235	CS11-LIYT-391B	5	391B	10	74	10_74	1	IRRI	63	65	2	188	71.1	33	1538	9.6	83.1	2271.85	43.401	1002	535.26	10	98	0	15	18	16	16	flint	2300	3.36361
1	76.2	7.9	CS	2011	CS11_WW	CS11-LIYT_2	((B104/NC300)X(CML415/B104))-4-2-B-B	AAP103	AM226	226	PWilliams_021	CS10-GND5-226	CS11-LIYT-392B	5	392B	10	75	10_75	1	IRRI	68	69	1	190.5	76.2	29	1024	9.9	60.3	1512.25	28.794	640	384	10	98	0	50	14	14	14	flint	2100	3.32428
1	76.2	7.9	CS	2011	CS11_WW	CS11-LIYT_2	NC262	NC262	AM355	355	USDA200367-228	CS10-GND4-355	CS11-LIYT-393A	4	393A	10	76	10_76	1	IRRI	66	67	1	190.5	55.9	37	2058	8.3	77.9	3040.5	58.921	1447	611	10	98	5	20	18	16	12	dent	700	2.85126
1	76.2	7.9	CS	2011	CS11_WW	CS11-LIYT_2	GT-AIRTP-W	GT_A1RTP_W	AM258	258	PWilliams_010	CS10-GND5-258	CS11-LIYT-394B	5	394B	10	77	10_77	1	IRRI	64	65	1	190.5	61	36	2164	11.3	83.3	3197.7	59.94	1560	604	11	98	0	5	14	16	14	dent	2100	3.32428
1	76.2	7.9	CS	2011	CS11_WW	CS11-LIYT_2	Mp711	Mp711	AM026	26	PWilliams_058	CS10-GND5-026	CS11-LIYT-395B	5	395B	10	78	10_78	1	IRRI	67	68	1	198.1	94	39	1961	8.7	75.9	2897.41	55.903	1465	496	10	98	0	5	14	14	14	flint	750	2.88081
1	76.2	7.9	CS	2011	CS11_WW	CS11-LIYT_2	A661	A661	AM377	377	USDA200367-297	CS10-GND5-377	CS11-LIYT-396B	5	396B	10	79	10_79	1	IRRI	59	60	1	160	55.9	41	1613	7.4	83.8	2383.03	46.633	1193	420	10	95	20	10	16	16	18	dent	2500	3.39967
1	76.2	7.9	CS	2011	CS11_WW	CS11-LIYT_2	H105W	H105W	AM291	291	USDA200367-257	CS10-GND4-291	CS11-LIYT-397A	4	397A	10	80	10_80	1	IRRI	63	67	4	167.6	50.8	34	2010	10.9	90.2	2969.69	55.917	1456	554	10	95	10	15	18	18	16	dent	1800	3.25768
1	76.2	7.9	CS	2011	CS11_WW	CS11-LIYT_2	K55	K55	AM288	288	USDA200367-034	CS10-GND4-288	CS11-LIYT-398A	4	398A	10	81	10_81	1	IRRI	67	67	0	167.6	61	34	1637	9.7	67.2	2418.28	46.148	1302	335	10	95	5	25	16	16	14	dent	1700	3.233
1	76.2	7.9	CS	2011	CS11_WW	CS11-LIYT_2	H84	H84	AM266	266	USDA200367-258	CS10-GND5-266	CS11-LIYT-399B	5	399B	10	82	10_82	1	IRRI	66	67	1	157.5	43.2	33	1056	11.4	57.9	1560.85	29.225	689	367	11	95	0	5	16	16	16	flint	740	2.87506
1	76.2	7.9	CS	2011	CS11_WW	CS11-LIYT_2	B105	B105	AM276	276	USDA200367-284	CS10-GND4-276	CS11-LIYT-400A	4	400A	10	83	10_83	1	IRRI	68	69	1	180.3	66	26	1302	9.6	64.2	1923.2	36.741	785	517	11	98	0	40	18	16	16	dent	1300	3.11727
1	76.2	7.9	CS	2011	CS11_WW	CS11-LIYT_2	CML342	CML342	AM092	92	PWilliams_095	CS10-GND4-092	CS11-LIYT-401A	4	401A	10	84	10_84	1	IRRI	70	71	1	182.9	83.8	39	2352	13.2	78.2	3474.73	63.738	1751	601	13	98	5	2	14	12	14	flint	300	2.49136
1	76.2	7.9	CS	2011	CS11_WW	CS11-LIYT_2	Va17	Va17	AM229	229	USDA200367-011	CS10-GND5-229	CS11-LIYT-402B	5	402B	10	85	10_85	1	IRRI	67	68	1	193	78.7	25	1452	8.7	76.4	2145.77	41.401	866	586	10	95	10	50	18	20	16	dent	1500	3.17898
1	76.2	7.9	CS	2011	CS11_WW	CS11-LIYT_2	NC238	NC238	AM063	63	USDA200367-007	CS10-GND5-063	CS11-LIYT-403B	5	403B	10	86	10_86	1	IRRI	70	72	2	213.4	76.2	39	1784	11.5	70.5	2636.09	49.301	1102	682	10	95	0	15	16	14	16	flint	1000	3.00432
1	76.2	7.9	CS	2011	CS11_WW	CS11-LIYT_2	H95	H95	AM285	285	USDA200367-022	CS10-GND5-285	CS11-LIYT-404B	5	404B	10	87	10_87	1	IRRI	68	70	2	195.6	76.2	41	2296	11.9	73.5	3392.1	63.154	1760	536	10	98	0	5	18	16	18	dent	530	2.73239
1	76.2	7.9	CS	2011	CS11_WW	CS11-LIYT_2	NC306	NC306	AM184	184	USDA200367-132	CS10-GND5-184	CS11-LIYT-405B	5	405B	10	88	10_88	1	IRRI	70	72	2	188	78.7	33	1611	9.1	64.1	2380.28	45.724	1084	527	11	98	0	50	14	16	14	dent	1700	3.233
1	76.2	7.9	CS	2011	CS11_WW	CS11-LIYT_2	NC364	NC364	AM325	325	USDA200367-161	CS10-GND4-325	CS11-LIYT-406A	4	406A	10	89	10_89	1	IRRI	68	69	1	205.7	63.5	30	2181	9	71.2	3222.66	61.974	1610	571	10	98	0	5	18	14	14	dent	380	2.59106
1	76.2	7.9	CS	2011	CS11_WW	CS11-LIYT_2	NC336	NC336	AM106	106	USDA200367-147	CS10-GND4-106	CS11-LIYT-407A	4	407A	10	90	10_90	1	IRRI	68	69	1	200.7	73.7	41	2127	10.99		3143.02	59.118	2127
1	76.2	7.9	CS	2011	CS11_WW	CS11-LIYT_2	W401		AM383	383	USDA200367-176	CS10-GND5-383	CS11-LIYT-408B	5	408B	10	91	10_91	1	IRRI	59	59	0	147.3	61	37	1754	11.6	87.9	2591.3	48.409	1252	502	10	90	5	25	12	16	16	dent	1200	3.08279
1	76.2	7.9	CS	2011	CS11_WW	CS11-LIYT_2	NC312		AM128	128	USDA200367-135	CS10-GND4-128	CS11-LIYT-409A	4	409A	10	92	10_92	1	IRRI	70	71	1	170.2	63.5	35	1461	10.6	72.6	2159.02	40.79	925	536	13	95	0	40	16	14	16	dent	1300	3.11727
1	76.2	7.9	CS	2011	CS11_WW	CS11-LIYT_2	A634	A634	AM354	354	USDA200367-016	CS10-GND4-354	CS11-LIYT-410A	4	410A	10	93	10_93	1	IRRI	62	63	1	180.3	55.9	34	2068	12.1	113.1	3054.69	56.743	1334	734	10	95	5	10	16	16	16	dent	810	2.91381
1	76.2	7.9	CS	2011	CS11_WW	CS11-LIYT_2	Mp709	Mp709	AM073	73	PWilliams_050	CS10-GND5-073	CS11-LIYT-411B	5	411B	10	94	10_94	1	IRRI	67	68	1	193	81.3	47	2389	12.5	56.2	3528.88	65.253	1960	429	8	98	0	5	16	14	14	dent	760	2.88649
1	76.2	7.9	CS	2011	CS11_WW	CS11-LIYT_2	SA24	SA24	AM186	186	USDA200367-170	CS10-GND5-186	CS11-LIYT-412B	5	412B	10	95	10_95	1	IRRI	66	68	2	205.7	86.4	23	1638	8.5	60.6	2420.54	46.805	1179	459	10	98	0	2	16	16	16	flint	1300	3.11727
1	76.2	7.9	CS	2011	CS11_WW	CS11-LIYT_2	CI21E	CI21E	AM166	166	USDA200367-193	CS10-GND5-166	CS11-LIYT-413B	5	413B	10	96	10_96	1	IRRI	69	71	2	205.7	71.1	36	1611	9.8	60	2380.07	45.368	1193	418	10	98	0	20	14	16	12	flint	1600	3.20683
1	76.2	7.9	CS	2011	CS11_WW	CS11-LIYT_2	Mo.G	MoG	AM236	236	USDA200367-119	CS10-GND5-236	CS11-LIYT-414B	5	414B	10	97	10_97	1	IRRI	64	65	1	190.5	73.7	30	1891	12.2	83.3	2793.34	51.829	1284	607	10	95	10	25	20	18	14	dent	1900	3.28103
1	76.2	7.9	CS	2011	CS11_WW	CS11-LIYT_2	Va22	Va22	AM230	230	USDA200367-026	CS10-GND4-230	CS11-LIYT-415A	4	415A	10	98	10_98	1	IRRI	67	68	1	198.1	73.7	40	2075	6.3	88	3065.36	60.698	1488	587	10	95	0	10	16	16	16	dent	500	2.70757
1	76.2	7.9	CS	2011	CS11_WW	CS11-LIYT_2	CML108	CML108	AM075	75	PWilliams_090	CS10-GND4-075	CS11-LIYT-416A	4	416A	10	99	10_99	1	IRRI	68	68	0	203.2	73.7	38	3039	10.2	87.9	4490.14	85.21	2354	685	10	95	10	5	16	18	16	dent	140	2.17609
1	76.2	7.9	CS	2011	CS11_WW	CS11-LIYT_2	N192	N192	AM339	339	USDA200367-247	CS10-GND4-339	CS11-LIYT-417A	4	417A	10	100	10_100	1	IRRI	66	68	2	165.1	53.3	25	1166	11.7	78.4	1722.63	32.145	626	540	10	95	0	25	16	16	16	dent	2500	3.39967
1	76.2	7.9	CS	2011	CS11_WW	CS11-LIYT_2	A654	A654	AM385	385	USDA200367-269	CS10-GND5-385	CS11-LIYT-418B	5	418B	10	101	10_101	1	IRRI	59	60	1	147.3	61	32	1700	11.7	88.3	2511.34	46.862	1048	652	10	95	10	5	14	14	16	dent	1600	3.20683
1	76.2	7.9	CS	2011	CS11_WW	CS11-LIYT_2	NC300	NC300	AM130	130	USDA200367-129	CS10-GND5-130	CS11-LIYT-419B	5	419B	10	102	10_102	1	IRRI	63	67	4	198.1	61	42	1913	5.9	88.8	2825.79	56.193	1216	697	10	98	2	5	14	16	16	dent	610	2.79239
1	76.2	7.9	CS	2011	CS11_WW	CS11-LIYT_2	CML9	CML9	AM012	12	USDA200367-285	CS10-GND5-012	CS11-LIYT-420B	5	420B	10	103	10_103	1	IRRI	70	71	1	193	61	42	2020	12	93.2	2983.77	55.489	1334	686	10	98	0	10	18	14	14	dent	510	2.716
1	76.2	7.9	CS	2011	CS11_WW	CS11-LIYT_2	CML77	CML77	AM195	195	USDA200367-184	CS10-GND4-195	CS11-LIYT-421A	4	421A	10	104	10_104	1	IRRI	69	70	1	193	68.6	38	1905	11.8	87.7	2815.13	52.471	1315	590	10	98	5	5	16	16	14	flint	270	2.44716
1	76.2	7.9	CS	2011	CS11_WW	CS11-LIYT_2	A635	A635	AM324	324	USDA200367-017	CS10-GND5-324	CS11-LIYT-422B	5	422B	10	105	10_105	1	IRRI	63	64	1	177.8	58.4	33	1259	8.3	85.5	1859.6	36.037	590	669	10	95	0	10	14	14	14	dent	540	2.74036
1	76.2	7.9	CS	2011	CS11_WW	CS11-LIYT_2	Ki14	Ki14	AM134	134	USDA200367-180	CS10-GND5-134	CS11-LIYT-423B	5	423B	10	106	10_106	1	IRRI	62	64	2	182.9	76.2	33	2750	10.7	97.6	4063.41	76.683	2059	691	9	98	0	10	12	12	12	dent	1200	3.08279
1	76.2	7.9	CS	2011	CS11_WW	CS11-LIYT_2	Ky228	Ky228	AM099	99	USDA200367-264	CS10-GND5-099	CS11-LIYT-424B	5	424B	10	107	10_107	1	IRRI	69	72	3	203.2	78.7	36	1591	10.6	84.8	2350.66	44.41	889	702	10	95	0	25	14	14	14	dent	950	2.98227
1	76.2	7.9	CS	2011	CS11_WW	CS11-LIYT_2	A239	A239	AM351	351	USDA200367-036	CS10-GND5-351	CS11-LIYT-425B	5	425B	10	108	10_108	1	IRRI	63	65	2	188	73.7	26	2244	11.4	109.5	3315.56	62.079	1279	965	11	98	0	10	14	16	14	dent	1300	3.11727
1	76.2	7.9	CS	2011	CS11_WW	CS11-LIYT_2	DE1	DE1	AM158	158	USDA200367-294	CS10-GND4-158	CS11-LIYT-701A	4	701A	15	50	15_50	2	IRRI	67	69	2	203.2	73.7	14	1984	7.6	125.8	2930.58	57.224	513	1471	10	95	0	25	18	18	18	dent	760	2.88649
1	76.2	7.9	CS	2011	CS11_WW	CS11-LIYT_2	Pa880	Pa880	AM273	273	USDA200367-224	CS10-GND5-273	CS11-LIYT-702B	5	702B	15	51	15_51	2	IRRI	65	66	1	215.9	71.1	31	3218	13.4	97.7	4753.86	87	2291	927	10	95	0	10	14	16	18	dent	1000	3.00432
1	76.2	7.9	CS	2011	CS11_WW	CS11-LIYT_2	Mp305	Mp305	AM120	120	PWilliams_056	CS10-GND5-120	CS11-LIYT-703B	5	703B	15	52	15_52	2	IRRI	67	69	2	198.1	78.7	42	4149	10.7	125.3	6130.37	115.689	3198	951.5	10	100	0	20	16	16	14	dent	340	2.54407
1	76.2	7.9	CS	2011	CS11_WW	CS11-LIYT_2	C49A	C49A	AM387	387	USDA200367-056	CS10-GND5-387	CS11-LIYT-704B	5	704B	15	53	15_53	2	IRRI	57	57	0	162.6	48.3	41	2264	11.8	105.3	3344.38	62.336	1574	689.67	10	95	5	10	16	12	14	dent	400	2.61278
1	76.2	7.9	CS	2011	CS11_WW	CS11-LIYT_2	CI21E	CI21E	AM166	166	USDA200367-193	CS10-GND5-166	CS11-LIYT-705B	5	705B	15	54	15_54	2	IRRI	67	69	2	218.4	48.3	36	3587	10.8	104.2	5299.38	99.895	2499	1087.58	10	98	0	25	16	14	18	dent	1200	3.08279
1	76.2	7.9	CS	2011	CS11_WW	CS11-LIYT_2	B75	B75	AM289	289	USDA200367-301	CS10-GND4-289	CS11-LIYT-706A	4	706A	15	55	15_55	2	IRRI	64	65	1	213.4	61	30	2852	12.2	92.4	4213.73	78.184	1964	888	10	98	0	5	18	16	16	dent	700	2.85126
1	76.2	7.9	CS	2011	CS11_WW	CS11-LIYT_2	H49	H49	AM296	296	USDA200367-008	CS10-GND4-296	CS11-LIYT-707A	4	707A	15	56	15_56	2	IRRI	65	66	1	203.2	61	38	3338	11.3	100.5	4931.85	92.446	2413	925	10	98	5	2	18	20	20	dent	540	2.74036
1	76.2	7.9	CS	2011	CS11_WW	CS11-LIYT_2	KUI2007	KUI2007	AM194	194	USDA200367-111	CS10-GND4-194	CS11-LIYT-708A	4	708A	15	57	15_57	2	IRRI	69	70	1	218.4	88.9	39	3476	10.3	107.2	5135.54	97.349	2649	827	10	95	0	5	20	16	16	flint	200	2.32222
1	76.2	7.9	CS	2011	CS11_WW	CS11-LIYT_2	S2B73BC		AM138	138	PWilliams_029	CS10-GND5-138	CS11-LIYT-709B	5	709B	15	58	15_58	2	IRRI	68	70	2	190.5	68.6	46	1568	12.7	83.4	2316.91	42.744	1161	407	10	98	0	50	18	16	14	flint	820	2.91908
1	76.2	7.9	CS	2011	CS11_WW	CS11-LIYT_2	CML342	CML342	AM092	92	PWilliams_095	CS10-GND4-092	CS11-LIYT-710A	4	710A	15	59	15_59	2	IRRI	70	70	0	203.2	83.8	46	3890	12.4	112.1	5747.92	106.407	3152	738	10	95	0	5	14	14	14	flint	150	2.20412
1	76.2	7.9	CS	2011	CS11_WW	CS11-LIYT_2	CML376	CML376	AM008	8	PWilliams_089	CS10-GND4-008	CS11-LIYT-711A	4	711A	15	60	15_60	2	IRRI	72	73	1	210.8	81.3	43	2920	9.3	107.7	4314.42	82.696	2236	684	10	100	0	2	14	16	14	flint	93	2.01284
1	76.2	7.9	CS	2011	CS11_WW	CS11-LIYT_2	NC370	NC370	AM108	108	USDA200367-164	CS10-GND5-108	CS11-LIYT-712B	5	712B	15	61	15_61	2	IRRI	70	70	0	215.9	99.1	43	2829	12.6	104.3	4179.71	77.199	2150	679	10	98	0	5	14	12	14	dent	220	2.36173
1	76.2	7.9	CS	2011	CS11_WW	CS11-LIYT_2	NC222	NC222	AM047	47	USDA200367-003	CS10-GND5-047	CS11-LIYT-713B	5	713B	15	62	15_62	2	IRRI	67	67	0	210.8	78.7	41	2946	8.1	91.2	4352.41	84.528	2191	755.07	11	95	0	5	16	18	18	dent	1300	3.11727
1	76.2	7.9	CS	2011	CS11_WW	CS11-LIYT_2	Yu796_NS	Yu796_NS	AM293	293	USDA200367-178	CS10-GND4-293	CS11-LIYT-714A	4	714A	15	63	15_63	2	IRRI	64	65	1	195.6	66	28	1962	16.1	106.6	2898.21	51.386	1225	736.95	10	98	5	30	12	12	14	dent	2100	3.32428
1	76.2	7.9	CS	2011	CS11_WW	CS11-LIYT_2	D940Y	D940Y	AM147	147	USDA200367-093	CS10-GND5-147	CS11-LIYT-715B	5	715B	15	64	15_64	2	IRRI	71	72	1	221	88.9	48	3281	12.2	121.5	4847.36	89.941	2327	954	10	90	0	5	16	14	14	dent	260	2.43136
1	76.2	7.9	CS	2011	CS11_WW	CS11-LIYT_2	Mo24W	Mo24W	AM163	163	USDA200367-272	CS10-GND4-163	CS11-LIYT-716A	4	716A	15	65	15_65	2	IRRI	65	66	1	205.7	76.2	40	2220	9.3	75.2	3280.61	62.881	1764	456	10	95	10	5	18	16	16	dent	1300	3.11727
1	76.2	7.9	CS	2011	CS11_WW	CS11-LIYT_2	T234	T234	AM127	127	USDA200367-172	CS10-GND4-127	CS11-LIYT-717A	4	717A	15	66	15_66	2	IRRI	68	69	1	203.2	68.6	35	3397	12.9	112.8	5018.41	92.372	2250	1146.88	10	100	0	5	16	18	16	dent	530	2.73239
1	76.2	7.9	CS	2011	CS11_WW	CS11-LIYT_2	Check4_DK68_05	Check4_DK68_05	AMC4	400	Check4_DK68_05	Check4_DeKalb68_05	CS11-LIYT-718A	C	718A	15	67	15_67	2	IRRI	63	63	0	188	61	43	4535	10.6	123.6	6700.54	126.591	3742	793.11	10	95	0	2	18	18	14	dent	550	2.74819
1	76.2	7.9	CS	2011	CS11_WW	CS11-LIYT_2	A&MY07-222	A&M_Y07_222	AM052	52	PWilliams_064	CS10-GND5-052	CS11-LIYT-719B	5	719B	15	68	15_68	2	IRRI	67	69	2	215.9	76.2	42	3886	10.4	104.8	5741.9	108.722	3143	743	10	98	0	5	14	18	14	flint	620	2.79934
1	76.2	7.9	CS	2011	CS11_WW	CS11-LIYT_2	IA2132Goodman-Buckler	IA2132	AM337	337	USDA200367-188	CS10-GND5-337	CS11-LIYT-720B	5	720B	15	69	15_69	2	IRRI	59	62	3	157.5	50.8	31	946	7.4	80.6	1397.08	27.339	490	455.73	10	98	5	10	16	18	18	dent	1100	3.04532
1	76.2	7.9	CS	2011	CS11_WW	CS11-LIYT_2	NC290A	NC290A	AM234	234	USDA200367-124	CS10-GND5-234	CS11-LIYT-721B	5	721B	15	70	15_70	2	IRRI	65	67	2	193	58.4	37	2858	10.4	79.9	4222.82	79.959	2109	749	11	95	0	5	18	18	16	dent	840	2.92942
1	76.2	7.9	CS	2011	CS11_WW	CS11-LIYT_2	NC334	NC334	AM104	104	USDA200367-146	CS10-GND5-104	CS11-LIYT-722B	5	722B	15	71	15_71	2	IRRI	67	68	1	195.6	78.7	33	3128	13	84.4	4621.52	84.969	2218	910	12	98	0	2	14	14	16	dent	450	2.66276
1	76.2	7.9	CS	2011	CS11_WW	CS11-LIYT_2	CML311	CML311	AM019	19	USDA200367-079	CS10-GND4-019	CS11-LIYT-723A	4	723A	15	72	15_72	2	IRRI	70	71	1	195.6	83.8	43	2744	10.5	83.6	4054.45	76.685	2304	440	11	90	0	5	14	14	18	flint	660	2.82607
1	76.2	7.9	CS	2011	CS11_WW	CS11-LIYT_2	CML154Q	CML154Q	AM124	124	USDA200367-069	CS10-GND4-124	CS11-LIYT-724A	4	724A	15	73	15_73	2	IRRI	70	72	2	190.5	63.5	35	2237	8	63.7	3305.25	64.261	1647	590.61	10	98	0	20	16	20	20	flint	300	2.49136
1	76.2	7.9	CS	2011	CS11_WW	CS11-LIYT_2	H105W	H105W	AM291	291	USDA200367-257	CS10-GND4-291	CS11-LIYT-725A	4	725A	15	74	15_74	2	IRRI	65	69	4	167.6	50.8	33	1811	10.6	91.9	2675.41	50.545	1243	568	10	90	2	50	16	16	16	dent	2600	3.41664
1	76.2	7.9	CS	2011	CS11_WW	CS11-LIYT_2	A554	A554	AM384	384	USDA200367-266	CS10-GND5-384	CS11-LIYT-726B	5	726B	15	75	15_75	2	IRRI	59	60	1	152.4	43.2	28	1733	11.4	98.6	2560.95	47.95	1084	649.29	10	95	0	5	14	16	16	dent	1900	3.28103
1	76.2	7.9	CS	2011	CS11_WW	CS11-LIYT_2	LaPostaSeqC7-F123-3-1-1-2-B-B-B	AAP210	AM177	177	PWilliams_053	CS10-GND5-177	CS11-LIYT-727B	5	727B	15	76	15_76	2	IRRI	67	69	2	182.9	61	39	2833	10.5	96.7	4185.14	79.157	2009	823.29	11	95	5	45	16	16	16	dent	1300	3.11727
1	76.2	7.9	CS	2011	CS11_WW	CS11-LIYT_2	A635	A635	AM324	324	USDA200367-017	CS10-GND5-324	CS11-LIYT-728B	5	728B	15	77	15_77	2	IRRI	61	63	2	157.5	50.8	37	590	9.1	84.3	871.314	16.738	159	430.99	10	98	2	40	14	14	14	dent	1900	3.28103
1	76.2	7.9	CS	2011	CS11_WW	CS11-LIYT_2	NC262	NC262	AM355	355	USDA200367-228	CS10-GND4-355	CS11-LIYT-729A	4	729A	15	78	15_78	2	IRRI	65	67	2	185.4	48.3	32	3259	13.4	103.7	4815.61	88.13	2422	837.25	10	98	0	5	18	14	16	dent	180	2.27875
1	76.2	7.9	CS	2011	CS11_WW	CS11-LIYT_2	Mt42	Mt42	AM393	393	USDA200367-028	CS10-GND5-393	CS11-LIYT-730B	5	730B	15	79	15_79	2	IRRI	57	59	2	139.7	43.2	33	713	9.2	88.4	1053.03	20.206	213	499.55	10	98	10	20	12	12	18	dent	1200	3.08279
1	76.2	7.9	CS	2011	CS11_WW	CS11-LIYT_2	SA24	SA24	AM186	186	USDA200367-170	CS10-GND5-186	CS11-LIYT-731B	5	731B	15	80	15_80	2	IRRI	67	70	3	182.9	66	38	1204	12.4	70.6	1778.8	32.93	780	423.8	10	98	0	15	18	16	16	flint	730	2.86923
1	76.2	7.9	CS	2011	CS11_WW	CS11-LIYT_2	A441-5	A441_5	AM161	161	USDA200367-053	CS10-GND4-161	CS11-LIYT-732A	4	732A	15	81	15_81	2	IRRI	68	72	4	172.7	61	39	1295	17	73.2	1913.3	33.56	1066	229.07	10	90	5	80	16	16	14	dent	2300	3.36361
1	76.2	7.9	CS	2011	CS11_WW	CS11-LIYT_2	Check2_28V81	Check2_28V81	AMC2	398	Check2_28V81	Check2_28V81	CS11-LIYT-733A	C	733A	15	82	15_82	2	IRRI	64	67	3	152.4	48.3	37	2536	6.2	109.5	3746.96	74.274	1846	690	10	90	5	5	12	14	14	dent	380	2.59106
1	76.2	7.9	CS	2011	CS11_WW	CS11-LIYT_2	CH701-30	CH701_30	AM363	363	USDA200367-058	CS10-GND5-363	CS11-LIYT-734B	5	734B	15	83	15_83	2	IRRI	61	63	2	147.3	43.2	34	1225	12.3	94.6	1809.78	33.541	640	585.38	10	98	5	50	12	14	16	dent	2600	3.41664
1	76.2	7.9	CS	2011	CS11_WW	CS11-LIYT_2	B68	B68	AM094	94	PWilliams_034	CS10-GND4-094	CS11-LIYT-735A	4	735A	15	84	15_84	2	IRRI	68	70	2	167.6	50.8	28	1650	8.6	79	2437.79	47.087	1075	575	10	98	2	5	16	16	16	dent	1600	3.20683
1	76.2	7.9	CS	2011	CS11_WW	CS11-LIYT_2	Check3_26V21	Check3_26V21	AMC3	399	Check3_26V21	Check3_26V21	CS11-LIYT-736A	C	736A	15	85	15_85	2	IRRI	68	67	-1	177.8	45.7	44	2678	8.7	89.2	3956.36	76.335	2018	659.37	10	95	0	5	16	16	16	dent	580	2.77085
1	76.2	7.9	CS	2011	CS11_WW	CS11-LIYT_2	B105	B105	AM276	276	USDA200367-284	CS10-GND4-276	CS11-LIYT-737A	4	737A	15	86	15_86	2	IRRI	67	68	1	167.6	45.7	30	2299	9.3	80.5	3396.95	65.111	1669	630	10	95	0	25	16	18	18	dent	750	2.88081
1	76.2	7.9	CS	2011	CS11_WW	CS11-LIYT_2	NC312		AM128	128	USDA200367-135	CS10-GND4-128	CS11-LIYT-738A	4	738A	15	87	15_87	2	IRRI	71	72	1	157.5	58.4	32	1057	12.1	71.1	1561.33	29.003	667	390	10	98	0	10	14	12	14	dent	1700	3.233
1	76.2	7.9	CS	2011	CS11_WW	CS11-LIYT_2	NC238	NC238	AM063	63	USDA200367-007	CS10-GND5-063	CS11-LIYT-739B	5	739B	15	88	15_88	2	IRRI	68	72	4	177.8	71.1	40	1850	10.8	101.8	2733.61	51.53	1356	494	10	80	2	10	12	14	16	dent	960	2.98677
1	76.2	7.9	CS	2011	CS11_WW	CS11-LIYT_2	B84	B84	AM243	243	USDA200367-300	CS10-GND4-243	CS11-LIYT-740A	4	740A	15	89	15_89	2	IRRI	72	73	1	170.2	63.5	24	1095	11.4	93.2	1617.36	30.283	658	437	10	80	0	25	14	12	14	dent	1600	3.20683
1	76.2	7.9	CS	2011	CS11_WW	CS11-LIYT_2	((B104/NC300)X(CML415/B104))-4-2-B-B	AAP103	AM226	226	PWilliams_021	CS10-GND5-226	CS11-LIYT-741B	5	741B	15	90	15_90	2	IRRI	70	73	3	180.3	83.8	38	1411	12	83.1	2084.94	38.773	907	504	10	98	0	5	14	14	14	flint	1400	3.14922
1	76.2	7.9	CS	2011	CS11_WW	CS11-LIYT_2	C103	C103	AM287	287	USDA200367-013	CS10-GND4-287	CS11-LIYT-742A	4	742A	15	91	15_91	2	IRRI	69	69	0	195.6	66	27	2124	11.7	99.6	3138.12	58.558	980	1144.27	10	100	0	10	14	16	14	dent	440	2.65321
1	76.2	7.9	CS	2011	CS11_WW	CS11-LIYT_2	A654	A654	AM385	385	USDA200367-269	CS10-GND5-385	CS11-LIYT-743B	5	743B	15	92	15_92	2	IRRI	59	60	1	154.9	53.3	30	1884	8.2	101	2783.66	54.002	1188	695.7	11	95	5	10	14	14	16	dent	1600	3.20683
1	76.2	7.9	CS	2011	CS11_WW	CS11-LIYT_2	CM105	CM105	AM376	376	USDA200367-255	CS10-GND5-376	CS11-LIYT-744B	5	744B	15	93	15_93	2	IRRI	59	60	1	160	40.6	34	1863	12.7	97.1	2751.76	50.767	1066	796.58	11	95	5	10	16	16	16	dent	2200	3.34439
1	76.2	7.9	CS	2011	CS11_WW	CS11-LIYT_2	Il14H	Il14H	AM352	352	USDA200367-102	CS10-GND5-352	CS11-LIYT-745B	5	745B	15	94	15_94	2	IRRI	60	62	2	198.1	66	24	2173	9.8	11.2	3209.76	61.183	1139	1034	10	95	0	5	16	14	16	dent	950	2.98227
1	76.2	7.9	CS	2011	CS11_WW	CS11-LIYT_2	M37W	M37W	AM208	208	USDA200367-116	CS10-GND5-208	CS11-LIYT-746B	5	746B	15	95	15_95	2	IRRI	68	70	2	210.8	96.5	37	2444	9.8	81.3	3610.39	68.82	1665	779	10	98	0	5	14	14	18	dent	480	2.6902
1	76.2	7.9	CS	2011	CS11_WW	CS11-LIYT_2	NC364	NC364	AM325	325	USDA200367-161	CS10-GND4-325	CS11-LIYT-747A	4	747A	15	96	15_96	2	IRRI	65	66	1	198.1	66	39	2316	10.6	80.4	3421.19	64.635	1538	777.95	11	98	0	2	16	14	16	dent	260	2.43136
1	76.2	7.9	CS	2011	CS11_WW	CS11-LIYT_2	NC362	NC362	AM203	203	USDA200367-160	CS10-GND5-203	CS11-LIYT-748B	5	748B	15	97	15_97	2	IRRI	67	69	2	208.3	81.3	33	2542	10.2	70.1	3755.22	71.263	1978	564.05	10	100	0	10	16	16	16	dent	940	2.97772
1	76.2	7.9	CS	2011	CS11_WW	CS11-LIYT_2	Va22	Va22	AM230	230	USDA200367-026	CS10-GND4-230	CS11-LIYT-749A	4	749A	15	98	15_98	2	IRRI	67	69	2	210.8	71.1	38	3473	11.2	99.1	5131.54	96.298	2581	892.33	10	98	0	5	16	14	16	dent	1700	3.233
1	76.2	7.9	CS	2011	CS11_WW	CS11-LIYT_2	Ky21	Ky21	AM129	129	USDA200367-113	CS10-GND5-129	CS11-LIYT-750B	5	750B	15	99	15_99	2	IRRI	68	69	1	208.3	76.2	32	2072	9.8	103.7	3061.3	58.354	1442	629.61	10	75	0	20	12	14	14	dent	1100	3.04532
1	76.2	7.9	CS	2011	CS11_WW	CS11-LIYT_2	Va17	Va17	AM229	229	USDA200367-011	CS10-GND5-229	CS11-LIYT-751B	5	751B	15	100	15_100	2	IRRI	65	67	2	195.6	83.8	26	2689	12.3	112.8	3973.01	73.633	1574	1115.16	10	98	0	25	12	18	18	dent	550	2.74819
1	76.2	7.9	CS	2011	CS11_WW	CS11-LIYT_2	Mo17	Mo17	AM310	310	USDA200367-249	CS10-GND4-310	CS11-LIYT-752A	4	752A	15	101	15_101	2	IRRI	67	68	1	210.8	76.2	20	2492	12	123.6	3681.65	68.467	1234	1258.15	10	98	0	15	14	14	16	dent	830	2.92428
1	76.2	7.9	CS	2011	CS11_WW	CS11-LIYT_2	NC306	NC306	AM184	184	USDA200367-132	CS10-GND5-184	CS11-LIYT-753B	5	753B	15	102	15_102	2	IRRI	70	71	1	205.7	88.9	31	2108	10.1	86.5	3114.27	59.166	1461	647.32	10	98	0	10	14	14	12	dent	1200	3.08279
1	76.2	7.9	CS	2011	CS11_WW	CS11-LIYT_2	K64	K64	AM156	156	USDA200367-105	CS10-GND4-156	CS11-LIYT-754A	4	754A	15	103	15_103	2	IRRI	68	67	-1	215.9	83.8	37	3403	10.7	85.6	5028.37	94.893	2631	772.61	10	95	0	10	14	14	16	dent	1000	3.00432
1	76.2	7.9	CS	2011	CS11_WW	CS11-LIYT_2	Check1_BH9014	Check1_BH9014	AMC1	397	Check1_BH9014	Check1_BH9014	CS11-LIYT-755A	C	755A	15	104	15_104	2	IRRI	68	69	1	208.3	83.8	45	2808	9.4	110.2	4148.84	79.435	1950	857.69	10	100	2	15	14	14	14	dent	1500	3.17898
1	76.2	7.9	CS	2011	CS11_WW	CS11-LIYT_2	NC368	NC368	AM185	185	USDA200367-163	CS10-GND5-185	CS11-LIYT-756B	5	756B	15	105	15_105	2	IRRI	70	71	1	198.1	91.4	35	2046	9.5	83.5	3022.58	57.807	1397	648.76	11	95	0	15	14	16	16	dent	1300	3.11727
1	76.2	7.9	CS	2011	CS11_WW	CS11-LIYT_2	CML77	CML77	AM195	195	USDA200367-184	CS10-GND4-195	CS11-LIYT-757A	4	757A	15	106	15_106	2	IRRI	69	69	0	203.2	88.9	35	2517	11.5	80.9	3718.4	69.543	1742	775	10	98	0	2	16	16	14	flint	27	1.5682
1	76.2	7.9	CS	2011	CS11_WW	CS11-LIYT_2	CML9	CML9	AM012	12	USDA200367-285	CS10-GND5-012	CS11-LIYT-758B	5	758B	15	107	15_107	2	IRRI	71	72	1	200.7	83.8	35	3296	10.1	116.2	4869.17	92.506	2495	800.93	10	98	0	20	14	16	14	dent	380	2.59106
1	76.2	7.9	CS	2011	CS11_WW	CS11-LIYT_2	NC236	NC236	AM078	78	USDA200367-006	CS10-GND4-078	CS11-LIYT-759A	4	759A	15	108	15_108	2	IRRI	69	72	3	188	61	41	1965	16.1	99.2	2903.56	51.481	1306	658.92	10	98	0	2	12	14	12	dent	2100	3.32428
1	76.2	7.9	CS	2011	CS11_WW	CS11-LIYT_2	NC300	NC300	AM130	130	USDA200367-129	CS10-GND5-130	CS11-LIYT-760B	5	760B	16	108	16_108	2	IRRI	67	69	2	152.4	50.8	45	2488	10.4	120.8	3675.13	69.588	1706	782	12	95	0	5	14	14	12	dent	870	2.94448
1	76.2	7.9	CS	2011	CS11_WW	CS11-LIYT_2	A&M407_006	A&M_407_218	AM137	137	PWilliams_024	CS10-GND5-137	CS11-LIYT-761B	5	761B	16	107	16_107	2	IRRI	66	68	2	167.6	66	36	3151	13.8	93.9	4655.4	84.805	2241	910.25	10	98	0	20	14	16	18	dent	1100	3.04532
1	76.2	7.9	CS	2011	CS11_WW	CS11-LIYT_2	CML343	CML343	AM017	17	PWilliams_096	CS10-GND4-017	CS11-LIYT-762A	4	762A	16	106	16_106	2	IRRI	71	72	1	182.9	66	42	2542	10	83.6	3755.4	71.426	1842	700.25	10	100	0	0	16	14	12	dent	98	2.03342
1	76.2	7.9	CS	2011	CS11_WW	CS11-LIYT_2	Va35	Va35	AM346	346	USDA200367-277	CS10-GND4-346	CS11-LIYT-763A	4	763A	16	105	16_105	2	IRRI	66	67	1	185.4	76.2	41	3226	10.8	109.2	4765.77	89.837	2431	794.45	10	98	0	15	14	16	14	dent	1200	3.08279
1	76.2	7.9	CS	2011	CS11_WW	CS11-LIYT_2	EP1	EP1	AM388	388	USDA200367-096	CS10-GND5-388	CS11-LIYT-764B	5	764B	16	104	16_104	2	IRRI	56	58	2	147.3	38.1	32	807	12.5	92.9	1192.3	22.047	463	344.34	10	90	10	25	16	16	16	flint	2600	3.41664
1	76.2	7.9	CS	2011	CS11_WW	CS11-LIYT_2	NC308	NC308	AM206	206	USDA200367-133	CS10-GND5-206	CS11-LIYT-765B	5	765B	16	103	16_103	2	IRRI	69	70	1	180.3	66	38	1538	9.7	79.6	2271.73	43.351	980	557.86	11	98	0	15	12	14	16	dent	830	2.92428
1	76.2	7.9	CS	2011	CS11_WW	CS11-LIYT_2	Ki14	Ki14	AM134	134	USDA200367-180	CS10-GND5-134	CS11-LIYT-766B	5	766B	16	102	16_102	2	IRRI	65	65	0	180.3	71.1	35	3556	11	134.7	5254.25	98.822	2486	1070.64	10	98	0	25	14	12	12	dent	380	2.59106
1	76.2	7.9	CS	2011	CS11_WW	CS11-LIYT_2	VaW6	VaW6	AM228	228	USDA200367-010	CS10-GND5-228	CS11-LIYT-767B	5	767B	16	101	16_101	2	IRRI	59	62	3	162.6	50.8	38	2180	9.9	109.6	3220.18	61.314	1225	954.87	10	95	2	25	14	16	14	dent	2000	3.3032
1	76.2	7.9	CS	2011	CS11_WW	CS11-LIYT_2	N192	N192	AM339	339	USDA200367-247	CS10-GND4-339	CS11-LIYT-768A	4	768A	16	100	16_100	2	IRRI	67	67	0	177.8	48.3	27	1824	10.9	103	2695.13	50.747	1043	780.93	11	95	0	45	16	16	16	dent	1700	3.233
1	76.2	7.9	CS	2011	CS11_WW	CS11-LIYT_2	Ky228	Ky228	AM099	99	USDA200367-264	CS10-GND5-099	CS11-LIYT-769B	5	769B	16	99	16_99	2	IRRI	68	70	2	213.4	83.8	44	3383	12.1	115	4998.25	92.846	2431	951.8	10	90	0	30	14	14	14	dent	640	2.81291
1	76.2	7.9	CS	2011	CS11_WW	CS11-LIYT_2	H84	H84	AM266	266	USDA200367-258	CS10-GND5-266	CS11-LIYT-770B	5	770B	16	98	16_98	2	IRRI	66	67	1	185.4	53.3	32	2925	9	106.5	4322.14	83.118	2286	639.33	10	95	0	45	18	14	14	dent	1800	3.25768
1	76.2	7.9	CS	2011	CS11_WW	CS11-LIYT_2	Va99	Va99	AM262	262	USDA200367-044	CS10-GND5-262	CS11-LIYT-771B	5	771B	16	97	16_97	2	IRRI	69	68	-1	193	66	35	3547	12	123	5240.97	97.465	2490	1057.12	10	98	0	10	14	14	16	dent	940	2.97772
1	76.2	7.9	CS	2011	CS11_WW	CS11-LIYT_2	B79	B79	AM299	299	USDA200367-299	CS10-GND4-299	CS11-LIYT-772A	4	772A	16	96	16_96	2	IRRI	67	68	1	177.8	68.6	34	2826	14.1	93.2	4174.71	75.784	2064	761.8	10	98	0	35	18	18	16	dent	890	2.95424
1	76.2	7.9	CS	2011	CS11_WW	CS11-LIYT_2	Oh43	Oh43	AM329	329	USDA200367-014	CS10-GND4-329	CS11-LIYT-773A	4	773A	16	95	16_95	2	IRRI	67	69	2	195.6	68.6	34	2990	12.9	94.8	4418.03	81.321	1973	1017.21	10	95	0	10	18	18	18	dent	450	2.66276
1	76.2	7.9	CS	2011	CS11_WW	CS11-LIYT_2	A661	A661	AM377	377	USDA200367-297	CS10-GND5-377	CS11-LIYT-774B	5	774B	16	94	16_94	2	IRRI	59	62	3	182.9	68.6	37	3163	10.3	103.1	4673.19	88.585	2091	1071.98	11	98	0	10	16	18	16	dent	2000	3.3032
1	76.2	7.9	CS	2011	CS11_WW	CS11-LIYT_2	Va59	Va59	AM336	336	USDA200367-012	CS10-GND5-336	CS11-LIYT-775B	5	775B	16	93	16_93	2	IRRI	62	63	1	190.5	68.6	37	3158	12.3	129	4665.74	86.472	2204	953.54	10	98	0	15	14	12	14	dent	2400	3.38202
1	76.2	7.9	CS	2011	CS11_WW	CS11-LIYT_2	NC366	NC366	AM100	100	USDA200367-162	CS10-GND5-100	CS11-LIYT-776B	5	776B	16	92	16_92	2	IRRI	67	69	2	198.1	66	44	3962	10.5	122.1	5853.06	110.703	2994	967.92	10	98	0	2	12	16	14	dent	650	2.81954
1	76.2	7.9	CS	2011	CS11_WW	CS11-LIYT_2	A634	A634	AM354	354	USDA200367-016	CS10-GND4-354	CS11-LIYT-777A	4	777A	16	91	16_91	2	IRRI	65	65	0	190.5	61	31	2851	11	117.8	4211.81	79.216	2195	655.37	10	95	0	20	16	16	16	dent	1800	3.25768
1	76.2	7.9	CS	2011	CS11_WW	CS11-LIYT_2	GT-AIRTP-W	GT_A1RTP_W	AM258	258	PWilliams_010	CS10-GND5-258	CS11-LIYT-778B	5	778B	16	90	16_90	2	IRRI	66	68	2	195.6	66	41	3609	12.8	122.6	5331.91	98.255	2690	919.09	10	98	0	5	14	16	14	flint	320	2.51851
1	76.2	7.9	CS	2011	CS11_WW	CS11-LIYT_2	K55	K55	AM288	288	USDA200367-034	CS10-GND4-288	CS11-LIYT-779A	4	779A	16	89	16_89	2	IRRI	67	69	2	190.5	63.5	36	4134	11.1	113.4	6108.25	114.756	3152	981.89	10	98	0	10	14	14	14	flint	590	2.77815
1	76.2	7.9	CS	2011	CS11_WW	CS11-LIYT_2	BcBM-1-4	X08_1371	AM302	302	PWilliams_012	CS10-GND4-302	CS11-LIYT-780A	4	780A	16	88	16_88	2	IRRI	70	71	1	190.5	76.2	31	3098	11.7	94.2	4577.74	85.421	2200	898.51	10	100	0	10	16	16	16	dent	590	2.77815
1	76.2	7.9	CS	2011	CS11_WW	CS11-LIYT_2	CI44	CI44	AM319	319	USDA200367-195	CS10-GND5-319	CS11-LIYT-781B	5	781B	16	87	16_87	2	IRRI	64	65	1	190.5	63.5	38	3419	10	98.3	5051.88	96.084	2835	584.4	10	90	5	20	18	18	18	dent	1800	3.25768
1	76.2	7.9	CS	2011	CS11_WW	CS11-LIYT_2	Check2_28V81	Check2_28V81	AMC2	398	Check2_28V81	Check2_28V81	CS11-LIYT-782B	C	782B	16	86	16_86	2	IRRI	64	65	1	190.5	55.9	38	4601	7.2	136.7	6797.1	133.299	3379	1221.34	10	98	0	5	16	16	16	dent	380	2.59106
1	76.2	7.9	CS	2011	CS11_WW	CS11-LIYT_2	CM174	CM174	AM379	379	USDA200367-021	CS10-GND5-379	CS11-LIYT-783B	5	783B	16	85	16_85	2	IRRI	60	60	0	154.9	40.6	39	1725	10.4	111.8	2548.55	48.257	1134	591	10	95	0	20	14	20	16	dent	2300	3.36361
1	76.2	7.9	CS	2011	CS11_WW	CS11-LIYT_2	NC230	NC230	AM077	77	USDA200367-004	CS10-GND4-077	CS11-LIYT-784A	4	784A	16	84	16_84	2	IRRI	70	72	2	177.8	63.5	43	3303	8.7	125.8	4879.5	94.146	2781	522.16	10	85	0	50	14	16	14	dent	1000	3.00432
1	76.2	7.9	CS	2011	CS11_WW	CS11-LIYT_2	NC316	NC316	AM157	157	USDA200367-137	CS10-GND5-157	CS11-LIYT-785B	5	785B	16	83	16_83	2	IRRI	72	73	1	172.7	68.6	35	627	10.99	76.4	926.168	17.421	395	232.25	10	98	0	50	16	16	16	dent	2700	3.43297
1	76.2	7.9	CS	2011	CS11_WW	CS11-LIYT_2	NC336	NC336	AM106	106	USDA200367-147	CS10-GND4-106	CS11-LIYT-786A	4	786A	16	82	16_82	2	IRRI	68	69	1	190.5	66	40	4318	12.5	132.1	6379.25	117.959	3225	1092.74	10	100	0	5	16	14	14	dent	930	2.97313
1	76.2	7.9	CS	2011	CS11_WW	CS11-LIYT_2	H95	H95	AM285	285	USDA200367-022	CS10-GND5-285	CS11-LIYT-787B	5	787B	16	81	16_81	2	IRRI	68	69	1	190.5	66	42	2778	12.2	86.7	4105.01	76.166	2096	682.87	10	98	0	2	16	16	16	dent	300	2.49136
1	76.2	7.9	CS	2011	CS11_WW	CS11-LIYT_2	GA209	GA209	AM080	80	USDA200367-002	CS10-GND4-080	CS11-LIYT-788A	4	788A	16	80	16_80	2	IRRI	67	69	2	188	66	34	2839	11.3	106.4	4193.84	78.612	1969	870	11	95	0	10	14	14	14	dent	610	2.79239
1	76.2	7.9	CS	2011	CS11_WW	CS11-LIYT_2	Tzi8	Tzi8	AM084	84	USDA200367-219	CS10-GND5-084	CS11-LIYT-789B	5	789B	16	79	16_79	2	IRRI	66	70	4	208.3	86.4	38	3934	9.4	118.1	5812.81	111.293	2917	1017.79	10	100	0	15	16	16	14	flint	440	2.65321
1	76.2	7.9	CS	2011	CS11_WW	CS11-LIYT_2	Oh603	Oh603	AM335	335	USDA200367-251	CS10-GND4-335	CS11-LIYT-790A	4	790A	16	78	16_78	2	IRRI	64	65	1	193	68.6	40	4252	10.1	135.4	6281.85	119.345	3139	1113	10	98	0	5	14	14	16	dent	830	2.92428
1	76.2	7.9	CS	2011	CS11_WW	CS11-LIYT_2	F2834T	F2834T	AM315	315	USDA200367-097	CS10-GND5-315	CS11-LIYT-791B	5	791B	16	77	16_77	2	IRRI	65	66	1	210.8	58.4	37	1721	14.3	113.1	2542.86	46.053	957	764.05	10	98	0	25	14	12	14	dent	1700	3.233
1	76.2	7.9	CS	2011	CS11_WW	CS11-LIYT_2	W22	W22	AM347	347	USDA200367-201	CS10-GND4-347	CS11-LIYT-792A	4	792A	16	76	16_76	2	IRRI	65	66	1	190.5	61	39	3598	12.4	109.3	5315.72	98.406	2830	767.52	10	95	0	35	16	18	14	dent	1100	3.04532
1	76.2	7.9	CS	2011	CS11_WW	CS11-LIYT_2	CML52	CML52	AM021	21	USDA200367-291	CS10-GND5-021	CS11-LIYT-793B	5	793B	16	75	16_75	2	IRRI	71	72	1	221	86.4	36	3242	12.9	123.2	4789.43	88.157	2300	942	10	95	0	10	14	14	14	dent	370	2.57978
1	76.2	7.9	CS	2011	CS11_WW	CS11-LIYT_2	4226	4226	AM364	364	USDA200367-204	CS10-GND4-364	CS11-LIYT-794A	4	794A	16	74	16_74	2	IRRI	66	67	1	190.5	73.7	38	3166	10	99.8	4678.13	88.975	2458	707.91	10	98	0	25	16	14	14	dent	1300	3.11727
1	76.2	7.9	CS	2011	CS11_WW	CS11-LIYT_2	MS153	MS153	AM381	381	USDA200367-042	CS10-GND4-381	CS11-LIYT-795A	4	795A	16	73	16_73	2	IRRI	59	60	1	167.6	50.8	20	2183	7.7	130.2	3225.15	62.908	939	1244	10	98	0	10	18	18	18	dent	2100	3.32428
1	76.2	7.9	CS	2011	CS11_WW	CS11-LIYT_2	B103	B103	AM359	359	USDA200367-282	CS10-GND5-359	CS11-LIYT-796B	5	796B	16	72	16_72	2	IRRI	60	60	0	170.2	61	34	3654	11	123.6	5398.48	101.535	2545	1109.3	10	98	0	15	16	16	16	dent	1300	3.11727
1	76.2	7.9	CS	2011	CS11_WW	CS11-LIYT_2	A239	A239	AM351	351	USDA200367-036	CS10-GND5-351	CS11-LIYT-797B	5	797B	16	71	16_71	2	IRRI	62	63	1	182.9	81.3	37	3378	10.1	122	4990.2	94.805	2454	923.67	10	95	2	20	16	14	16	dent	900	2.95904
1	76.2	7.9	CS	2011	CS11_WW	CS11-LIYT_2	Check1_BH9014	Check1_BH9014	AMC1	397	Check1_BH9014	Check1_BH9014	CS11-LIYT-798B	C	798B	16	70	16_70	2	IRRI	68	69	1	195.6	73.7	45	5379	11.6	133.9	7947.68	148.473	4150	1229	10	100	0	10	14	12	14	dent	300	2.49136
1	76.2	7.9	CS	2011	CS11_WW	CS11-LIYT_2	W401		AM383	383	USDA200367-176	CS10-GND5-383	CS11-LIYT-799B	5	799B	16	69	16_69	2	IRRI	59	59	0	170.2	63.5	42	1787	14.8	101	2639.59	47.526	1175	611.8	10	95	10	5	16	14	14	dent	1100	3.04532
1	76.2	7.9	CS	2011	CS11_WW	CS11-LIYT_2	Mp709	Mp709	AM073	73	PWilliams_050	CS10-GND5-073	CS11-LIYT-800B	5	800B	16	68	16_68	2	IRRI	68	69	1	203.2	86.4	40	3041	10.2	97.8	4493.41	85.272	2250	791.54	10	95	0	25	12	16	14	dent	1000	3.00432
1	76.2	7.9	CS	2011	CS11_WW	CS11-LIYT_2	Check4_DK68_05	Check4_DK68_05	AMC4	400	Check4_DK68_05	Check4_DeKalb68_05	CS11-LIYT-801B	C	801B	16	67	16_67	2	IRRI	63	63	0	182.9	55.9	41	3552	11	131.4	5247.22	98.69	2622	929.81	10	98	10	0	18	14	14	dent	370	2.57978
1	76.2	7.9	CS	2011	CS11_WW	CS11-LIYT_2	M162W	M162W	AM168	168	USDA200367-117	CS10-GND5-168	CS11-LIYT-802B	5	802B	16	66	16_66	2	IRRI	67	67	0	195.6	83.8	41	2907	9.6	94	4294.95	82.051	2508	398.66	10	95	0	25	14	16	18	dent	2200	3.34439
1	76.2	7.9	CS	2011	CS11_WW	CS11-LIYT_2	CML264	CML264	AM046	46	USDA200367-289	CS10-GND5-046	CS11-LIYT-803B	5	803B	16	65	16_65	2	IRRI	70	71	1	215.9	58.4	44	3908	11	105.8	5774.42	108.606	3035	873.87	10	98	0	5	14	16	14	dent	390	2.60206
1	76.2	7.9	CS	2011	CS11_WW	CS11-LIYT_2	CI91BGoodman-Buckler	CI91B	AM160	160	USDA200367-189	CS10-GND5-160	CS11-LIYT-804B	5	804B	16	64	16_64	2	IRRI	67	68	1	190.5	88.9	30	2028	8.6	83.1	2996.55	57.879	1415	613	10	95	20	10	16	16	18	dent	2300	3.36361
1	76.2	7.9	CS	2011	CS11_WW	CS11-LIYT_2	Mp711	Mp711	AM026	26	PWilliams_058	CS10-GND5-026	CS11-LIYT-805B	5	805B	16	63	16_63	2	IRRI	68	70	2	213.4	94	41	2266	8.7	113.1	3348.18	64.6	1415	851	10	95	0	20	14	14	14	dent	460	2.6721
1	76.2	7.9	CS	2011	CS11_WW	CS11-LIYT_2	A&M407_218	A&M_407_218	AM043	43	PWilliams_080	CS10-GND5-043	CS11-LIYT-806B	5	806B	16	62	16_62	2	IRRI	67	69	2	205.7	71.1	41	2592	7.1	128.2	3829.57	75.183	1583	1009	11	98	0	10	18	16	18	flint	570	2.76343
1	76.2	7.9	CS	2011	CS11_WW	CS11-LIYT_2	CML254	CML254	AM014	14	USDA200367-288	CS10-GND5-014	CS11-LIYT-807B	5	807B	16	61	16_61	2	IRRI	73	76	3	236.2	94	45	3024	10.3	142.5	4467.58	84.688	2313	710.55	10	80	0	5	12	12	12	dent	1300	3.11727
1	76.2	7.9	CS	2011	CS11_WW	CS11-LIYT_2	Ki21	Ki21	AM189	189	USDA200367-109	CS10-GND5-189	CS11-LIYT-808B	5	808B	16	60	16_60	2	IRRI	68	70	2	213.4	91.4	36	2676	9.5	133.8	3954	75.621	1737	939	10	98	0	20	14	12	14	dent	180	2.27875
1	76.2	7.9	CS	2011	CS11_WW	CS11-LIYT_2	Mp07:153		AM174	174	PWilliams_031	CS10-GND5-174	CS11-LIYT-809B	5	809B	16	59	16_59	2	IRRI	66	67	1	195.6	78.7	33	3634	11.2	103.6	5369.5	100.763	2694	940	10	98	0	5	12	16	14	flint	530	2.73239
1	76.2	7.9	CS	2011	CS11_WW	CS11-LIYT_2	Va26	Va26	AM334	334	USDA200367-276	CS10-GND5-334	CS11-LIYT-810B	5	810B	16	58	16_58	2	IRRI	65	66	1	203.2	68.6	47	3918	12.5	121.5	5788.83	107.042	2994	924.45	10	95	0	20	14	14	16	dent	1200	3.08279
1	76.2	7.9	CS	2011	CS11_WW	CS11-LIYT_2	IDS69	IDS69	AM235	235	USDA200367-040	CS10-GND5-235	CS11-LIYT-811B	5	811B	16	57	16_57	2	IRRI	63	64	1	203.2	78.7	37	2345	10.5	99.1	3464.92	65.535	1474	871.05	10	98	5	20	14	18	14	flint	1600	3.20683
1	76.2	7.9	CS	2011	CS11_WW	CS11-LIYT_2	Tzi9	Tzi9	AM218	218	USDA200367-220	CS10-GND5-218	CS11-LIYT-812B	5	812B	16	56	16_56	2	IRRI	70	71	1	221	99.1	43	3494	13.4	123.3	5162.61	94.481	2522	972.33	10	100	0	2	14	14	14	dent	300	2.49136
1	76.2	7.9	CS	2011	CS11_WW	CS11-LIYT_2	Mo1W	MO1W	AM306	306	USDA200367-248	CS10-GND4-306	CS11-LIYT-813A	4	813A	16	55	16_55	2	IRRI	64	65	1	193	61	37	2891	8.9	91.8	4270.73	82.22	2164	727	10	98	10	5	20	16	16	dent	1000	3.00432
1	76.2	7.9	CS	2011	CS11_WW	CS11-LIYT_2	CML108	CML108	AM075	75	PWilliams_090	CS10-GND4-075	CS11-LIYT-814A	4	814A	16	54	16_54	2	IRRI	68	69	1	215.9	73.7	49	5935	10.8	129.1	8768.69	165.293	4754	1181.42	10	98	0	2	16	20	20	dent	170	2.25527
1	76.2	7.9	CS	2011	CS11_WW	CS11-LIYT_2	Check3_26V21	Check3_26V21	AMC3	399	Check3_26V21	Check3_26V21	CS11-LIYT-815B	C	815B	16	53	16_53	2	IRRI	67	67	0	198.1	66	42	5090	10.7	133	7520.31	141.92	3865	1225.5	10	98	0	2	14	14	16	dent	320	2.51851
1	76.2	7.9	CS	2011	CS11_WW	CS11-LIYT_2	CML333	CML333	AM188	188	USDA200367-087	CS10-GND5-188	CS11-LIYT-816B	5	816B	16	52	16_52	2	IRRI	67	69	2	228.6	109.2	42	4478	11.8	144.3	6615.88	123.314	3529	949	10	90	0	5	12	16	12	flint	1500	3.17898
1	76.2	7.9	CS	2011	CS11_WW	CS11-LIYT_2	CO255	CO255	AM396	396	USDA200367-092	CS10-GND4-396	CS11-LIYT-817A	4	817A	16	51	16_51	2	IRRI	56	57	1	162.6	53.3	27	934	9.5	108.6	1379.92	26.391	449	484.94	10	95	25	25	16	18	14	dent	2100	3.32428
1	76.2	7.9	CS	2011	CS11_WW	CS11-LIYT_2	CML432	CML432	AM119	119	PWilliams_049	CS10-GND5-119	CS11-LIYT-818B	5	818B	16	50	16_50	2	IRRI	64	68	4	203.2	76.2	39	5260	12.4	127	7770.7	143.853	4178	1082	10	95	0	5	14	14	14	dent	94	2.01703
1	76.2	7.9	CS	2011	CS11_WW	CS11-LIYT_2	SD40	SD40	AM312	312	USDA200367-296	CS10-GND4-312	CS11-LIYT-819A	4	819A	16	49	16_49	2	IRRI	67	67	0	203.2	76.2	40	3920	10.4	129.1	5792.17	109.674	2957	963	10	98	0	5	18	16	18	flint	660	2.82607
1	76.2	7.9	CS	2011	CS11_WW	CS11-LIYT_2	NC356	NC356	AM240	240	USDA200367-157	CS10-GND5-240	CS11-LIYT-820B	5	820B	16	48	16_48	2	IRRI	65	67	2	195.6	61	38	3770	10.5	128.8	5569.41	105.339	3112	658	10	95	0	5	16	14	14	flint	980	2.99564
1	76.2	7.9	CS	2011	CS11_WW	CS11-LIYT_2	CML277	CML277	AM116	116	USDA200367-290	CS10-GND5-116	CS11-LIYT-821B	5	821B	16	47	16_47	2	IRRI	68	68	0	195.6	71.1	31	3705	9.7	115.4	5473.29	104.446	2663	1042	10	98	0	10	14	14	14	dent	340	2.54407
1	76.2	7.9	CS	2011	CS11_WW	CS11-LIYT_2	Mo.G	MoG	AM236	236	USDA200367-119	CS10-GND5-236	CS11-LIYT-822B	5	822B	16	46	16_46	2	IRRI	65	66	1	205.7	86.4	37	3222	11.5	108.8	4760.88	89.04	2322	900	10	95	5	30	20	20	16	dent	670	2.83251
1	76.2	7.9	CS	2011	CS11_WW	CS11-LIYT_2	CI90C	CI90C	AM239	239	USDA200367-031	CS10-GND4-239	CS11-LIYT-823A	4	823A	16	45	16_45	2	IRRI	69	71	2	205.7	76.2	44	3684	10.7	94.8	5442.5	102.708	3062	622	10	98	0	5	14	14	14	dent	300	2.49136
1	76.2	7.9	CS	2011	CS11_WW	CS11-LIYT_2	B77	B77	AM245	245	USDA200367-298	CS10-GND5-245	CS11-LIYT-824B	5	824B	16	44	16_44	2	IRRI	66	69	3	208.3	73.7	37	3001	11.2	83.4	4434.48	83.217	2327	674.54	10	95	0	5	16	14	14	dent	1300	3.11727
1	76.2	7.9	CS	2011	CS11_WW	CS11-LIYT_2	CI187-2	CI187_2	AM297	297	USDA200367-046	CS10-GND5-297	CS11-LIYT-825B	5	825B	16	43	16_43	2	IRRI	65	68	3	177.8	58.4	31	1600	9.9	91.1	2363.58	45.004	921	678.99	10	95	0	20	18	16	18	dent	730	2.86923
1	76.2	7.9	CS	2012	CS12_WS	CS12_DYTL	AMATLCOHS71-1-1-2-1-1-1-BBBB-B-B-B	AAP297	AM034	34	PWilliams_101	CS11-IDBF-4-034	CS12-DYTL-101A	4	101A	3	5	3_5	1	NIRRI	60	63	3	238.8	81.3	42	4366	11.8	133.9	6451.07	120.242	3620	746.73	10	75	25	0	16	18	18	flint
1	76.2	7.9	CS	2012	CS12_WS	CS12_DYTL	Check3_26V21	Check3_26V21	AMC3	399	Check3_26V21	Check3_26V21	CS12-DYTL-102A	C	102A	3	6	3_6	1	NIRRI	61	60	-1	241.3	83.8	47	4202	11.2	119.85	6207.97	116.498	3216	985.88	10	95	0	0	16	16	16	dent
1	76.2	7.9	CS	2012	CS12_WS	CS12_DYTL	[Cuba/GuadC3F44-1-3-2-B-B-BxCML486]-1-1	AAP68	AM282	282	PWilliams_014	CS11-IDBF-4-282	CS12-DYTL-103A	4	103A	3	7	3_7	1	NIRRI	57	59	2	243.8	88.9	43	3176	9.9	83.55	4692.92	89.3559	2354	822.25	12	95	3	0	14	14	16	flint
1	76.2	7.9	CS	2012	CS12_WS	CS12_DYTL	B73	B73	AM308	308	USDA200367-240	CS11-IDBF-4-308	CS12-DYTL-104A	4	104A	3	8	3_8	1	NIRRI	63	64	1	193	71.1	17	863	10.15	63.8	1275.58	24.2204	630	232.88	7	85	15	0	18	20	18	flint
1	76.2	7.9	CS	2012	CS12_WS	CS12_DYTL	Mo24W	Mo24W	AM163	163	USDA200367-272	CS11-IDBF-4-163	CS12-DYTL-105A	4	105A	3	9	3_9	1	NIRRI	59	60	1	259.1	101.6	52	4784	10.8	97.4	7067.37	133.223	3887	896.25	12	90	5	0	16	16	16	dent
1	76.2	7.9	CS	2012	CS12_WS	CS12_DYTL	CML-322RecyW89[L/LMBR]17-B-5-3-1-4-B*4xMBR-ET(W)C1F139-2-1-B-2-B*7-1-B-B	AAP236	AM140	140	PWilliams_066	CS11-IDBF-4-140	CS12-DYTL-106A	4	106A	3	10	3_10	1	NIRRI	60	60	0	241.3	86.4	53	3655	11.3	121.45	5400.54	101.232	2939	716.07	11	85	15	0	14	14	14	flint
1	76.2	7.9	CS	2012	CS12_WS	CS12_DYTL	W153R	W153R	AM349	349	USDA200367-280	CS11-IDBF-4-349	CS12-DYTL-107A	4	107A	3	11	3_11	1	NIRRI	52	52	0	198.1	76.2	50	2226	9.9	93.05	3289.03	62.625	1633	593.24	10	95	3	0	16	14	16	dent
1	76.2	7.9	CS	2012	CS12_WS	CS12_DYTL	DE1	DE1	AM158	158	USDA200367-294	CS11-IDBF-4-158	CS12-DYTL-108A	4	108A	3	12	3_12	1	NIRRI	60	61	1	241.3	88.9	49	2568	10.1	136.55	3794.57	72.0904	1683	885.52	10	90	10	0	16	20	16	dent
1	76.2	7.9	CS	2012	CS12_WS	CS12_DYTL	SC55	SC55	AM035	35	USDA200367-171	CS11-IDBF-4-035	CS12-DYTL-109A	4	109A	3	13	3_13	1	NIRRI	62	64	2	241.3	114.3	56	2108	10.7	82.15	3113.91	58.7641	1678	429.35	10	85	15	0	16	16	16	flint
1	76.2	7.9	CS	2012	CS12_WS	CS12_DYTL	Check3_26V21	Check3_26V21	AMC3	399	Check3_26V21	Check3_26V21	CS12-DYTL-110A	C	110A	3	14	3_14	1	NIRRI	60	61	1	226.1	76.2	52	1940	10.15	96.8	2866.06	54.42	1538	402.21	10	65	35	0	14	12	16	dent
1	76.2	7.9	CS	2012	CS12_WS	CS12_DYTL	CMV3	CMV3	AM395	395	USDA200367-089	CS11-IDBF-4-395	CS12-DYTL-111A	4	111A	3	15	3_15	1	NIRRI	50	53	3	188	58.4	45	965	10.15	78.65	1426.22	27.0808	748	216.91	10	40	60	0	14	16	18	dent
1	76.2	7.9	CS	2012	CS12_WS	CS12_DYTL	GT-AT709	GT_AT_709	AM152	152	PWilliams_042	CS11-IDBF-4-152	CS12-DYTL-112A	4	112A	3	16	3_16	1	NIRRI	62	65	3	205.7	78.7	38	491	10.15	82	725.094	13.7679	191	300.27	10	75	25	0	12	16	16	dent
1	76.2	7.9	CS	2012	CS12_WS	CS12_DYTL	CML154Q	CML154Q	AM124	124	USDA200367-069	CS11-IDBF-4-124	CS12-DYTL-113A	4	113A	3	17	3_17	1	NIRRI	60	62	2	246.4	99.1	53	2440	11.4	77.55	3604.25	67.4845	2068	371.15	10	85	15	0	14	16	18	flint
1	76.2	7.9	CS	2012	CS12_WS	CS12_DYTL	GT-AT819	GT_AT819	AM301	301	PWilliams_009	CS11-IDBF-4-301	CS12-DYTL-114A	4	114A	3	18	3_18	1	NIRRI	58	60	2	223.5	78.7	59	1452	10.15	75.4	2145.22	40.7329	1139	313.47	10	85	15	0	14	16	16	dent
1	76.2	7.9	CS	2012	CS12_WS	CS12_DYTL	A&MY07-221	A&M_Y07_221	AM071	71	PWilliams_047	CS11-IDBF-4-071	CS12-DYTL-115A	4	115A	3	19	3_19	1	NIRRI	59	60	1	246.4	91.4	51	2513	10.8	125.45	3712.13	69.9751	1946	566.64	11	70	30	5	16	14	16	dent
1	76.2	7.9	CS	2012	CS12_WS	CS12_DYTL	T8	T8	AM250	250	USDA200367-243	CS11-IDBF-4-250	CS12-DYTL-116A	4	116A	3	20	3_20	1	NIRRI	61	62	1	246.4	114.3	55	2391	11.2	104.7	3532.21	66.285	1969	422.18	10	80	20	0	12	14	14	flint
1	76.2	7.9	CS	2012	CS12_WS	CS12_DYTL	CML348	CML348	AM002	2	PWilliams_099	CS11-IDBF-4-002	CS12-DYTL-117A	4	117A	3	21	3_21	1	NIRRI	59	61	2	243.8	88.9	49	1981	11.5	109.75	2926.96	54.7414	1393	588.58	10	90	10	0	16	12	14	flint
1	76.2	7.9	CS	2012	CS12_WS	CS12_DYTL	Mp04:97		AM027	27	PWilliams_059	CS11-IDBF-4-027	CS12-DYTL-118A	4	118A	3	22	3_22	1	NIRRI	62	64	2	248.9	99.1	47	3674	10.3	116.8	5428.51	102.903	2663	1011.69	10	95	0	0	16	16	16	dent
1	76.2	7.9	CS	2012	CS12_WS	CS12_DYTL	SD44	SD44	AM361	361	USDA200367-226	CS11-IDBF-4-361	CS12-DYTL-119A	4	119A	3	23	3_23	1	NIRRI	57	58	1	221	88.9	41	2154	9.8	85.35	3182.56	60.665	1683	471.28	10	80	20	0	16	18	16	dent
1	76.2	7.9	CS	2012	CS12_WS	CS12_DYTL	CML176	CML176	AM060	60	PWilliams_076	CS11-IDBF-4-060	CS12-DYTL-120A	4	120A	3	24	3_24	1	NIRRI	60	62	2	238.8	88.9	56	2220	10.3	79.65	3280.34	62.1823	1710	510.25	10	88	12	0	16	16	14	flint
1	76.2	7.9	CS	2012	CS12_WS	CS12_DYTL	Check3_26V21	Check3_26V21	AMC3	399	Check3_26V21	Check3_26V21	CS12-DYTL-121A	C	121A	3	25	3_25	1	NIRRI	60	61	1	218.4	76.2	51	2277	10.1	85.5	3364.55	63.9207	1882	394.88	10	80	20	0	14	14	16	dent
1	76.2	7.9	CS	2012	CS12_WS	CS12_DYTL	Nei402011-B-B-B	AAP261	AM030	30	PWilliams_084	CS11-IDBF-4-030	CS12-DYTL-122A	4	122A	3	26	3_26	1	NIRRI	60	61	1	223.5	101.6	43	3495	10.6	111.85	5163.83	97.5585	2803	691.93	10	90	5	0	14	14	12	dent
1	76.2	7.9	CS	2012	CS12_WS	CS12_DYTL	Tzi18	Tzi18	AM191	191	USDA200367-222	CS11-IDBF-4-191	CS12-DYTL-123A	4	123A	3	27	3_27	1	NIRRI	59	60	1	215.9	101.6	50	2620	10.7	84.3	3870.61	73.0442	2100	519.68	10	90	8	0	16	14	18	flint
1	76.2	7.9	CS	2012	CS12_WS	CS12_DYTL	CI44	CI44	AM319	319	USDA200367-195	CS11-IDBF-4-319	CS12-DYTL-124A	4	124A	3	28	3_28	1	NIRRI	60	61	1	246.4	83.8	49	2860	9.7	95.75	4225.36	80.6319	2105	755.26	10	90	10	0	20	16	18	dent
1	76.2	7.9	CS	2012	CS12_WS	CS12_DYTL	P39Goodman-Buckler	P39	AM365	365	USDA200367-185	CS11-IDBF-4-365	CS12-DYTL-125A	4	125A	3	29	3_29	1	NIRRI	53	53	0	165.1	55.9	45	553	9.4	76.7	817.666	15.6552	127	426.43	10	80	20	0	16	16	18	dent
1	76.2	7.9	CS	2012	CS12_WS	CS12_DYTL	DTPYc9-F46-3-9-1-2-B	AAP212	AM199	199	PWilliams_055	CS11-IDBF-4-199	CS12-DYTL-126A	4	126A	3	30	3_30	1	NIRRI	59	60	1	228.6	81.3	47	3939	11	113.1	5819.25	109.449	2998	940.5	10	95	2	0	16	16	16	dent
1	76.2	7.9	CS	2012	CS12_WS	CS12_DYTL	CML277	CML277	AM116	116	USDA200367-290	CS11-IDBF-4-116	CS12-DYTL-127A	4	127A	3	31	3_31	1	NIRRI	62	62	0	238.8	96.5	50	4358	10.1	118.75	6439.07	122.331	3416	942.72	11	95	0	0	16	16	14	flint
1	76.2	7.9	CS	2012	CS12_WS	CS12_DYTL	A632	A632	AM305	305	USDA200367-268	CS11-IDBF-4-305	CS12-DYTL-128A	4	128A	3	32	3_32	1	NIRRI	58	60	2	205.7	91.4	44	1294	9.1	67.45	1912.28	36.7342	898	396.21	10	80	20	0	16	16	18	dent
1	76.2	7.9	CS	2012	CS12_WS	CS12_DYTL	Check3_26V21	Check3_26V21	AMC3	399	Check3_26V21	Check3_26V21	CS12-DYTL-129A	C	129A	3	33	3_33	1	NIRRI	59	60	1	221	76.2	54	3885	10.1	92.7	5739.97	109.05	3316	569.33	10	85	15	0	18	16	14	dent
1	76.2	7.9	CS	2012	CS12_WS	CS12_DYTL	CML331	CML331	AM065	65	USDA200367-085	CS11-IDBF-4-065	CS12-DYTL-130A	4	130A	3	34	3_34	1	NIRRI	60	61	1	256.5	96.5	44	3543	10.2	127.6	5235.27	99.3506	2803	740.28	10	80	20	0	16	14	14	flint
1	76.2	7.9	CS	2012	CS12_WS	CS12_DYTL	CML343	CML343	AM017	17	PWilliams_096	CS11-IDBF-4-017	CS12-DYTL-131A	4	131A	3	35	3_35	1	NIRRI	63	66	3	236.2	99.1	51	3460	10.2	95.1	5112.2	97.0151	2690	770.38	11	90	5	0	14	14	14	dent
1	76.2	7.9	CS	2012	CS12_WS	CS12_DYTL	CML92	CML92	AM248	248	USDA200367-066	CS11-IDBF-4-248	CS12-DYTL-132A	4	132A	3	36	3_36	1	NIRRI	60	61	1	254	99.1	46	2881	10	87.4	4256.63	80.9587	2136	744.67	10	90	10	0	16	16	14	dent
1	76.2	7.9	CS	2012	CS12_WS	CS12_DYTL	A214N	A214N	AM257	257	USDA200367-218	CS11-IDBF-4-257	CS12-DYTL-133A	4	133A	3	37	3_37	1	NIRRI	58	58	0	198.1	71.1	35	1499	10.1	100.7	2214.57	42.073	930	569.06	10	90	10	0	12	14	14	dent
1	76.2	7.9	CS	2012	CS12_WS	CS12_DYTL	B73Htrhm	B73Htrhm	AM264	264	USDA200367-054	CS11-IDBF-4-264	CS12-DYTL-134A	4	134A	3	38	3_38	1	NIRRI	62	64	2	221	99.1	52	1077	10.15	62.95	1590.5	30.2	771	305.42	10	90	10	0	18	16	16	flint
1	76.2	7.9	CS	2012	CS12_WS	CS12_DYTL	CI28A	CI28A	AM187	187	USDA200367-194	CS11-IDBF-4-187	CS12-DYTL-135A	4	135A	3	39	3_39	1	NIRRI	58	59	1	233.7	71.1	37	2740	9.9	81.6	4048.59	77.0874	1950	789.83	10	95	0	0	14	14	14	dent
1	76.2	7.9	CS	2012	CS12_WS	CS12_DYTL	C103	C103	AM287	287	USDA200367-013	CS11-IDBF-4-287	CS12-DYTL-136A	4	136A	3	40	3_40	1	NIRRI	58	63	5	241.3	83.8	50	1955	10.1	94.55	2888.37	54.8742	1302	653.18	10	95	0	0	16	14	14	dent
1	76.2	7.9	CS	2012	CS12_WS	CS12_DYTL	[Cuba/GuadC3F34-2-1-1-B-B-BxCML264Q]-1-1	AAP275	AM141	141	PWilliams_094	CS11-IDBF-4-141	CS12-DYTL-137A	4	137A	3	41	3_41	1	NIRRI	59	61	2	248.9	81.3	52	3644	10.8	106.9	5383.06	101.473	3012	631.66	11	85	15	0	12	18	14	flint
1	76.2	7.9	CS	2012	CS12_WS	CS12_DYTL	Check1_BH9014	Check1_BH9014	AMC1	397	Check1_BH9014	Check1_BH9014	CS12-DYTL-138A	C	138A	3	42	3_42	1	NIRRI	61	61	0	238.8	91.4	50	2528	12.4	120.95	3734.23	69.129	1828	699.53	10	90	10	0	12	16	12	flint
1	76.2	7.9	CS	2012	CS12_WS	CS12_DYTL	SD40	SD40	AM312	312	USDA200367-296	CS11-IDBF-4-312	CS12-DYTL-139A	4	139A	3	43	3_43	1	NIRRI	58	58	0	226.1	101.6	55	2759	9.7	108.85	4076.45	77.7903	2359	400.46	10	80	20	0	14	16	14	flint
1	76.2	7.9	CS	2012	CS12_WS	CS12_DYTL	GT112	GT112	AM097	97	USDA200367-098	CS11-IDBF-4-097	CS12-DYTL-140A	4	140A	3	44	3_44	1	NIRRI	62	65	3	264.2	101.6	47	2784	10.6	98.7	4112.98	77.7051	2077	706.41	10	85	15	5	14	16	16	dent
1	76.2	7.9	CS	2012	CS12_WS	CS12_DYTL	R109B	R109B	AM360	360	USDA200367-213	CS11-IDBF-4-360	CS12-DYTL-141A	4	141A	3	45	3_45	1	NIRRI	58	60	2	228.6	76.2	48	2557	9.4	91.8	3778.11	72.3365	2087	470.68	10	85	15	0	16	16	16	dent
1	76.2	7.9	CS	2012	CS12_WS	CS12_DYTL	Oh43	Oh43	AM329	329	USDA200367-014	CS11-IDBF-4-329	CS12-DYTL-142A	4	142A	3	46	3_46	1	NIRRI	56	58	2	221	83.8	50	2190	10	74.45	3235.31	61.5338	1733	457.09	10	90	10	0	16	18	16	dent
1	76.2	7.9	CS	2012	CS12_WS	CS12_DYTL	NC332	NC332	AM101	101	USDA200367-145	CS11-IDBF-4-101	CS12-DYTL-143A	4	143A	3	47	3_47	1	NIRRI	60	61	1	238.8	101.6	43	3615	10.5	88.9	5340.88	101.016	2835	780.01	10	90	5	0	14	16	16	dent
1	76.2	7.9	CS	2012	CS12_WS	CS12_DYTL	NC304	NC304	AM253	253	USDA200367-131	CS11-IDBF-4-253	CS12-DYTL-144A	4	144A	3	48	3_48	1	NIRRI	61	63	2	246.4	104.1	46	3086	10.3	90.65	4559.5	86.4301	2649	437.11	10	85	15	0	16	14	14	dent
1	76.2	7.9	CS	2012	CS12_WS	CS12_DYTL	CM105	CM105	AM376	376	USDA200367-255	CS11-IDBF-4-376	CS12-DYTL-145A	4	145A	3	49	3_49	1	NIRRI	53	56	3	193	66	48	1182	10.1	75.55	1746.55	33.1815	812	370.22	10	60	40	0	14	14	14	flint
1	76.2	7.9	CS	2012	CS12_WS	CS12_DYTL	B64	B64	AM111	111	USDA200367-232	CS11-IDBF-4-111	CS12-DYTL-146A	4	146A	3	50	3_50	1	NIRRI	60	60	0	231.1	88.9	40	1842	10.1	105.2	2720.96	51.6937	1225	616.98	11	70	30	10	14	14	16	flint
1	76.2	7.9	CS	2012	CS12_WS	CS12_DYTL	NC344	NC344	AM107	107	USDA200367-151	CS11-IDBF-4-107	CS12-DYTL-147A	4	147A	3	51	3_51	1	NIRRI	61	62	1	246.4	99.1	32	2237	10.4	72.7	3304.76	62.5752	1583	653.78	10	88	12	0	16	12	16	dent
1	76.2	7.9	CS	2012	CS12_WS	CS12_DYTL	Ki21	Ki21	AM189	189	USDA200367-109	CS11-IDBF-4-189	CS12-DYTL-148A	4	148A	3	52	3_52	1	NIRRI	59	60	1	243.8	96.5	45	4009	10.1	128.25	5923.78	112.542	3062	947.75	11	85	15	0	16	14	16	dent
1	76.2	7.9	CS	2012	CS12_WS	CS12_DYTL	B109	B109	AM298	298	USDA200367-293	CS11-IDBF-4-298	CS12-DYTL-149A	4	149A	3	53	3_53	1	NIRRI	61	62	1	218.4	91.4	30	1430	10.5	93.15	2113.31	39.9706	1039	391.66	11	70	30	0	16	16	14	flint
1	76.2	7.9	CS	2012	CS12_WS	CS12_DYTL	Tx601	Tx601	AM102	102	USDA200367-035	CS11-IDBF-4-102	CS12-DYTL-150A	4	150A	3	54	3_54	1	NIRRI	60	62	2	251.5	94	55	2938	9.9	85.05	4340.31	82.6419	2295	642.55	10	90	5	0	16	16	16	dent
1	76.2	7.9	CS	2012	CS12_WS	CS12_DYTL	CI64	CI64	AM252	252	USDA200367-020	CS11-IDBF-4-252	CS12-DYTL-151A	4	151A	3	55	3_55	1	NIRRI	60	61	1	231.1	88.9	46	2647	10.3	94.35	3910.45	74.1266	2127	519.43	9	80	20	0	20	20	20	flint
1	76.2	7.9	CS	2012	CS12_WS	CS12_DYTL	Check3_26V21	Check3_26V21	AMC3	399	Check3_26V21	Check3_26V21	CS12-DYTL-152A	C	152A	3	56	3_56	1	NIRRI	59	59	0	241.3	68.6	53	2823	10.4	99.2	4170.4	78.9661	2254	568.37	13	75	25	0	14	12	14	dent
1	76.2	7.9	CS	2012	CS12_WS	CS12_DYTL	B79	B79	AM299	299	USDA200367-299	CS11-IDBF-4-299	CS12-DYTL-153A	4	153A	4	56	4_56	1	NIRRI	58	59	1	208.3	81.3	49	1876	9.8	90.1	2771.35	52.8266	1356	519.54	10	90	10	2	16	18	16	dent
1	76.2	7.9	CS	2012	CS12_WS	CS12_DYTL	CML332	CML332	AM132	132	USDA200367-086	CS11-IDBF-4-132	CS12-DYTL-154A	4	154A	4	55	4_55	1	NIRRI	60	62	2	236.2	101.6	48	3765	10.1	129.8	5562.88	105.685	3121	644.51	10	90	10	0	18	16	16	dent
1	76.2	7.9	CS	2012	CS12_WS	CS12_DYTL	Mo1W	MO1W	AM306	306	USDA200367-248	CS11-IDBF-4-306	CS12-DYTL-155A	4	155A	4	54	4_54	1	NIRRI	56	60	4	221	91.4	44	2603	9.3	96.1	3845.36	73.7054	1878	724.85	11	80	20	0	18	20	20	dent
1	76.2	7.9	CS	2012	CS12_WS	CS12_DYTL	NC330	NC330	AM179	179	USDA200367-144	CS11-IDBF-4-179	CS12-DYTL-156A	4	156A	4	53	4_53	1	NIRRI	62	65	3	205.7	81.3	37	929	10.15	80.35	1371.88	26.0488	699	230.02	11	60	40	0	18	18	18	flint
1	76.2	7.9	CS	2012	CS12_WS	CS12_DYTL	NC356	NC356	AM240	240	USDA200367-157	CS11-IDBF-4-240	CS12-DYTL-157A	4	157A	4	52	4_52	1	NIRRI	59	60	1	254	96.5	51	3603	9.8	99.9	5323.72	101.479	2712	890.87	10	95	2	0	16	16	16	dent
1	76.2	7.9	CS	2012	CS12_WS	CS12_DYTL	NC324	NC324	AM142	142	USDA200367-141	CS11-IDBF-4-142	CS12-DYTL-158A	4	158A	4	51	4_51	1	NIRRI	61	64	3	238.8	91.4	27	1332	9.4	63.35	1968.3	37.6855	980	352.48	10	85	15	0	16	16	16	flint
1	76.2	7.9	CS	2012	CS12_WS	CS12_DYTL	Check2_28V81	Check2_28V81	AMC2	398	Check2_28V81	Check2_28V81	CS12-DYTL-159A	C	159A	4	50	4_50	1	NIRRI	58	58	0	243.8	88.9	41	4840	10.8	129.25	7150.81	134.795	3660	1179.52	11	88	12	0	16	16	20	dent
1	76.2	7.9	CS	2012	CS12_WS	CS12_DYTL	Va14	Va14	AM181	181	USDA200367-174	CS11-IDBF-4-181	CS12-DYTL-160A	4	160A	4	49	4_49	1	NIRRI	59	61	2	246.4	83.8	51	2149	9.6	98.7	3175.03	60.6557	1656	493.4	11	70	30	0	18	18	16	flint
1	76.2	7.9	CS	2012	CS12_WS	CS12_DYTL	GR-3	GR_3	AM201	201	PWilliams_078	CS11-IDBF-4-201	CS12-DYTL-161A	4	161A	4	48	4_48	1	NIRRI	57	59	2	221	78.7	46	1916	9.4	90.45	2830.81	54.1994	1447	469.07	10	90	10	0	14	16	14	dent
1	76.2	7.9	CS	2012	CS12_WS	CS12_DYTL	Va59	Va59	AM336	336	USDA200367-012	CS11-IDBF-4-336	CS12-DYTL-162A	4	162A	4	47	4_47	1	NIRRI	56	60	4	226.1	76.2	49	2399	10.1	123.9	3544.79	67.345	1941	457.91	10	70	30	5	14	14	12	dent
1	76.2	7.9	CS	2012	CS12_WS	CS12_DYTL	CML366	CML366	AM118	118	PWilliams_032	CS11-IDBF-4-118	CS12-DYTL-163A	4	163A	4	46	4_46	1	NIRRI	59	58	-1	231.1	101.6	51	2447	9.5	105.8	3615.8	69.1525	1742	705.55	12	90	5	0	14	12	12	flint
1	76.2	7.9	CS	2012	CS12_WS	CS12_DYTL	Tx205	Tx205	AM136	136	PWilliams_018	CS11-IDBF-4-136	CS12-DYTL-164A	4	164A	4	45	4_45	1	NIRRI	61	63	2	251.5	91.4	33	3102	9.4	108.2	4582.96	87.7464	2109	992.76	12	90	10	0	20	20	20	dent
1	76.2	7.9	CS	2012	CS12_WS	CS12_DYTL	CML382		AM294	294	PWilliams_100	CS11-IDBF-4-294	CS12-DYTL-165A	4	165A	4	44	4_44	1	NIRRI	60	61	1	233.7	91.4	44	4386	10.4	129.3	6479.57	122.69	3565	820.45	10	85	15	0	16	16	14	dent
1	76.2	7.9	CS	2012	CS12_WS	CS12_DYTL	CI21E	CI21E	AM166	166	USDA200367-193	CS11-IDBF-4-166	CS12-DYTL-166A	4	166A	4	43	4_43	1	NIRRI	59	63	4	256.5	88.9	46	3234	10.15	94.45	4777.38	90.7117	2413	820.45	10	45	55	0	14	16	18	flint
1	76.2	7.9	CS	2012	CS12_WS	CS12_DYTL	CML314	CML314	AM217	217	USDA200367-080	CS11-IDBF-4-217	CS12-DYTL-167A	4	167A	4	42	4_42	1	NIRRI	58	60	2	226.1	81.3	32	4131	10.5	115.7	6102.93	115.429	3044	1087.15	10	95	0	0	16	16	16	dent
1	76.2	7.9	CS	2012	CS12_WS	CS12_DYTL	Check1_BH9014	Check1_BH9014	AMC1	397	Check1_BH9014	Check1_BH9014	CS12-DYTL-168A	C	168A	4	41	4_41	1	NIRRI	60	60	0	238.8	88.9	47	4765	9.9	127.4	7040.21	134.05	3933	832.51	10	95	5	5	14	14	14	dent
1	76.2	7.9	CS	2012	CS12_WS	CS12_DYTL	CH701-30	CH701_30	AM363	363	USDA200367-058	CS11-IDBF-4-363	CS12-DYTL-169A	4	169A	4	40	4_40	1	NIRRI	53	55	2	177.8	73.7	37	1633	9.5	97.9	2413.37	46.156	1116	517.65	10	85	15	0	14	14	16	dent
1	76.2	7.9	CS	2012	CS12_WS	CS12_DYTL	NC294	NC294	AM205	205	USDA200367-126	CS11-IDBF-4-205	CS12-DYTL-170A	4	170A	4	39	4_39	1	NIRRI	61	63	2	215.9	88.9	46	2966	10	84.2	4381.55	83.3346	2322	643.25	11	85	15	0	18	18	16	flint
1	76.2	7.9	CS	2012	CS12_WS	CS12_DYTL	Va26	Va26	AM334	334	USDA200367-276	CS11-IDBF-4-334	CS12-DYTL-171A	4	171A	4	38	4_38	1	NIRRI	56	58	2	221	83.8	38	3779	10	107.75	5582.78	106.181	2908	871.17	10	90	5	0	16	16	16	dent
1	76.2	7.9	CS	2012	CS12_WS	CS12_DYTL	CML14	CML14	AM023	23	USDA200367-062	CS11-IDBF-4-023	CS12-DYTL-172A	4	172A	4	37	4_37	1	NIRRI	63	65	2	231.1	99.1	43	3724	10	122.55	5501.39	104.633	2939	784.33	10	75	25	0	20	20	18	dent
1	76.2	7.9	CS	2012	CS12_WS	CS12_DYTL	Tzi10	Tzi10	AM015	15	PWilliams_082	CS11-IDBF-4-015	CS12-DYTL-173A	4	173A	4	36	4_36	1	NIRRI	62	65	3	254	104.1	47	3504	9.6	131.55	5176.49	98.8915	2785	718.64	10	85	15	0	18	16	18	flint
1	76.2	7.9	CS	2012	CS12_WS	CS12_DYTL	A&MY07_219	A&M_Y07_219	AM200	200	PWilliams_063	CS11-IDBF-4-200	CS12-DYTL-174A	4	174A	4	35	4_35	1	NIRRI	61	63	2	243.8	86.4	45	4407	10.3	122.95	6511.4	123.43	3298	1109.61	14	80	20	0	18	16	18	flint
1	76.2	7.9	CS	2012	CS12_WS	CS12_DYTL	Va35	Va35	AM346	346	USDA200367-277	CS11-IDBF-4-346	CS12-DYTL-175A	4	175A	4	34	4_34	1	NIRRI	60	60	0	231.1	81.3	35	3419	9.4	117.05	5051.92	96.7253	2767	652.47	9	90	10	0	16	14	14	flint
1	76.2	7.9	CS	2012	CS12_WS	CS12_DYTL	T232	T232	AM247	247	USDA200367-244	CS11-IDBF-4-247	CS12-DYTL-176A	4	176A	4	33	4_33	1	NIRRI	59	61	2	238.8	86.4	56	4840	11.6	145.2	7151.3	133.596	4046	794.3	11	85	15	0	14	12	14	dent
1	76.2	7.9	CS	2012	CS12_WS	CS12_DYTL	NC292	NC292	AM267	267	USDA200367-125	CS11-IDBF-4-267	CS12-DYTL-177A	4	177A	4	32	4_32	1	NIRRI	61	63	2	203.2	81.3	36	2452	9.7	89	3622.12	69.1203	1941	510.25	10	80	20	0	20	16	16	flint
1	76.2	7.9	CS	2012	CS12_WS	CS12_DYTL	NC236	NC236	AM078	78	USDA200367-006	CS11-IDBF-4-078	CS12-DYTL-178A	4	178A	4	31	4_31	1	NIRRI	60	61	1	228.6	73.7	40	4036	9.9	124.55	5963.31	113.545	2830	1205.84	11	90	5	0	14	14	14	dent
1	76.2	7.9	CS	2012	CS12_WS	CS12_DYTL	Check4_DK68_05	Check4_DK68_05	AMC4	400	Check4_DK68_05	Check4_DK68_05	CS12-DYTL-179A	C	179A	4	30	4_30	1	NIRRI	56	58	2	210.8	76.2	49	4829	10.6	119.7	7134.18	134.784	3978	850.75	10	85	15	0	16	16	16	dent
1	76.2	7.9	CS	2012	CS12_WS	CS12_DYTL	C2A554-4	X08_1370	AM281	281	PWilliams_011	CS11-IDBF-4-281	CS12-DYTL-180A	4	180A	4	29	4_29	1	NIRRI	59	59	0	246.4	86.4	36	4272	10.6	137.25	6312.22	119.255	3098	1174.38	11	90	10	0	14	14	16	dent
1	76.2	7.9	CS	2012	CS12_WS	CS12_DYTL	Mp488	Mp488	AM227	227	PWilliams_028	CS11-IDBF-4-227	CS12-DYTL-181A	4	181A	4	28	4_28	1	NIRRI	60	63	3	238.8	88.9	55	2546	8.8	92.2	3761.06	72.4871	1960	586.15	11	70	25	0	14	14	14	dent
1	76.2	7.9	CS	2012	CS12_WS	CS12_DYTL	Va85	Va85	AM345	345	USDA200367-175	CS11-IDBF-4-345	CS12-DYTL-182A	4	182A	4	27	4_27	1	NIRRI	56	60	4	213.4	78.7	47	1445	10.2	107.7	2135.15	40.5191	767	678.6	10	90	10	0	16	14	14	dent
1	76.2	7.9	CS	2012	CS12_WS	CS12_DYTL	CML38	CML38	AM040	40	USDA200367-286	CS11-IDBF-4-040	CS12-DYTL-183A	4	183A	4	26	4_26	1	NIRRI	61	63	2	228.6	81.3	47	3518	10.4	112.25	5197.08	98.4063	2753	764.33	10	90	10	0	16	12	16	flint
1	76.2	7.9	CS	2012	CS12_WS	CS12_DYTL	GT-AIRTP-W	GT_A1RTP_W	AM258	258	PWilliams_010	CS11-IDBF-4-258	CS12-DYTL-184A	4	184A	4	25	4_25	1	NIRRI	59	60	1	243.8	81.3	42	2645	10.4	99.3	3907.59	73.9899	2041	603.68	10	88	10	0	14	14	16	dent
1	76.2	7.9	CS	2012	CS12_WS	CS12_DYTL	CML333	CML333	AM188	188	USDA200367-087	CS11-IDBF-4-188	CS12-DYTL-185A	4	185A	4	24	4_24	1	NIRRI	60	62	2	248.9	111.8	51	3779	10.1	97.75	5583.23	106.072	3053	726.32	10	85	10	0	14	14	14	flint
1	76.2	7.9	CS	2012	CS12_WS	CS12_DYTL	B68	B68	AM094	94	PWilliams_034	CS11-IDBF-4-094	CS12-DYTL-186A	4	186A	4	23	4_23	1	NIRRI	61	62	1	238.8	88.9	49	2285	8.8	103	3376.48	65.075	1719	566.25	10	60	40	0	16	18	16	dent
1	76.2	7.9	CS	2012	CS12_WS	CS12_DYTL	Syn-Ham-22-81	Syn_Ham_22_81	AM135	135	PWilliams_016	CS11-IDBF-4-135	CS12-DYTL-187A	4	187A	4	22	4_22	1	NIRRI	60	61	1	241.3	104.1	52	3290	9.2	106.55	4860.75	93.2705	2694	595.65	10	85	15	0	16	14	16	flint
1	76.2	7.9	CS	2012	CS12_WS	CS12_DYTL	Check1_BH9014	Check1_BH9014	AMC1	397	Check1_BH9014	Check1_BH9014	CS12-DYTL-188A	C	188A	4	21	4_21	1	NIRRI	62	63	1	236.2	94	53	3712	10	121.85	5483.68	104.297	2880	831.31	11	90	10	0	14	14	14	dent
1	76.2	7.9	CS	2012	CS12_WS	CS12_DYTL	CML11	CML11	AM064	64	USDA200367-179	CS11-IDBF-4-064	CS12-DYTL-189A	4	189A	4	20	4_20	1	NIRRI	63	66	3	254	99.1	56	4100	9.9	93.8	6057.14	115.331	3447	652.46	10	90	10	0	14	14	14	dent
1	76.2	7.9	CS	2012	CS12_WS	CS12_DYTL	DTPYC9-F143-5-4-1-2-B	AAP102	AM292	292	PWilliams_020	CS11-IDBF-4-292	CS12-DYTL-190A	4	190A	4	19	4_19	1	NIRRI	57	59	2	218.4	68.6	49	3353	10.1	98.45	4953.32	94.1046	2712	640.16	10	85	15	0	18	12	14	flint
1	76.2	7.9	CS	2012	CS12_WS	CS12_DYTL	R4	R4	AM211	211	USDA200367-169	CS11-IDBF-4-211	CS12-DYTL-191A	4	191A	4	18	4_18	1	NIRRI	60	61	1	238.8	88.9	47	1833	9.7	71.35	2707.76	51.6717	1370	462.89	12	60	40	0	18	20	16	dent
1	76.2	7.9	CS	2012	CS12_WS	CS12_DYTL	LaPostaSeqC7-F180-1-1-2-2-B-B	AAP242	AM054	54	PWilliams_072	CS11-IDBF-4-054	CS12-DYTL-192A	4	192A	4	17	4_17	1	NIRRI	62	63	1	248.9	96.5	53	4590	9.5	114.8	6781.44	129.696	3724	866.01	10	90	10	0	18	18	18	flint
1	76.2	7.9	CS	2012	CS12_WS	CS12_DYTL	A&MY07-225	A&M_Y07_225	AM087	87	PWilliams_043	CS11-IDBF-4-087	CS12-DYTL-193A	4	193A	4	16	4_16	1	NIRRI	60	61	1	248.9	99.1	34	3055	9.3	131.6	4512.97	86.5017	2300	754.88	11	85	15	0	12	18	16	flint
1	76.2	7.9	CS	2012	CS12_WS	CS12_DYTL	CML261	CML261	AM039	39	USDA200367-077	CS11-IDBF-4-039	CS12-DYTL-194A	4	194A	4	15	4_15	1	NIRRI	60	63	3	251.5	101.6	49	4635	10.2	125.75	6848.39	129.963	3597	1038.33	10	90	10	0	16	16	14	flint
1	76.2	7.9	CS	2012	CS12_WS	CS12_DYTL	CI187-2	CI187_2	AM297	297	USDA200367-046	CS11-IDBF-4-297	CS12-DYTL-195A	4	195A	4	14	4_14	1	NIRRI	59	61	2	221	88.9	37	1469	11.5	57.8	2169.75	40.5797	1188	280.18	11	65	35	0	14	14	16	dent
1	76.2	7.9	CS	2012	CS12_WS	CS12_DYTL	NC320	NC320	AM096	96	USDA200367-139	CS11-IDBF-4-096	CS12-DYTL-196A	4	196A	4	13	4_13	1	NIRRI	62	65	3	241.3	114.3	60	3230	9.3	72.25	4772.05	91.4676	2681	549.22	11	85	15	0	16	16	16	dent
1	76.2	7.9	CS	2012	CS12_WS	CS12_DYTL	NC260	NC260	AM261	261	USDA200367-123	CS11-IDBF-4-261	CS12-DYTL-197A	4	197A	4	12	4_12	1	NIRRI	58	58	0	231.1	86.4	41	3480	9.7	112.4	5140.8	98.1011	2513	966.64	10	95	2	0	16	16	16	dent
1	76.2	7.9	CS	2012	CS12_WS	CS12_DYTL	Check3_26V21	Check3_26V21	AMC3	399	Check3_26V21	Check3_26V21	CS12-DYTL-198A	C	198A	4	11	4_11	1	NIRRI	60	60	0	218.4	88.9	52	3699	9.8	118.45	5464.65	104.166	2953	745.85	11	80	20	0	14	12	14	dent
1	76.2	7.9	CS	2012	CS12_WS	CS12_DYTL	B52	B52	AM224	224	USDA200367-234	CS11-IDBF-4-224	CS12-DYTL-199A	4	199A	4	10	4_10	1	NIRRI	59	61	2	248.9	88.9	44	2839	9.8	82.2	4194.88	79.9616	2241	598.55	12	80	20	0	16	18	16	dent
1	76.2	7.9	CS	2012	CS12_WS	CS12_DYTL	NC222	NC222	AM047	47	USDA200367-003	CS11-IDBF-4-047	CS12-DYTL-200A	4	200A	4	9	4_9	1	NIRRI	62	64	2	238.8	91.4	54	2490	9.8	106.55	3678.79	70.1241	1932	557.68	12	75	25	0	16	16	14	flint
1	76.2	7.9	CS	2012	CS12_WS	CS12_DYTL	CML450	CML450	AM089	89	PWilliams_054	CS11-IDBF-4-089	CS12-DYTL-201A	4	201A	4	8	4_8	1	NIRRI	62	64	2	254	109.2	58	2419	10.4	85.75	3574.29	67.6788	1615	804.46	12	90	10	0	18	18	20	dent
1	76.2	7.9	CS	2012	CS12_WS	CS12_DYTL	NC326	NC326	AM237	237	USDA200367-142	CS11-IDBF-4-237	CS12-DYTL-202A	4	202A	4	7	4_7	1	NIRRI	62	65	3	231.1	109.2	49	903	10.15	67.9	1334.07	25.3309	689	213.5	10	62	38	0	18	18	18	flint
1	76.2	7.9	CS	2012	CS12_WS	CS12_DYTL	HP301	HP301	AM330	330	USDA200367-261	CS11-IDBF-4-330	CS12-DYTL-203A	4	203A	4	6	4_6	1	NIRRI	58	59	1	246.4	104.1	48	1568	9.9	85.35	2316.38	44.1052	903	665.19	10	90	10	0	18	14	18	flint
1	76.2	7.9	CS	2012	CS12_WS	CS12_DYTL	K148	K148	AM290	290	USDA200367-106	CS11-IDBF-4-290	CS12-DYTL-204A	4	204A	4	5	4_5	1	NIRRI	59	61	2	246.4	94	48	4933	9.6	124.85	7287.53	139.221	3846	1086.09	10	90	2	0	14	14	14	dent
1	76.2	7.9	CS	2012	CS12_WS	CS12_DYTL	Pa875	Pa875	AM241	241	USDA200367-168	CS11-IDBF-4-241	CS12-DYTL-205A	4	205A	5	5	5_5	1	NIRRI	58	60	2	243.8	91.4	53	2624	10.79	85.6	3876.27	73.0774	2127	496.3	10	80	15	0	16	16	16	dent
1	76.2	7.9	CS	2012	CS12_WS	CS12_DYTL	Check1_BH9014	Check1_BH9014	AMC1	397	Check1_BH9014	Check1_BH9014	CS12-DYTL-206A	C	206A	5	6	5_6	1	NIRRI	62	63	1	251.5	111.8	55	2086	10.2	111.2	3081.76	58.4831	1510	575.42	12	70	30	0	14	14	14	flint
1	76.2	7.9	CS	2012	CS12_WS	CS12_DYTL	Mo.G	MoG	AM236	236	USDA200367-119	CS11-IDBF-4-236	CS12-DYTL-207A	4	207A	5	7	5_7	1	NIRRI	59	61	2	238.8	94	53	2092	10	99.3	3091.26	58.7941	1497	595.46	12	65	35	0	20	20	18	dent
1	76.2	7.9	CS	2012	CS12_WS	CS12_DYTL	NC250	NC250	AM143	143	USDA200367-245	CS11-IDBF-4-143	CS12-DYTL-208A	4	208A	5	8	5_8	1	NIRRI	59	60	1	203.2	73.7	49	1512	10.15	92.1	2233.95	42.4176	1220	291.88	10	75	25	3	14	14	14	flint
1	76.2	7.9	CS	2012	CS12_WS	CS12_DYTL	CML281	CML281	AM013	13	USDA200367-078	CS11-IDBF-4-013	CS12-DYTL-209A	4	209A	5	9	5_9	1	NIRRI	63	65	2	251.5	104.1	39	3184	10.3	119	4703.66	89.1628	2522	661.69	10	90	10	0	14	16	16	dent
1	76.2	7.9	CS	2012	CS12_WS	CS12_DYTL	KUI2007	KUI2007	AM194	194	USDA200367-111	CS11-IDBF-4-194	CS12-DYTL-210A	4	210A	5	10	5_10	1	NIRRI	60	62	2	251.5	88.9	49	4403	10	115.3	6505.15	123.724	3806	597.36	11	90	10	5	16	18	20	dent
1	76.2	7.9	CS	2012	CS12_WS	CS12_DYTL	K4	K4	AM093	93	USDA200367-200	CS11-IDBF-4-093	CS12-DYTL-211A	4	211A	5	11	5_11	1	NIRRI	60	62	2	238.8	86.4	48	1905	9.9	87.6	2814.21	53.5843	1184	720.92	10	90	10	0	16	16	16	dent
1	76.2	7.9	CS	2012	CS12_WS	CS12_DYTL	CO125	CO125	AM380	380	USDA200367-091	CS11-IDBF-4-380	CS12-DYTL-212A	4	212A	5	12	5_12	1	NIRRI	59	60	1	213.4	88.9	56	1988	11.2	79.1	2936.7	55.1097	1479	508.99	10	85	15	0	16	16	16	flint
1	76.2	7.9	CS	2012	CS12_WS	CS12_DYTL	IDS69	IDS69	AM235	235	USDA200367-040	CS11-IDBF-4-235	CS12-DYTL-213A	4	213A	5	13	5_13	1	NIRRI	58	60	2	238.8	94	56	3010	11.1	91.7	4446.57	83.5377	2209	800.66	11	95	2	0	12	14	16	flint
1	76.2	7.9	CS	2012	CS12_WS	CS12_DYTL	NC408		AM069	69	PWilliams_041	CS11-IDBF-4-069	CS12-DYTL-214A	4	214A	5	14	5_14	1	NIRRI	60	61	1	241.3	94	56	5104	10.9	111.25	7541.11	141.994	4096	1008.25	10	95	0	0	16	12	14	dent
1	76.2	7.9	CS	2012	CS12_WS	CS12_DYTL	NC264	NC264	AM249	249	USDA200367-225	CS11-IDBF-4-249	CS12-DYTL-215A	4	215A	5	15	5_15	1	NIRRI	56	61	5	231.1	88.9	50	3435	11.7	115.6	5074.98	94.7	2717	717.97	11	90	10	0	16	16	16	dent
1	76.2	7.9	CS	2012	CS12_WS	CS12_DYTL	NC360	NC360	AM150	150	USDA200367-159	CS11-IDBF-4-150	CS12-DYTL-216A	4	216A	5	16	5_16	1	NIRRI	60	61	1	256.5	91.4	47	4034	10.4	115.6	5960.03	112.853	3211	822.6	10	95	0	0	14	14	14	flint
1	76.2	7.9	CS	2012	CS12_WS	CS12_DYTL	NC358	NC358	AM233	233	USDA200367-158	CS11-IDBF-4-233	CS12-DYTL-217A	4	217A	5	17	5_17	1	NIRRI	59	61	2	228.6	96.5	40	2482	10.2	94.25	3666.79	69.5852	1828	653.88	11	85	15	0	14	18	14	flint
1	76.2	7.9	CS	2012	CS12_WS	CS12_DYTL	SC54	SC54	AM029	29	PWilliams_077	CS11-IDBF-4-029	CS12-DYTL-218A	4	218A	5	18	5_18	1	NIRRI	61	62	1	256.5	119.4	49	6220	11.3	125.65	9189.01	172.245	5126	1093.97	11	90	5	0	14	16	16	dent
1	76.2	7.9	CS	2012	CS12_WS	CS12_DYTL	Oh43E	Oh43E	AM344	344	USDA200367-166	CS11-IDBF-4-344	CS12-DYTL-219A	4	219A	5	19	5_19	1	NIRRI	58	58	0	218.4	71.1	31	3861	10.1	134.4	5703.84	108.363	2667	1193.51	11	85	10	0	14	16	16	dent
1	76.2	7.9	CS	2012	CS12_WS	CS12_DYTL	A&M407-005	A&M_407_005	AM320	320	PWilliams_003	CS11-IDBF-4-320	CS12-DYTL-220A	4	220A	5	20	5_20	1	NIRRI	60	60	0	195.6	81.3	26	2313	10.2	105.65	3417.37	64.8519	1361	952.26	10	94	4	0	16	16	18	dent
1	76.2	7.9	CS	2012	CS12_WS	CS12_DYTL	Ki3	Ki3	AM146	146	USDA200367-107	CS11-IDBF-4-146	CS12-DYTL-221A	4	221A	5	21	5_21	1	NIRRI	60	61	1	226.1	88.9	48	4221	11	133.45	6236.85	117.303	3338	882.96	10	85	15	0	16	16	16	flint
1	76.2	7.9	CS	2012	CS12_WS	CS12_DYTL	E2558W	E2558W	AM180	180	USDA200367-095	CS11-IDBF-4-180	CS12-DYTL-222A	4	222A	5	22	5_22	1	NIRRI	59	63	4	254	88.9	38	3418	11.1	121.25	5050.35	94.8808	2617	801.09
1	76.2	7.9	CS	2012	CS12_WS	CS12_DYTL	Check1_BH9014	Check1_BH9014	AMC1	397	Check1_BH9014	Check1_BH9014	CS12-DYTL-223A	C	223A	5	23	5_23	1	NIRRI	61	61	0	246.4	91.4	50	4497	10.9	135.1	6644.67	125.114	3343	1154.46	10	95	0	0	14	14	12	dent
1	76.2	7.9	CS	2012	CS12_WS	CS12_DYTL	B76	B76	AM269	269	USDA200367-241	CS11-IDBF-4-269	CS12-DYTL-224A	4	224A	5	24	5_24	1	NIRRI	59	60	1	231.1	78.7	29	1972	10.7	106.7	2913.33	54.9789	1270	701.82	10	85	15	0	16	16	14	flint
1	76.2	7.9	CS	2012	CS12_WS	CS12_DYTL	A&MY07-222	A&M_Y07_222	AM052	52	PWilliams_064	CS11-IDBF-4-052	CS12-DYTL-225A	4	225A	5	25	5_25	1	NIRRI	62	63	1	238.8	94	45	6483	11.2	126.3	9577.96	179.739	5439	1044.25	10	85	10	0	16	14	14	dent
1	76.2	7.9	CS	2012	CS12_WS	CS12_DYTL	A&M407_006	A&M_407_218	AM137	137	PWilliams_024	CS11-IDBF-4-137	CS12-DYTL-226A	4	226A	5	26	5_26	1	NIRRI	60	62	2	238.8	96.5	58	4113	11.1	123.5	6076.6	114.161	3456	656.56	10	80	20	0	16	14	18	flint
1	76.2	7.9	CS	2012	CS12_WS	CS12_DYTL	Oh603	Oh603	AM335	335	USDA200367-251	CS11-IDBF-4-335	CS12-DYTL-227A	4	227A	5	27	5_27	1	NIRRI	58	58	0	241.3	101.6	48	2916	9.6	111.6	4308.77	82.3146	2223	693.78	11	65	35	0	16	14	16	flint
1	76.2	7.9	CS	2012	CS12_WS	CS12_DYTL	Pa91	Pa91	AM251	251	USDA200367-274	CS11-IDBF-4-251	CS12-DYTL-228A	4	228A	5	28	5_28	1	NIRRI	59	63	4	246.4	88.9	52	3641	9.8	121.8	5380.06	102.553	3021	620.56	12	70	30	0	16	16	18	dent
1	76.2	7.9	CS	2012	CS12_WS	CS12_DYTL	CML61	CML61	AM024	24	USDA200367-064	CS11-IDBF-4-024	CS12-DYTL-229A	4	229A	5	29	5_29	1	NIRRI	61	63	2	251.5	111.8	51	4932	10.7	131.05	7287.37	137.524	4105	827.43	10	85	15	0	14	18	14	flint
1	76.2	7.9	CS	2012	CS12_WS	CS12_DYTL	Hi27Goodman-Buckler	Hi27	AM062	62	USDA200367-187	CS11-IDBF-4-062	CS12-DYTL-230A	4	230A	5	30	5_30	1	NIRRI	62	64	2	254	114.3	45	3338	9.9	129.8	4932.1	93.9101	2631	707.45	12	80	20	0	20	16	16	dent
1	76.2	7.9	CS	2012	CS12_WS	CS12_DYTL	NC362	NC362	AM203	203	USDA200367-160	CS11-IDBF-4-203	CS12-DYTL-231A	4	231A	5	31	5_31	1	NIRRI	60	61	1	261.6	91.4	44	4583	10.1	96.8	6770.41	128.626	3606	976.48	10	85	10	0	16	18	14	dent
1	76.2	7.9	CS	2012	CS12_WS	CS12_DYTL	Check1_BH9014	Check1_BH9014	AMC1	397	Check1_BH9014	Check1_BH9014	CS12-DYTL-232A	C	232A	5	32	5_32	1	NIRRI	61	62	1	246.4	88.9	56	3667	10.3	134.15	5418.48	102.713	2572	1095.62	11	95	0	0	12	14	12	dent
1	76.2	7.9	CS	2012	CS12_WS	CS12_DYTL	((B104/NC300)X(CML415/B104))-4-2-B-B	AAP103	AM226	226	PWilliams_021	CS11-IDBF-4-226	CS12-DYTL-233A	4	233A	5	33	5_33	1	NIRRI	60	62	2	231.1	101.6	54	4350	10.6	106.35	6427.08	121.424	3756	594.41	9	85	15	0	16	14	18	dent
1	76.2	7.9	CS	2012	CS12_WS	CS12_DYTL	Mt42	Mt42	AM393	393	USDA200367-028	CS11-IDBF-4-393	CS12-DYTL-234A	4	234A	5	34	5_34	1	NIRRI	51	51	0	195.6	76.2	42	1314	9.5	90.1	1940.95	37.1209	880	433.76
1	76.2	7.9	CS	2012	CS12_WS	CS12_DYTL	CML157Q	CML157Q	AM151	151	USDA200367-070	CS11-IDBF-4-151	CS12-DYTL-235A	4	235A	5	35	5_35	1	NIRRI	60	61	1	251.5	114.3	57	4960	11.2	132.6	7328.27	137.521	4055	905.01	11	90	10	0	16	16	16	flint
1	76.2	7.9	CS	2012	CS12_WS	CS12_DYTL	CML52	CML52	AM021	21	USDA200367-291	CS11-IDBF-4-021	CS12-DYTL-236A	4	236A	5	36	5_36	1	NIRRI	63	65	2	264.2	114.3	45	4511	10.3	127.85	6665.12	126.344	3611	900.68	10	85	15	0	14	14	14	dent
1	76.2	7.9	CS	2012	CS12_WS	CS12_DYTL	NC342	NC342	AM316	316	USDA200367-150	CS11-IDBF-4-316	CS12-DYTL-237A	4	237A	5	37	5_37	1	NIRRI	60	62	2	246.4	88.9	50	3351	9.3	89.05	4951.42	94.9057	2336	1015.36	12	95	1	0	18	16	16	dent
1	76.2	7.9	CS	2012	CS12_WS	CS12_DYTL	W22	W22	AM347	347	USDA200367-201	CS11-IDBF-4-347	CS12-DYTL-238A	4	238A	5	38	5_38	1	NIRRI	59	60	1	226.1	78.7	39	3573	9.8	126.7	5278.98	100.626	2776	797.08	10	75	25	0	16	16	16	dent
1	76.2	7.9	CS	2012	CS12_WS	CS12_DYTL	NC328	NC328	AM271	271	USDA200367-143	CS11-IDBF-4-271	CS12-DYTL-239A	4	239A	5	39	5_39	1	NIRRI	62	63	1	215.9	88.9	50	1594	10.15	80.4	2354.83	44.7128	1225	369.16	11	80	18	0	18	16	16	flint
1	76.2	7.9	CS	2012	CS12_WS	CS12_DYTL	H99	H99	AM328	328	USDA200367-259	CS11-IDBF-4-328	CS12-DYTL-240A	4	240A	5	40	5_40	1	NIRRI	56	56	0	193	68.6	45	2201	9.8	99.05	3252.57	61.9996	1715	486.92	11	80	20	0	12	14	12	dent
1	76.2	7.9	CS	2012	CS12_WS	CS12_DYTL	Check2_28V81	Check2_28V81	AMC2	398	Check2_28V81	Check2_28V81	CS12-DYTL-241A	C	241A	5	41	5_41	1	NIRRI	58	59	1	243.8	76.2	50	7106	10	144.3	10498.5	199.675	5770	1336.18	10	95	2	0	18	16	16	dent
1	76.2	7.9	CS	2012	CS12_WS	CS12_DYTL	CO255	CO255	AM396	396	USDA200367-092	CS11-IDBF-4-396	CS12-DYTL-242A	4	242A	5	42	5_42	1	NIRRI	48	50	2	195.6	68.6	44	651	9.6	82.55	961.533	18.3691	231	419.48	10	80	20	0	16	18	16	flint
1	76.2	7.9	CS	2012	CS12_WS	CS12_DYTL	GT-CY-2	GT_CY_2	AM091	91	PWilliams_091	CS11-IDBF-4-091	CS12-DYTL-243A	4	243A	5	43	5_43	1	NIRRI	60	62	2	215.9	86.4	62	4085	9.8	110.8	6035.41	115.045	3456	628.68	10	90	6	0	16	18	14	dent
1	76.2	7.9	CS	2012	CS12_WS	CS12_DYTL	A&M407-004	A&M_407_004	AM025	25	PWilliams_039	CS11-IDBF-4-025	CS12-DYTL-244A	4	244A	5	44	5_44	1	NIRRI	59	60	1	233.7	76.2	46	3424	10.1	108.15	5058.57	96.1043	2676	747.69	10	90	10	0	16	16	18	flint
1	76.2	7.9	CS	2012	CS12_WS	CS12_DYTL	MBRC5BcF60-2-1-2-B-B-BxCML384-B-1-2-B-B-B-B	AAP235	AM122	122	PWilliams_065	CS11-IDBF-4-122	CS12-DYTL-245A	4	245A	5	45	5_45	1	NIRRI	61	62	1	259.1	101.6	51	2960	10.5	135.6	4373.52	82.7197	2096	864.61	10	90	10	0	12	14	12	flint
1	76.2	7.9	CS	2012	CS12_WS	CS12_DYTL	B97	B97	AM348	348	USDA200367-250	CS11-IDBF-4-348	CS12-DYTL-246A	4	246A	5	46	5_46	1	NIRRI	56	60	4	233.7	88.9	49	2668	10.2	98.85	3942.51	74.8177	2114	554.74	11	65	35	0	16	16	16	dent
1	76.2	7.9	CS	2012	CS12_WS	CS12_DYTL	CML98	CML98	AM076	76	PWilliams_104	CS11-IDBF-4-076	CS12-DYTL-247A	4	247A	5	47	5_47	1	NIRRI	60	62	2	254	99.1	53	3455	9.6	112.3	5105.26	97.5307	2867	588.78	10	85	15	0	16	18	16	dent
1	76.2	7.9	CS	2012	CS12_WS	CS12_DYTL	CML238	CML238	AM083	83	USDA200367-075	CS11-IDBF-4-083	CS12-DYTL-248A	4	248A	5	48	5_48	1	NIRRI	59	61	2	218.4	88.9	55	3050	10.2	117.05	4505.62	85.504	2581	468.68	10	80	20	0	16	14	16	flint
1	76.2	7.9	CS	2012	CS12_WS	CS12_DYTL	Tzi16	Tzi16	AM192	192	USDA200367-230	CS11-IDBF-4-192	CS12-DYTL-249A	4	249A	5	49	5_49	1	NIRRI	61	62	1	266.7	114.3	40	1663	9.5	61.95	2457.13	46.9928	1157	506.44	10	85	10	0	18	20	16	dent
1	76.2	7.9	CS	2012	CS12_WS	CS12_DYTL	NC318	NC318	AM131	131	USDA200367-138	CS11-IDBF-4-131	CS12-DYTL-250A	4	250A	5	50	5_50	1	NIRRI	61	64	3	236.2	101.6	56	4995	10.3	97.8	7380.45	139.904	4327	668.17	10	90	10	0	14	14	14	flint
1	76.2	7.9	CS	2012	CS12_WS	CS12_DYTL	Check2_28V81	Check2_28V81	AMC2	398	Check2_28V81	Check2_28V81	CS12-DYTL-251A	C	251A	5	51	5_51	1	NIRRI	59	60	1	243.8	88.9	42	3702	10	125.65	5469.96	104.036	3044	658.73	9	85	15	0	14	16	16	dent
1	76.2	7.9	CS	2012	CS12_WS	CS12_DYTL	H95	H95	AM285	285	USDA200367-022	CS11-IDBF-4-285	CS12-DYTL-252A	4	252A	5	52	5_52	1	NIRRI	60	61	1	248.9	94	52	4523	9.7	85.75	6682.67	127.524	3810	712.98	10	90	10	2	14	18	20	dent
1	76.2	7.9	CS	2012	CS12_WS	CS12_DYTL	A556	A556	AM373	373	USDA200367-037	CS11-IDBF-4-373	CS12-DYTL-253A	4	253A	5	53	5_53	1	NIRRI	53	52	-1	203.2	76.2	25	1784	10.3	96.65	2635.55	49.9596	962	822.25	10	90	5	0	16	18	16	dent
1	76.2	7.9	CS	2012	CS12_WS	CS12_DYTL	CML226	CML226	AM009	9	PWilliams_083	CS11-IDBF-4-009	CS12-DYTL-254A	4	254A	5	54	5_54	1	NIRRI	59	61	2	231.1	91.4	50	5092	10.8	119.9	7522.92	141.81	3983	1109.33	12	90	5	0	18	20	14	flint
1	76.2	7.9	CS	2012	CS12_WS	CS12_DYTL	A619	A619	AM357	357	USDA200367-267	CS11-IDBF-4-357	CS12-DYTL-255A	4	255A	5	55	5_55	1	NIRRI	56	60	4	228.6	83.8	53	2645	9.9	102.55	3907.38	74.3988	2186	458.39	11	70	30	0	16	16	16	dent
1	76.2	7.9	CS	2012	CS12_WS	CS12_DYTL	A635	A635	AM324	324	USDA200367-017	CS11-IDBF-4-324	CS12-DYTL-256A	4	256A	5	56	5_56	1	NIRRI	55	57	2	213.4	63.5	31	1517	9.7	77.45	2240.88	42.7623	1052	464.4	10	90	10	0	16	16	16	dent
1	76.2	7.9	CS	2012	CS12_WS	CS12_DYTL	CML218	CML218	AM216	216	USDA200367-072	CS11-IDBF-4-216	CS12-DYTL-257A	4	257A	6	56	6_56	1	NIRRI	58	60	2	241.3	78.7	52	3686	10.3	113.75	5445.34	103.222	2926	760	10	90	10	0	16	14	14	flint
1	76.2	7.9	CS	2012	CS12_WS	CS12_DYTL	NC368	NC368	AM185	185	USDA200367-163	CS11-IDBF-4-185	CS12-DYTL-258A	4	258A	6	55	6_55	1	NIRRI	61	62	1	218.4	88.9	46	2325	9.7	100.85	3434.52	65.5404	1837	487.6	10	85	15	0	14	14	16	flint
1	76.2	7.9	CS	2012	CS12_WS	CS12_DYTL	B75	B75	AM289	289	USDA200367-301	CS11-IDBF-4-289	CS12-DYTL-259A	4	259A	6	54	6_54	1	NIRRI	56	58	2	243.8	86.4	47	3258	9.7	101.1	4813.46	91.8544	2282	976.41	11	90	5	0	16	16	16	dent
1	76.2	7.9	CS	2012	CS12_WS	CS12_DYTL	B37	B37	AM278	278	USDA200367-237	CS11-IDBF-4-278	CS12-DYTL-260A	4	260A	6	53	6_53	1	NIRRI	60	64	4	218.4	88.9	49	1787	10.3	116.6	2640.27	50.0491	1343	444.43	13	65	35	0	14	16	14	flint
1	76.2	7.9	CS	2012	CS12_WS	CS12_DYTL	CML45	CML45	AM041	41	USDA200367-063	CS11-IDBF-4-041	CS12-DYTL-261A	4	261A	6	52	6_52	1	NIRRI	63	65	2	248.9	99.1	53	6068	9.5	116.8	8965.03	171.457	5194	874.33	10	90	10	0	14	16	18	dent
1	76.2	7.9	CS	2012	CS12_WS	CS12_DYTL	Check3_26V21	Check3_26V21	AMC3	399	Check3_26V21	Check3_26V21	CS12-DYTL-262A	C	262A	6	51	6_51	1	NIRRI	60	60	0	226.1	76.2	53	4676	10.4	121.8	6908.43	130.81	3756	920.21	13	85	15	0	16	14	14	dent
1	76.2	7.9	CS	2012	CS12_WS	CS12_DYTL	K64	K64	AM156	156	USDA200367-105	CS11-IDBF-4-156	CS12-DYTL-263A	4	263A	6	50	6_50	1	NIRRI	60	60	0	241.3	111.8	34	4101	10.4	132.95	6058.99	114.726	2989	1111.84	10	90	5	0	16	14	14	dent
1	76.2	7.9	CS	2012	CS12_WS	CS12_DYTL	Pa880	Pa880	AM273	273	USDA200367-224	CS11-IDBF-4-273	CS12-DYTL-264A	4	264A	6	49	6_49	1	NIRRI	60	63	3	246.4	109.2	52	2938	10.2	104.55	4341.31	82.3858	2418	520.76	10	70	25	0	18	18	18	dent
1	76.2	7.9	CS	2012	CS12_WS	CS12_DYTL	Tx202	Tx202	AM175	175	PWilliams_038	CS11-IDBF-4-175	CS12-DYTL-265A	4	265A	6	48	6_48	1	NIRRI	60	61	1	205.7	88.9	59	4625	9.9	118.3	6832.77	130.1	3978	646.74	10	88	12	0	12	18	20	flint
1	76.2	7.9	CS	2012	CS12_WS	CS12_DYTL	P84c3BcXP390Bco/CMLc4F92-B-2-1-2-1-B-B	AAP245	AM056	56	PWilliams_074	CS11-IDBF-4-056	CS12-DYTL-266A	4	266A	6	47	6_47	1	NIRRI	59	60	1	223.5	76.2	48	4176	10.4	110.9	6169.79	116.824	3284	892	10	90	8	0	14	12	14	flint
1	76.2	7.9	CS	2012	CS12_WS	CS12_DYTL	CI91BGoodman-Buckler	CI91B	AM160	160	USDA200367-189	CS11-IDBF-4-160	CS12-DYTL-267A	4	267A	6	46	6_46	1	NIRRI	60	62	2	226.1	88.9	51	2158	10.1	74.35	3188.03	60.5672	1565	592.92	11	90	10	0	18	18	18	dent
1	76.2	7.9	CS	2012	CS12_WS	CS12_DYTL	CML376	CML376	AM008	8	PWilliams_089	CS11-IDBF-4-008	CS12-DYTL-268A	4	268A	6	45	6_45	1	NIRRI	63	65	2	248.9	88.9	48	4601	10.3	114.1	6797.26	128.849	3624	976.51	11	94	4	0	16	18	16	flint
1	76.2	7.9	CS	2012	CS12_WS	CS12_DYTL	Oh40B	Oh40B	AM246	246	USDA200367-199	CS11-IDBF-4-246	CS12-DYTL-269A	4	269A	6	44	6_44	1	NIRRI	58	60	2	246.4	86.4	43	3050	9.9	126.4	4506.43	85.8051	2336	714.17	10	94	6	0	14	16	14	dent
1	76.2	7.9	CS	2012	CS12_WS	CS12_DYTL	Check4_DK68_05	Check4_DK68_05	AMC4	400	Check4_DK68_05	Check4_DK68_05	CS12-DYTL-270A	C	270A	6	43	6_43	1	NIRRI	56	58	2	223.5	86.4	55	6212	9.7	124.7	9178.29	175.148	5321	891.67	10	90	10	0	16	18	16	dent
1	76.2	7.9	CS	2012	CS12_WS	CS12_DYTL	CML322	CML322	AM214	214	USDA200367-082	CS11-IDBF-4-214	CS12-DYTL-271A	4	271A	6	42	6_42	1	NIRRI	60	62	2	226.1	81.3	50	4534	9.9	107.35	6698.69	127.547	3874	660.32	10	90	10	0	16	16	16	flint
1	76.2	7.9	CS	2012	CS12_WS	CS12_DYTL	Tzi25	Tzi25	AM215	215	USDA200367-223	CS11-IDBF-4-215	CS12-DYTL-272A	4	272A	6	41	6_41	1	NIRRI	62	63	1	246.4	121.9	45	2692	10.7	94.6	3977.58	75.063	2037	655.59	10	88	5	0	16	16	16	dent
1	76.2	7.9	CS	2012	CS12_WS	CS12_DYTL	NC298	NC298	AM169	169	USDA200367-182	CS11-IDBF-4-169	CS12-DYTL-273A	4	273A	6	40	6_40	1	NIRRI	58	60	2	256.5	94	56	4683	10.2	115.2	6918.55	131.294	3933	750.16	10	90	10	0	18	18	14	dent
1	76.2	7.9	CS	2012	CS12_WS	CS12_DYTL	K55	K55	AM288	288	USDA200367-034	CS11-IDBF-4-288	CS12-DYTL-274A	4	274A	6	39	6_39	1	NIRRI	59	60	1	213.4	96.5	55	4116	10.4	116.95	6081.76	115.158	3162	954.89	12	90	10	2	16	16	14	dent
1	76.2	7.9	CS	2012	CS12_WS	CS12_DYTL	NC366	NC366	AM100	100	USDA200367-162	CS11-IDBF-4-100	CS12-DYTL-275A	4	275A	6	38	6_38	1	NIRRI	61	62	1	256.5	88.9	45	4642	10.3	121.2	6858.58	130.011	3656	986.26	11	90	10	2	14	16	16	dent
1	76.2	7.9	CS	2012	CS12_WS	CS12_DYTL	NC348	NC348	AM254	254	USDA200367-153	CS11-IDBF-4-254	CS12-DYTL-276A	4	276A	6	37	6_37	1	NIRRI	61	63	2	233.7	96.5	46	3558	10.4	112.35	5256.72	99.5355	2948	609.65	10	90	8	0	14	18	14	dent
1	76.2	7.9	CS	2012	CS12_WS	CS12_DYTL	CML342	CML342	AM092	92	PWilliams_095	CS11-IDBF-4-092	CS12-DYTL-277A	4	277A	6	36	6_36	1	NIRRI	63	64	1	243.8	119.4	45	5526	11.3	119.45	8164.42	153.04	4481	1044.58	11	95	2	0	16	16	16	dent
1	76.2	7.9	CS	2012	CS12_WS	CS12_DYTL	CML107	CML107	AM032	32	PWilliams_092	CS11-IDBF-4-032	CS12-DYTL-278A	4	278A	6	35	6_35	1	NIRRI	62	62	0	241.3	88.9	38	4292	11	140.2	6341.84	119.278	3171	1121.85	10	90	10	0	14	14	18	dent
1	76.2	7.9	CS	2012	CS12_WS	CS12_DYTL	CML69	CML69	AM114	114	USDA200367-183	CS11-IDBF-4-114	CS12-DYTL-279A	4	279A	6	34	6_34	1	NIRRI	60	63	3	259.1	101.6	47	3147	10.5	97.8	4649.5	87.9396	2463	684	10	90	10	0	16	16	14	flint
1	76.2	7.9	CS	2012	CS12_WS	CS12_DYTL	Ms71	MS71	AM370	370	USDA200367-265	CS11-IDBF-4-370	CS12-DYTL-280A	4	280A	6	33	6_33	1	NIRRI	55	56	1	205.7	66	44	1961	10.1	93.1	2897.55	55.0485	1347	614.03	10	90	6	0	16	16	16	dent
1	76.2	7.9	CS	2012	CS12_WS	CS12_DYTL	H91	H91	AM232	232	USDA200367-099	CS11-IDBF-4-232	CS12-DYTL-281A	4	281A	6	32	6_32	1	NIRRI	59	60	1	223.5	88.9	41	1718	9.9	93.35	2537.91	48.3233	1179	538.44	10	85	15	0	14	16	14	dent
1	76.2	7.9	CS	2012	CS12_WS	CS12_DYTL	4226	4226	AM364	364	USDA200367-204	CS11-IDBF-4-364	CS12-DYTL-282A	4	282A	6	31	6_31	1	NIRRI	57	60	3	221	83.8	54	2269	10.3	100.25	3351.89	63.5387	1710	558.68	10	70	30	0	16	16	16	dent
1	76.2	7.9	CS	2012	CS12_WS	CS12_DYTL	Mo17	Mo17	AM310	310	USDA200367-249	CS11-IDBF-4-310	CS12-DYTL-283A	4	283A	6	30	6_30	1	NIRRI	59	61	2	226.1	76.2	36	2526	10.2	112.85	3731.55	70.8143	1642	883.69	10	90	10	0	12	14	16	dent
1	76.2	7.9	CS	2012	CS12_WS	CS12_DYTL	Check4_DK68_05	Check4_DK68_05	AMC4	400	Check4_DK68_05	Check4_DK68_05	CS12-DYTL-284A	C	284A	6	29	6_29	1	NIRRI	57	59	2	213.4	76.2	51	5144	10	126.25	7600.24	144.552	4141	1002.91	12	90	10	0	16	14	16	dent
1	76.2	7.9	CS	2012	CS12_WS	CS12_DYTL	Ky228	Ky228	AM099	99	USDA200367-264	CS11-IDBF-4-099	CS12-DYTL-285A	4	285A	6	28	6_28	1	NIRRI	61	65	4	241.3	76.2	39	2981	10.15	120.4	4403.61	83.6145	1978	1002.91	10	90	5	0	16	14	18	dent
1	76.2	7.9	CS	2012	CS12_WS	CS12_DYTL	NC302	NC302	AM317	317	USDA200367-130	CS11-IDBF-4-317	CS12-DYTL-286A	4	286A	6	27	6_27	1	NIRRI	58	62	4	231.1	76.2	53	4216	9.8	139.3	6229.57	118.746	3538	678.45	10	90	6	0	16	16	16	flint
1	76.2	7.9	CS	2012	CS12_WS	CS12_DYTL	T173	T173	AM172	172	PWilliams_006	CS11-IDBF-4-172	CS12-DYTL-287A	4	287A	6	26	6_26	1	NIRRI	60	60	0	231.1	88.9	41	3627	10	123.4	5357.94	101.905	2681	945.78	12	95	3	0	12	12	14	dent
1	76.2	7.9	CS	2012	CS12_WS	CS12_DYTL	CML220	CML220	AM358	358	USDA200367-073	CS11-IDBF-4-358	CS12-DYTL-288A	4	288A	6	25	6_25	1	NIRRI	58	60	2	210.8	76.2	56	3882	10.4	136.05	5735.57	108.602	3298	584.49	10	85	15	0	16	18	14	flint
1	76.2	7.9	CS	2012	CS12_WS	CS12_DYTL	A&M407_218	A&M_407_218	AM043	43	PWilliams_080	CS11-IDBF-4-043	CS12-DYTL-289A	4	289A	6	24	6_24	1	NIRRI	62	66	4	241.3	91.4	50	3730	10.6	131.05	5511.48	104.126	3121	609.72	10	90	10	0	18	16	18	flint
1	76.2	7.9	CS	2012	CS12_WS	CS12_DYTL	BcBM-1-4	X08_1371	AM302	302	PWilliams_012	CS11-IDBF-4-302	CS12-DYTL-290A	4	290A	6	23	6_23	1	NIRRI	59	62	3	221	86.4	42	2026	9.1	76.05	2992.8	57.4907	1565	460.78	10	85	15	0	16	16	16	dent
1	76.2	7.9	CS	2012	CS12_WS	CS12_DYTL	F6	F6	AM018	18	USDA200367-198	CS11-IDBF-4-018	CS12-DYTL-291A	4	291A	6	22	6_22	1	NIRRI	63	65	2	254	119.4	51	2460	9.8	110.8	3634.52	69.2802	1769	691.01	12	80	20	0	16	14	14	flint
1	76.2	7.9	CS	2012	CS12_WS	CS12_DYTL	CML258	CML258	AM011	11	USDA200367-076	CS11-IDBF-4-011	CS12-DYTL-292A	4	292A	6	21	6_21	1	NIRRI	63	65	2	261.6	101.6	53	3361	10.1	119.25	4966.04	94.3463	2712	648.77	10	90	10	0	18	16	14	dent
1	76.2	7.9	CS	2012	CS12_WS	CS12_DYTL	CL-SPLW05-SPLC7F275-1-1-1-1-1-1-B-B	AAP298	AM004	4	PWilliams_102	CS11-IDBF-4-004	CS12-DYTL-293A	4	293A	6	20	6_20	1	NIRRI	62	64	2	243.8	111.8	44	4098	9.9	131.75	6055.21	115.295	3207	891.56	12	88	12	0	16	16	16	dent
1	76.2	7.9	CS	2012	CS12_WS	CS12_DYTL	I137TN	I137TN	AM144	144	USDA200367-101	CS11-IDBF-4-144	CS12-DYTL-294A	4	294A	6	19	6_19	1	NIRRI	58	63	5	243.8	88.9	43	1875	8.3	106.85	2770.15	53.6818	1415	459.76	11	80	20	0	14	14	12	dent
1	76.2	7.9	CS	2012	CS12_WS	CS12_DYTL	Mp339	Mp339	AM193	193	USDA200367-231	CS11-IDBF-4-193	CS12-DYTL-295A	4	295A	6	18	6_18	1	NIRRI	61	63	2	259.1	101.6	57	4413	9.1	93.35	6519.31	125.234	3924	489.01	10	90	10	0	16	16	16	dent
1	76.2	7.9	CS	2012	CS12_WS	CS12_DYTL	Check4_DK68_05	Check4_DK68_05	AMC4	400	Check4_DK68_05	Check4_DK68_05	CS12-DYTL-296A	C	296A	6	17	6_17	1	NIRRI	58	59	1	226.1	76.2	57	3344	9.7	129.25	4940.83	94.285	2626	717.89	1	90	10	0	16	16	14	dent
1	76.2	7.9	CS	2012	CS12_WS	CS12_DYTL	SC29	SC229	AM003	3	PWilliams_061	CS11-IDBF-4-003	CS12-DYTL-297A	4	297A	6	16	6_16	1	NIRRI	61	63	2	243.8	106.7	53	2603	9.9	81.95	3846.22	73.2342	1819	784.4	12	90	8	0	16	18	14	flint
1	76.2	7.9	CS	2012	CS12_WS	CS12_DYTL	DTPYC9-F134-3-1-B	AAP244	AM055	55	PWilliams_073	CS11-IDBF-4-055	CS12-DYTL-298A	4	298A	6	15	6_15	1	NIRRI	61	60	-1	231.1	99.1	53	4724	10.3	95.55	6979.66	132.307	4014	709.88	10	90	5	0	16	18	14	flint
1	76.2	7.9	CS	2012	CS12_WS	CS12_DYTL	Mp707	Mp707	AM061	61	PWilliams_079	CS11-IDBF-4-061	CS12-DYTL-299A	4	299A	6	14	6_14	1	NIRRI	60	64	4	246.4	88.9	53	4463	9.5	114.6	6593.83	126.108	3515	947.68	12	90	5	0	20	18	18	flint
1	76.2	7.9	CS	2012	CS12_WS	CS12_DYTL	A554	A554	AM384	384	USDA200367-266	CS11-IDBF-4-384	CS12-DYTL-300A	4	300A	6	13	6_13	1	NIRRI	54	55	1	218.4	83.8	57	2407	9.4	84.2	3556.84	68.1002	1932	475.14	9	90	5	0	16	16	18	dent
1	76.2	7.9	CS	2012	CS12_WS	CS12_DYTL	NC306	NC306	AM184	184	USDA200367-132	CS11-IDBF-4-184	CS12-DYTL-301A	4	301A	6	12	6_12	1	NIRRI	63	63	0	215.9	88.9	38	1972	9.7	74.4	2912.87	55.5857	1461	511	10	90	5	0	12	14	16	dent
1	76.2	7.9	CS	2012	CS12_WS	CS12_DYTL	B77	B77	AM245	245	USDA200367-298	CS11-IDBF-4-245	CS12-DYTL-302A	4	302A	6	11	6_11	1	NIRRI	60	60	0	254	96.5	41	3106	9.7	109.95	4588.78	87.5669	2141	964.95	16	75	25	0	14	16	14	dent
1	76.2	7.9	CS	2012	CS12_WS	CS12_DYTL	LaPostaSeqC7-F64-2-4-1-1-B-B-B	AAP122	AM086	86	PWilliams_033	CS11-IDBF-4-086	CS12-DYTL-303A	4	303A	6	10	6_10	1	NIRRI	60	60	0	221	78.7	48	4092	10.6	104.05	6046.08	114.226	3207	885.38	10	95	2	0	16	14	12	dent
1	76.2	7.9	CS	2012	CS12_WS	CS12_DYTL	N7AGoodman-Buckler	N7A	AM265	265	USDA200367-190	CS11-IDBF-4-265	CS12-DYTL-304A	4	304A	6	9	6_9	1	NIRRI	56	60	4	208.3	61	48	2074	9.8	82.75	3063.66	58.3986	1633	440.7	11	90	10	2	16	16	16	dent
1	76.2	7.9	CS	2012	CS12_WS	CS12_DYTL	CML341	CML341	AM112	112	USDA200367-088	CS11-IDBF-4-112	CS12-DYTL-305A	4	305A	6	8	6_8	1	NIRRI	63	63	0	246.4	119.4	52	3819	10.9	102.45	5641.64	106.228	3098	720.5	10	85	15	0	14	16	16	dent
1	76.2	7.9	CS	2012	CS12_WS	CS12_DYTL	Mo46	Mo46	AM342	342	USDA200367-253	CS11-IDBF-4-342	CS12-DYTL-306A	4	306A	6	7	6_7	1	NIRRI	58	60	2	238.8	88.9	55	1931	10.4	93.9	2852.26	54.0073	1393	538.02	11	90	5	0	16	12	16	dent
1	76.2	7.9	CS	2012	CS12_WS	CS12_DYTL	Tx303	Tx303	AM164	164	USDA200367-025	CS11-IDBF-4-164	CS12-DYTL-307A	4	307A	6	6	6_6	1	NIRRI	62	64	2	256.5	114.3	46	3992	10.8	102.55	5898.62	111.191	3057	935.26	10	95	5	0	14	16	16	dent
1	76.2	7.9	CS	2012	CS12_WS	CS12_DYTL	Check2_28V81	Check2_28V81	AMC2	398	Check2_28V81	Check2_28V81	CS12-DYTL-308A	C	308A	6	5	6_5	1	NIRRI	58	59	1	226.1	78.7	47	3526	9.5	118.4	5209.47	99.6318	2912	613.96	10	75	25	0	14	16	16	dent
1	76.2	7.9	CS	2012	CS12_WS	CS12_DYTL	M14	M14	AM341	341	USDA200367-202	CS11-IDBF-4-341	CS12-DYTL-309A	4	309A	7	5	7_5	1	NIRRI	59	60	1	231.1	76.2	46	2751	9.9	103.3	4065.08	77.4015	2032	719.35	12	70	25	0	20	16	16	dent
1	76.2	7.9	CS	2012	CS12_WS	CS12_DYTL	NC230	NC230	AM077	77	USDA200367-004	CS11-IDBF-4-077	CS12-DYTL-310A	4	310A	7	6	7_6	1	NIRRI	62	65	3	218.4	88.9	44	3623	10.1	113.4	5353.49	101.707	3025	598.04	10	90	10	0	20	12	16	dent
1	76.2	7.9	CS	2012	CS12_WS	CS12_DYTL	Tx204	Tx204	AM284	284	PWilliams_017	CS11-IDBF-4-284	CS12-DYTL-311A	4	311A	7	7	7_7	1	NIRRI	61	61	0	251.5	101.6	50	3544	10.5	101.75	5236.63	99.0445	2776	768.42	10	85	15	0	16	20	20	dent
1	76.2	7.9	CS	2012	CS12_WS	CS12_DYTL	NC258	NC258	AM148	148	USDA200367-227	CS11-IDBF-4-148	CS12-DYTL-312A	4	312A	7	8	7_8	1	NIRRI	62	64	2	241.3	96.5	59	4411	9.5	86.05	6517.02	124.639	3461	950.12	10	95	5	0	18	16	20	dent
1	76.2	7.9	CS	2012	CS12_WS	CS12_DYTL	A680	A680	AM313	313	USDA200367-038	CS11-IDBF-4-313	CS12-DYTL-313A	4	313A	7	9	7_9	1	NIRRI	60	62	2	226.1	76.2	24	843	10.2	68.9		23.6495	463	380.83	10	90	10	0	22	16	16	flint
1	76.2	7.9	CS	2012	CS12_WS	CS12_DYTL	A634	A634	AM354	354	USDA200367-016	CS11-IDBF-4-354	CS12-DYTL-314A	4	314A	7	10	7_10	1	NIRRI	57	58	1	195.6	76.2	29	1755	9.3	122.7	2017.06	49.7085	853	902.58	10	85	10	0	16	18	16	dent
1	76.2	7.9	CS	2012	CS12_WS	CS12_DYTL	LaPostaSeqC7-F71-1-2-1-1-B-B-B	AAP239	AM028	28	PWilliams_069	CS11-IDBF-4-028	CS12-DYTL-315A	4	315A	7	11	7_11	1	NIRRI	62	63	1	228.6	76.2	45	4266	10.1	96.3	2442.02	119.729	3465	800.12	10	90	10	0	14	16	12	dent
1	76.2	7.9	CS	2012	CS12_WS	CS12_DYTL	Mo44	Mo44	AM238	238	USDA200367-192	CS11-IDBF-4-238	CS12-DYTL-316A	4	316A	7	12	7_12	1	NIRRI	60	62	2	233.7	94	36	3173	10.6	86.05	6169.68	88.5808	2463	710.49	10	90	5	0	16	18	18	dent
1	76.2	7.9	CS	2012	CS12_WS	CS12_DYTL	B164	B164	AM374	374	USDA200367-055	CS11-IDBF-4-374	CS12-DYTL-317A	4	317A	7	13	7_13	1	NIRRI	56	57	1	213.4	99.1	41	2403	10	83.7	4581.58	67.5104	1764	638.03	10	90	10	0	16	16	14	dent
1	76.2	7.9	CS	2012	CS12_WS	CS12_DYTL	W117HT	W117Ht	AM390	390	USDA200367-001	CS11-IDBF-4-390	CS12-DYTL-318A	4	318A	7	14	7_14	1	NIRRI	53	55	2	226.1	78.7	51	1430	8.5	79.2	3197.83	40.842	1030	399.97	11	90	5	0	18	16	16	dent
1	76.2	7.9	CS	2012	CS12_WS	CS12_DYTL	Check4_DK68_05	Check4_DK68_05	AMC4	400	Check4_DK68_05	Check4_DK68_05	CS12-DYTL-319A	C	319A	7	15	7_15	1	NIRRI	55	57	2	218.4	88.9	41	4727	10.7	126.55	3123.06	131.782	3642	1084.18	11	90	10	0	16	16	16	dent
1	76.2	7.9	CS	2012	CS12_WS	CS12_DYTL	Mo18W	Mo18W	AM115	115	USDA200367-233	CS11-IDBF-4-115	CS12-DYTL-320A	4	320A	7	16	7_16	1	NIRRI	60	63	3	259.1	88.9	54	4933	10	120.75	7053.03	138.606	3801	1131.48	10	95	0	0	16	18	16	dent
1	76.2	7.9	CS	2012	CS12_WS	CS12_DYTL	H84	H84	AM266	266	USDA200367-258	CS11-IDBF-4-266	CS12-DYTL-321A	4	321A	7	17	7_17	1	NIRRI	58	61	3	243.8	88.9	58	3264	10.5	100.8	6699.26	91.218	2531	733.28	10	90	10	0	16	20	18	dent
1	76.2	7.9	CS	2012	CS12_WS	CS12_DYTL	38-11	38_11	AM103	103	USDA200367-047	CS11-IDBF-4-103	CS12-DYTL-322A	4	322A	7	18	7_18	1	NIRRI	59	61	2	236.2	104.1	32	3630	10	112.75	4994.82	102.009	2781	849.69	10	78	12	0	18	18	16	dent
1	76.2	7.9	CS	2012	CS12_WS	CS12_DYTL	GT-AT823	GT_AT823	AM321	321	PWilliams_005	CS11-IDBF-4-321	CS12-DYTL-323A	4	323A	7	19	7_19	1	NIRRI	58	58	0	243.8	106.7	50	3865	9.9	88.6	4992.75	108.718	3266	598.81	10	90	5	0	18	20	16	dent
1	76.2	7.9	CS	2012	CS12_WS	CS12_DYTL	B46	B46	AM207	207	USDA200367-238	CS11-IDBF-4-207	CS12-DYTL-324A	4	324A	7	20	7_20	1	NIRRI	60	62	2	238.8	78.7	41	2842	10.4	98.35	5935.25	79.5182	2091	751.4	10	90	10	0	16	14	16	dent
1	76.2	7.9	CS	2012	CS12_WS	CS12_DYTL	CML108	CML108	AM075	75	PWilliams_090	CS11-IDBF-4-075	CS12-DYTL-325A	4	325A	7	21	7_21	1	NIRRI	60	62	2	241.3	106.7	51	4139	9.4	110.55	4144.61	117.077	3425	714.21	10	80	20	0	14	20	16	dent
1	76.2	7.9	CS	2012	CS12_WS	CS12_DYTL	CML323	CML323	AM256	256	USDA200367-083	CS11-IDBF-4-256	CS12-DYTL-326A	4	326A	7	22	7_22	1	NIRRI	58	61	3	228.6	104.1	53	3061	10.4	110.45	5862.37	85.6248	2517	543.31	10	85	15	0	14	14	14	flint
1	76.2	7.9	CS	2012	CS12_WS	CS12_DYTL	NC322	NC322	AM126	126	USDA200367-140	CS11-IDBF-4-126	CS12-DYTL-327A	4	327A	7	23	7_23	1	NIRRI	61	65	4	233.7	101.6	56	4619	11.2	119.95	4914.81	128.072	3810	809.14	12	95	5	0	14	14	14	flint
1	76.2	7.9	CS	2012	CS12_WS	CS12_DYTL	Tzi10	Tzi10	AM015	15	PWilliams_082	CS11-IDBF-4-015	CS12-DYTL-328A	4	328A	7	24	7_24	1	NIRRI	62	65	3	248.9	106.7	52	2765	9.5	116.35	6504.69	78.1343	2173	592.51	10	88	12	0	14	16	14	flint
1	76.2	7.9	CS	2012	CS12_WS	CS12_DYTL	Sg1533	Sg1533	AM309	309	USDA200367-262	CS11-IDBF-4-309	CS12-DYTL-329A	4	329A	7	25	7_25	1	NIRRI	56	58	2	218.4	94	50	1073	10.15	87.35	3642.22	30.0926	780	292.52	10	60	40	0	16	16	12	flint
1	76.2	7.9	CS	2012	CS12_WS	CS12_DYTL	B104	B104	AM242	242	USDA200367-283	CS11-IDBF-4-242	CS12-DYTL-330A	4	330A	7	26	7_26	1	NIRRI	59	61	2	195.6	99.1	42	2923	10	102.05	2213.61	82.1239	2204	718.1	11	90	10	0	16	16	16	dent
1	76.2	7.9	CS	2012	CS12_WS	CS12_DYTL	Check3_26V21	Check3_26V21	AMC3	399	Check3_26V21	Check3_26V21	CS12-DYTL-331A	C	331A	7	27	7_27	1	NIRRI	60	60	0	228.6	76.2	52	4679	10.5	113.9	4801.64	130.744	3633	1045.52	10	90	10	0	14	18	14	dent
1	76.2	7.9	CS	2012	CS12_WS	CS12_DYTL	A&MY07-226	A&M_Y07_226	AM121	121	PWilliams_062	CS11-IDBF-4-121	CS12-DYTL-332A	4	332A	7	28	7_28	1	NIRRI	61	63	2	223.5	88.9	57	1765	10	97	6320.26	49.5952	1120	644.58	11	90	5	0	14	14	14	dent
1	76.2	7.9	CS	2012	CS12_WS	CS12_DYTL	DE2	DE2	AM277	277	USDA200367-295	CS11-IDBF-4-277	CS12-DYTL-333A	4	333A	7	29	7_29	1	NIRRI	60	63	3	241.3	81.3	50	4160	9.4	120.9	2841.85	117.667	3357	803.13	11	90	10	0	16	18	16	dent
1	76.2	7.9	CS	2012	CS12_WS	CS12_DYTL	A682	A682	AM338	338	USDA200367-271	CS11-IDBF-4-338	CS12-DYTL-334A	4	334A	7	30	7_30	1	NIRRI	56	56	0	221	78.7	45	3320	10	127.65	6011.19	93.2987	2608	712.08	10	10	5	0	16	12	12	dent
1	76.2	7.9	CS	2012	CS12_WS	CS12_DYTL	Check1_BH9014	Check1_BH9014	AMC1	397	Check1_BH9014	Check1_BH9014	CS12-DYTL-335A	C	335A	7	31	7_31	1	NIRRI	60	61	1	238.8	88.9	57	3437	10.3	136.85	5211.83	96.255	2517	919.46	11	90	10	0	12	14	12	dent
1	76.2	7.9	CS	2012	CS12_WS	CS12_DYTL	B68	B68	AM094	94	PWilliams_034	CS11-IDBF-4-094	CS12-DYTL-336A	4	336A	7	32	7_32	1	NIRRI	61	62	1	228.6	76.2	58	2416	9.6	112.3	4560.59	68.1776	1846	569.39	11	80	20	0	14	16	14	dent
1	76.2	7.9	CS	2012	CS12_WS	CS12_DYTL	Mp711	Mp711	AM026	26	PWilliams_058	CS11-IDBF-4-026	CS12-DYTL-337A	4	337A	7	33	7_33	1	NIRRI	62	65	3	223.5	88.9	49	2651	9.1	92.35	3594.8	75.234	2064	587.01	11	80	20	0	16	16	14	dent
1	76.2	7.9	CS	2012	CS12_WS	CS12_DYTL	CML247	CML247	AM022	22	USDA200367-287	CS11-IDBF-4-022	CS12-DYTL-338A	4	338A	7	34	7_34	1	NIRRI	62	65	3	246.4	101.6	61	4557	10.2	87.05	3870.92	127.763	4001	556.18	11	85	15	0	18	20	16	dent
1	76.2	7.9	CS	2012	CS12_WS	CS12_DYTL	W64A	W64A	AM369	369	USDA200367-279	CS11-IDBF-4-369	CS12-DYTL-339A	4	339A	7	35	7_35	1	NIRRI	56	60	4	195.6	76.2	54	2364	8.8	87.75	6642.35	67.3136	1869	495.18	10	85	15	0	16	18	16	dent
1	76.2	7.9	CS	2012	CS12_WS	CS12_DYTL	A641	A641	AM362	362	USDA200367-018	CS11-IDBF-4-362	CS12-DYTL-340A	4	340A	7	36	7_36	1	NIRRI	53	55	2	190.5	73.7	47	1525	9.5	92.85	3679.97	43.0801	903	621.98	10	95	5	0	16	16	16	dent
1	76.2	7.9	CS	2012	CS12_WS	CS12_DYTL	CML5	CML5	AM001	1	USDA200367-060	CS11-IDBF-4-001	CS12-DYTL-341A	4	341A	7	37	7_37	1	NIRRI	63	63	0	246.4	76.2	60	6336	9.7	132.65	3195.31	178.629	5076	1260.09	10	95	0	0	16	12	16	dent
1	76.2	7.9	CS	2012	CS12_WS	CS12_DYTL	Check1_BH9014	Check1_BH9014	AMC1	397	Check1_BH9014	Check1_BH9014	CS12-DYTL-342A	C	342A	7	38	7_38	1	NIRRI	61	61	0	241.3	88.9	52	4855	10.7	149.85	9277.38	135.367	3651	1203.68	11	90	5	0	12	12	12	dent
1	76.2	7.9	CS	2012	CS12_WS	CS12_DYTL	EP1	EP1	AM388	388	USDA200367-096	CS11-IDBF-4-388	CS12-DYTL-343A	4	343A	7	39	7_39	1	NIRRI	48	49	1	182.9	50.8	38	1413	10	87	6082.29	39.7159	948	465.37	10	90	10	5	18	16	18	flint
1	76.2	7.9	CS	2012	CS12_WS	CS12_DYTL	T234	T234	AM127	127	USDA200367-172	CS11-IDBF-4-127	CS12-DYTL-344A	4	344A	7	40	7_40	1	NIRRI	59	60	1	221	91.4	42	5577	10.2	136.25	3602.27	156.367	4087	1490.18	11	85	15	0	18	16	16	dent
1	76.2	7.9	CS	2012	CS12_WS	CS12_DYTL	[M37W/ZM607#bF37sr-2-3sr-6-2-X]-8-2-X-1-BB-B-xP84c1F27-4-3-3-B-1-B]F29-1-1-1-7x[KILIMAST94A]	AAP91	AM259	259	PWilliams_019	CS11-IDBF-4-259	CS12-DYTL-345A	4	345A	7	41	7_41	1	NIRRI	56	59	3	221	81.3	57	2958	10	86.6	6930.84	83.1312	2354	604.26	10	85	15	2	16	16	16	flint
1	76.2	7.9	CS	2012	CS12_WS	CS12_DYTL	Mp705	Mp705	AM088	88	PWilliams_045	CS11-IDBF-4-088	CS12-DYTL-346A	4	346A	7	42	7_42	1	NIRRI	59	63	4	246.4	106.7	45	3895	9.8	126.6	4688.8	109.688	3075	819.46	10	90	5	0	16	18	18	flint
1	76.2	7.9	CS	2012	CS12_WS	CS12_DYTL	CML91	CML91	AM212	212	USDA200367-065	CS11-IDBF-4-212	CS12-DYTL-347A	4	347A	7	43	7_43	1	NIRRI	58	60	2	233.7	94	57	6469	9.8	135.05	6086.12	182.183	5425	1044.02	12	80	20	0	18	18	18	dent
1	76.2	7.9	CS	2012	CS12_WS	CS12_DYTL	CML328	CML328	AM279	279	USDA200367-084	CS11-IDBF-4-279	CS12-DYTL-348A	4	348A	7	44	7_44	1	NIRRI	56	56	0	210.8	91.4	34	2633	10	118.3	9151.03	73.9917	1864	768.89	11	80	15	0	14	14	18	flint
1	76.2	7.9	CS	2012	CS12_WS	CS12_DYTL	CML228	CML228	AM133	133	USDA200367-074	CS11-IDBF-4-133	CS12-DYTL-349A	4	349A	7	45	7_45	1	NIRRI	61	62	1	254	101.6	52	5960	11	147.45	4616.33	165.602	4699	1260.29	10	90	5	0	14	14	16	flint
1	76.2	7.9	CS	2012	CS12_WS	CS12_DYTL	NC232	NC232	AM155	155	USDA200367-005	CS11-IDBF-4-155	CS12-DYTL-350A	4	350A	7	46	7_46	1	NIRRI	61	62	1	254	96.5	45	3915	10.2	126.7	8378.36	109.78	2944	971.66	11	90	10	5	18	20	18	dent
1	76.2	7.9	CS	2012	CS12_WS	CS12_DYTL	CML10	CML10	AM020	20	USDA200367-061	CS11-IDBF-4-020	CS12-DYTL-351A	4	351A	7	47	7_47	1	NIRRI	62	64	2	271.8	116.8	47	4290	9.4	117.6	5172.69	121.363	3733	557.31	10	95	5	0	16	12	12	flint
1	76.2	7.9	CS	2012	CS12_WS	CS12_DYTL	CML479	CML479	AM031	31	PWilliams_086	CS11-IDBF-4-031	CS12-DYTL-352A	4	352A	7	48	7_48	1	NIRRI	60	62	2	261.6	101.6	48	4446	10	122.8	6876.23	124.919	3524	921.1	10	95	5	0	16	16	16	dent
1	76.2	7.9	CS	2012	CS12_WS	CS12_DYTL	W182B	W182B	AM378	378	USDA200367-027	CS11-IDBF-4-378	CS12-DYTL-353A	4	353A	7	49	7_49	1	NIRRI	53	56	3	203.2	81.3	39	1144	10.15	89.6	5725.08	32.1037	794	350.6	7	75	25	0	16	18	18	dent
1	76.2	7.9	CS	2012	CS12_WS	CS12_DYTL	GA209	GA209	AM080	80	USDA200367-002	CS11-IDBF-4-080	CS12-DYTL-354A	4	354A	7	50	7_50	1	NIRRI	60	61	1	246.4	99.1	48	5609	10.1	139.9	2845.97	157.451	4477	1132.5	11	90	5	5	16	14	14	dent
1	76.2	7.9	CS	2012	CS12_WS	CS12_DYTL	Check4_DK68_05	Check4_DK68_05	AMC4	400	Check4_DK68_05	Check4_DK68_05	CS12-DYTL-355A	C	355A	7	51	7_51	1	NIRRI	56	58	2	228.6	88.9	55	6495	10.2	134.9	8449.76	182.1	5253	1242.25	11	95	0	0	14	18	18	dent
1	76.2	7.9	CS	2012	CS12_WS	CS12_DYTL	A188	A188	AM392	392	USDA200367-032	CS11-IDBF-4-392	CS12-DYTL-356A	4	356A	7	52	7_52	1	NIRRI	51	52	1	195.6	76.2	58	2975	9.8	110.85	8690.34	83.7696	2345	629.44	11	70	30	0	14	14	12	dent
1	76.2	7.9	CS	2012	CS12_WS	CS12_DYTL	B105	B105	AM276	276	USDA200367-284	CS11-IDBF-4-276	CS12-DYTL-357A	4	357A	7	53	7_53	1	NIRRI	58	54	2	233.7	104.1	54	3581	9.4	100.95	4600.98	101.307	2812	769.09	10	90	10	0	18	16	18	dent
1	76.2	7.9	CS	2012	CS12_WS	CS12_DYTL	CML381	CML381	AM007	7	PWilliams_085	CS11-IDBF-4-007	CS12-DYTL-358A	4	358A	7	54	7_54	1	NIRRI	61	63	2	251.5	109.2	56	6401	10.3	114.8	5938.88	179.271	5194	1207.45	10	95	0	0	18	16	18	dent
1	76.2	7.9	CS	2012	CS12_WS	CS12_DYTL	P84c3BCCMirtC5BC0F80-4-2-1-4-1-1-B-B	AAP267	AM016	16	PWilliams_088	CS11-IDBF-4-016	CS12-DYTL-359A	4	359A	7	55	7_55	1	NIRRI	60	62	2	266.7	101.6	49	3792	10.6	135.15	9188.28	105.855	2767	1025.44	14	90	10	0	12	16	14	flint
1	76.2	7.9	CS	2012	CS12_WS	CS12_DYTL	KUI44	KUI44	AM010	10	USDA200367-181	CS11-IDBF-4-010	CS12-DYTL-360A	4	360A	7	56	7_56	1	NIRRI	61	62	1	238.8	114.3	50	5378	10.3	119.85	5259.03	150.631	4586	792.65	10	85	15	0	14	16	16	flint
1	76.2	7.9	CS	2012	CS12_WS	CS12_DYTL	[MBRC5BcF14-2-2-3-B-B-BxG16SeqC1F47-2-1-2-1-BBBBB-B-1-2-B-B-B/CML395]-1-1	AAP119	AM085	85	PWilliams_030	CS11-IDBF-4-085	CS12-DYTL-361A	4	361A	8	56	8_56	1	NIRRI	62	63	1	256.5	101.6	48	5782	11.1	139.5	8643.03	160.488	4518	1264.2	10	85	10	0	20	20	18	dent
1	76.2	7.9	CS	2012	CS12_WS	CS12_DYTL	W401		AM383	383	USDA200367-176	CS11-IDBF-4-383	CS12-DYTL-362A	4	362A	8	55	8_55	1	NIRRI	53	53	0	215.9	88.9	53	1552	11.1	95.05	7674.35	43.0788	875	676.59	11	85	15	0	16	14	18	dent
1	76.2	7.9	CS	2012	CS12_WS	CS12_DYTL	NC388	NC388	AM198	198	PWilliams_036	CS11-IDBF-4-198	CS12-DYTL-363A	4	363A	8	54	8_54	1	NIRRI	59	61	2	233.7	101.6	54	5265	10.6	125.5	2518.28	146.966	4436	829.06	9	90	10	0	18	16	16	dent
1	76.2	7.9	CS	2012	CS12_WS	CS12_DYTL	Mo45	Mo45	AM311	311	USDA200367-252	CS11-IDBF-4-311	CS12-DYTL-364A	4	364A	8	53	8_53	1	NIRRI	58	60	2	248.9	104.1	52	2653	10.2	96.75	7799.89	74.3849	1810	843.21	10	90	10	0	16	16	18	dent
1	76.2	7.9	CS	2012	CS12_WS	CS12_DYTL	Ki43	Ki43	AM098	98	USDA200367-110	CS11-IDBF-4-098	CS12-DYTL-365A	4	365A	8	52	8_52	1	NIRRI	62	63	1	256.5	106.7	31	4543	11.1	128.5	4466.49	126.089	3329	1213.3	10	90	5	0	14	16	14	flint
1	76.2	7.9	CS	2012	CS12_WS	CS12_DYTL	LAMA2002-10-1-B	AAP258	AM123	123	PWilliams_081	CS11-IDBF-4-123	CS12-DYTL-366A	4	366A	8	51	8_51	1	NIRRI	61	63	2	248.9	96.5	53	4858	10.4	143.85	6433.33	135.9	3833	1025.02	10	85	15	0	18	16	16	flint
1	76.2	7.9	CS	2012	CS12_WS	CS12_DYTL	NC238	NC238	AM063	63	USDA200367-007	CS11-IDBF-4-063	CS12-DYTL-367A	4	367A	8	50	8_50	1	NIRRI	63	66	3	256.5	104.1	37	4732	11	121.85	7138.18	131.483	3733	998.61	10	75	25	0	14	16	14	dent
1	76.2	7.9	CS	2012	CS12_WS	CS12_DYTL	H49	H49	AM296	296	USDA200367-008	CS11-IDBF-4-296	CS12-DYTL-368A	4	368A	8	49	8_49	1	NIRRI	56	59	3	231.1	81.3	44	4439	10.7	120.2	7014.39	123.772	3425	1014.61	10	90	10	0	20	20	18	dent
1	76.2	7.9	CS	2012	CS12_WS	CS12_DYTL	IA5125	Ia5125	AM372	372	USDA200367-263	CS11-IDBF-4-372	CS12-DYTL-369A	4	369A	8	48	8_48	1	NIRRI	53	53	0	188	78.7	51	1768	10.3	89.3	5970.04	49.524	1152	616.19	10	90	5	0	16	14	16	dent
1	76.2	7.9	CS	2012	CS12_WS	CS12_DYTL	Check2_28V81	Check2_28V81	AMC2	398	Check2_28V81	Check2_28V81	CS12-DYTL-370A	C	370A	8	47	8_47	1	NIRRI	58	59	1	254	86.4	48	6129	10	150.4	3673.55	172.219	4794	1334.31	10	90	5	0	16	14	16	dent
1	76.2	7.9	CS	2012	CS12_WS	CS12_DYTL	NC340	NC340	AM213	213	USDA200367-149	CS11-IDBF-4-213	CS12-DYTL-371A	4	371A	8	46	8_46	1	NIRRI	60	61	1	246.4	101.6	45	5024	10.3	138.75	8722.45	140.698	3914	1109.3	10	95	0	0	14	18	14	dent
1	76.2	7.9	CS	2012	CS12_WS	CS12_DYTL	R229	R229	AM153	153	USDA200367-281	CS11-IDBF-4-153	CS12-DYTL-372A	4	372A	8	45	8_45	1	NIRRI	62	66	4	215.9	88.9	54	1909	10.3	91.3	6405.69	53.4631	1488	421.18	10	75	25	0	20	14	16	flint
1	76.2	7.9	CS	2012	CS12_WS	CS12_DYTL	M37W	M37W	AM208	208	USDA200367-116	CS11-IDBF-4-208	CS12-DYTL-373A	4	373A	8	44	8_44	1	NIRRI	62	63	1	254	104.1	39	4959	10.8	115.25	3861.45	138.101	3833	1125.83	16	85	15	0	18	18	16	dent
1	76.2	7.9	CS	2012	CS12_WS	CS12_DYTL	Mp04:96	Mp04_96	AM070	70	PWilliams_044	CS11-IDBF-4-070	CS12-DYTL-374A	4	374A	8	43	8_43	1	NIRRI	62	63	1	243.8	88.9	49	4773	10.7	117.3	7480.98	133.083	3543	1230.63	10	95	2	0	14	14	14	dent
1	76.2	7.9	CS	2012	CS12_WS	CS12_DYTL	ND246	ND246	AM391	391	USDA200367-242	CS11-IDBF-4-391	CS12-DYTL-375A	4	375A	8	42	8_42	1	NIRRI	51	55	4	180.3	58.4	53	1164	10.15	98.85	5673.48	32.6509	866	297.53	10	90	10	0	14	16	12	dent
1	76.2	7.9	CS	2012	CS12_WS	CS12_DYTL	CML158Q	CML158Q	AM050	50	USDA200367-071	CS11-IDBF-4-050	CS12-DYTL-376A	4	376A	8	41	8_41	1	NIRRI	60	62	2	243.8	104.1	43	5337	9.3	121.1	3207.49	151.138	4032	1304.62	13	95	0	0	16	16	16	flint
1	76.2	7.9	CS	2012	CS12_WS	CS12_DYTL	Va22	Va22	AM230	230	USDA200367-026	CS11-IDBF-4-230	CS12-DYTL-377A	4	377A	8	40	8_40	1	NIRRI	58	60	2	238.8	88.9	54	4241	9.3	132.5	7331.17	120.095	3311	929.65	10	95	5	0	14	16	16	dent
1	76.2	7.9	CS	2012	CS12_WS	CS12_DYTL	A&MY07-220	A&M_Y07_220	AM109	109	PWilliams_046	CS11-IDBF-4-109	CS12-DYTL-378A	4	378A	8	39	8_39	1	NIRRI	60	61	1	238.8	94	51	5370	8.9	138.6	6466.39	152.745	4305	1065.54	10	90	10	0	14	18	12	dent
1	76.2	7.9	CS	2012	CS12_WS	CS12_DYTL	N192	N192	AM339	339	USDA200367-247	CS11-IDBF-4-339	CS12-DYTL-379A	4	379A	8	38	8_38	1	NIRRI	58	61	3	213.4	68.6	54	1116	10.15	97.9	6848.81	31.2996	785	331.01	10	85	15	0	14	14	14	dent
1	76.2	7.9	CS	2012	CS12_WS	CS12_DYTL	Cuba/GuadC3F422-1-1-B-B-B	AAP266	AM202	202	PWilliams_087	CS11-IDBF-4-202	CS12-DYTL-380A	4	380A	8	37	8_37	1	NIRRI	62	64	2	259.1	101.6	47	5333	9.4	121.55	2404.71	150.87	4491	842.91	10	90	10	0	14	16	16	flint
1	76.2	7.9	CS	2012	CS12_WS	CS12_DYTL	Tzi9	Tzi9	AM218	218	USDA200367-220	CS11-IDBF-4-218	CS12-DYTL-381A	4	381A	8	36	8_36	1	NIRRI	61	64	3	266.7	101.6	52	5622	8.6	138.25	8286.18	160.438	4504	1117.92	10	90	10	0	14	16	16	dent
1	76.2	7.9	CS	2012	CS12_WS	CS12_DYTL	A679	A679	AM331	331	USDA200367-270	CS11-IDBF-4-331	CS12-DYTL-382A	4	382A	8	35	8_35	1	NIRRI	60	61	1	218.4	78.7	49	1378	9.1	79.4	7410.81	39.1142	866	511.82	10	90	10	0	16	18	16	flint
1	76.2	7.9	CS	2012	CS12_WS	CS12_DYTL	Check4_DK68_05	Check4_DK68_05	AMC4	400	Check4_DK68_05	Check4_DK68_05	CS12-DYTL-383A	C	383A	8	34	8_34	1	NIRRI	58	59	1	228.6	73.7	53	5064	9.4	144.25	2375.51	143.254	4323	741.5	10	90	10	0	14	14	14	dent
1	76.2	7.9	CS	2012	CS12_WS	CS12_DYTL	M162W	M162W	AM168	168	USDA200367-117	CS11-IDBF-4-168	CS12-DYTL-384A	4	384A	8	33	8_33	1	NIRRI	62	63	1	241.3	99.1	50	4171	10.2	110.75	8085.66	116.943	3021	1150.03	13	90	10	0	16	16	14	dent
1	76.2	7.9	CS	2012	CS12_WS	CS12_DYTL	B57	B57	AM304	304	USDA200367-239	CS11-IDBF-4-304	CS12-DYTL-385A	4	385A	8	32	8_32	1	NIRRI	57	59	2	233.7	78.7	35	3474	8.8	126.9	6098.07	98.9294	2368	1106.54	10	90	10	0	16	20	16	dent
1	76.2	7.9	CS	2012	CS12_WS	CS12_DYTL	CML9	CML9	AM012	12	USDA200367-285	CS11-IDBF-4-012	CS12-DYTL-386A	4	386A	8	31	8_31	1	NIRRI	62	65	3	243.8	78.7	56	5294	8.8	118.25	4724.74	150.732	4463	830.18	11	90	10	0	14	16	14	dent
1	76.2	7.9	CS	2012	CS12_WS	CS12_DYTL	GT-P50	GT_P50	AM323	323	PWilliams_037	CS11-IDBF-4-323	CS12-DYTL-387A	4	387A	8	30	8_30	1	NIRRI	57	59	2	231.1	99.1	43	2499	9.1	119.75	7591.7	70.9106	1823	675.08	10	85	15	0	16	16	12	dent
1	76.2	7.9	CS	2012	CS12_WS	CS12_DYTL	CI3A	CI3A	AM274	274	USDA200367-045	CS11-IDBF-4-274	CS12-DYTL-388A	4	388A	8	29	8_29	1	NIRRI	59	61	2	248.9	83.8	46	3392	9.3	109.45	4086.95	96.0622	2449	942.8	10	90	10	5	18	18	18	dent
1	76.2	7.9	CS	2012	CS12_WS	CS12_DYTL	CML423	CML423	AM303	303	PWilliams_027	CS11-IDBF-4-303	CS12-DYTL-389A	4	389A	8	28	8_28	1	NIRRI	56	58	2	221	94	44	5856	9.2	109.05	5067.12	166.027	4876	980.27	11	90	10	0	16	16	16	dent
1	76.2	7.9	CS	2012	CS12_WS	CS12_DYTL	CML50	CML50	AM033	33	PWilliams_097	CS11-IDBF-4-033	CS12-DYTL-390A	4	390A	8	27	8_27	1	NIRRI	60	61	1	251.5	137.2	52	3708	9.2	89.45	8293.41	105.129	2971	737.26	11	85	15	0	16	16	16	flint
1	76.2	7.9	CS	2012	CS12_WS	CS12_DYTL	Check2_28V81	Check2_28V81	AMC2	398	Check2_28V81	Check2_28V81	CS12-DYTL-391A	C	391A	8	26	8_26	1	NIRRI	58	60	2	248.9	88.9	39	3714	9.2	148.6	5969.98	105.296	2644	1069.74	10	90	5	1	12	16	16	dent
1	76.2	7.9	CS	2012	CS12_WS	CS12_DYTL	Mp709	Mp709	AM073	73	PWilliams_050	CS11-IDBF-4-073	CS12-DYTL-392A	4	392A	8	25	8_25	1	NIRRI	60	63	3	256.5	111.8	49	3500	10.4	94.5	4781.89	97.9045	2908	592.17	9	85	15	0	14	14	14	dent
1	76.2	7.9	CS	2012	CS12_WS	CS12_DYTL	LaPostaSeqC7-F71-1-2-1-2-B-B-B	AAP240	AM042	42	PWilliams_070	CS11-IDBF-4-042	CS12-DYTL-393A	4	393A	8	24	8_24	1	NIRRI	62	63	1	233.7	88.9	52	5132	9.7	115	5517.79	144.684	4305	827.18	9	90	10	0	12	16	16	dent
1	76.2	7.9	CS	2012	CS12_WS	CS12_DYTL	NC262	NC262	AM355	355	USDA200367-228	CS11-IDBF-4-355	CS12-DYTL-394A	4	394A	8	23	8_23	1	NIRRI	56	60	4	231.1	76.2	38	3543	8.5	114.7	7888.06	101.212	2508	1034.43	12	90	10	0	18	16	16	dent
1	76.2	7.9	CS	2012	CS12_WS	CS12_DYTL	MS153	MS153	AM381	381	USDA200367-042	CS11-IDBF-4-381	CS12-DYTL-395A	4	395A	8	22	8_22	1	NIRRI	55	55	0	218.4	81.3	44	1999	9.2	72.5	4575.22	56.6722	1411	588.36	10	90	10	0	16	18	16	dent
1	76.2	7.9	CS	2012	CS12_WS	CS12_DYTL	Oh7B	Oh7B	AM145	145	USDA200367-023	CS11-IDBF-4-145	CS12-DYTL-396A	4	396A	8	21	8_21	1	NIRRI	61	62	1	251.5	88.9	43	2611	10.6	128.8	3060.69	72.8911	1950	660.95	10	90	10	0	14	16	16	dent
1	76.2	7.9	CS	2012	CS12_WS	CS12_DYTL	LaPostaSeqC7-F102-1-3-1-1-B-B-B	AAP281	AM260	260	PWilliams_098	CS11-IDBF-4-260	CS12-DYTL-397A	4	397A	8	20	8_20	1	NIRRI	60	60	0	241.3	99.1	55	5223	10.4	124.9	4519.5	146.104	4114	1108.57	13	90	5	0	18	14	16	dent
1	76.2	7.9	CS	2012	CS12_WS	CS12_DYTL	NC334	NC334	AM104	104	USDA200367-146	CS11-IDBF-4-104	CS12-DYTL-398A	4	398A	8	19	8_19	1	NIRRI	60	61	1	243.8	104.1	46	5275	10.6	117.75	7807.19	147.245	4105	1170.2	10	95	2	0	12	14	16	dent
1	76.2	7.9	CS	2012	CS12_WS	CS12_DYTL	NC370	NC370	AM108	108	USDA200367-164	CS11-IDBF-4-108	CS12-DYTL-399A	4	399A	8	18	8_18	1	NIRRI	62	65	3	256.5	99.1	60	5011	10.3	92.4	6800.88	140.351	4513	498.15	10	95	5	0	16	14	14	flint
1	76.2	7.9	CS	2012	CS12_WS	CS12_DYTL	Ki11	Ki11	AM113	113	USDA200367-108	CS11-IDBF-4-113	CS12-DYTL-400A	4	400A	8	17	8_17	1	NIRRI	62	64	2	251.5	101.6	51	2835	10.7	121.35	7680.27	79.0483	2150	685.13	10	90	10	0	16	16	14	flint
1	76.2	7.9	CS	2012	CS12_WS	CS12_DYTL	CI66	CI66	AM036	36	USDA200367-275	CS11-IDBF-4-036	CS12-DYTL-401A	4	401A	8	16	8_16	1	NIRRI	63	64	1	256.5	101.6	38	3981	10.1	116.65	4420.4	111.735	3139	841.91	11	85	15	0	16	16	18	dent
1	76.2	7.9	CS	2012	CS12_WS	CS12_DYTL	GT601	GT601	AM196	196	PWilliams_008	CS11-IDBF-4-196	CS12-DYTL-402A	4	402A	8	15	8_15	1	NIRRI	58	60	2	243.8	91.4	54	5418	10.7	133.1	6175.86	151.074	4377	1041.26	11	90	5	0	18	18	14	flint
1	76.2	7.9	CS	2012	CS12_WS	CS12_DYTL	Check2_28V81	Check2_28V81	AMC2	398	Check2_28V81	Check2_28V81	CS12-DYTL-403A	C	403A	8	14	8_14	1	NIRRI	58	60	2	256.5	88.9	47	4024	9.6	139	7888.8	113.58	3062	962.35	9	85	15	0	14	16	16	dent
1	76.2	7.9	CS	2012	CS12_WS	CS12_DYTL	Mp714	Mp714	AM139	139	PWilliams_035	CS11-IDBF-4-139	CS12-DYTL-404A	4	404A	8	13	8_13	1	NIRRI	60	62	2	231.1	91.4	47	2844	9.6	114.9	5549.1	80.2766	2150	694.15	9	95	5	5	16	16	16	dent
1	76.2	7.9	CS	2012	CS12_WS	CS12_DYTL	SG18	Sg18	AM326	326	USDA200367-211	CS11-IDBF-4-326	CS12-DYTL-405A	4	405A	8	12	8_12	1	NIRRI	58	60	2	254	111.8	70	2511	10.6	89.8	3817.09	70.0891	2077	433.56	11	80	20	0	18	18	20	flint
1	76.2	7.9	CS	2012	CS12_WS	CS12_DYTL	D940Y	D940Y	AM147	147	USDA200367-093	CS11-IDBF-4-147	CS12-DYTL-406A	4	406A	8	11	8_11	1	NIRRI	63	66	3	243.8	88.9	54	4663	9.9	115.9	3994.73	131.186	4037	626.37	12	75	25	0	16	18	16	dent
1	76.2	7.9	CS	2012	CS12_WS	CS12_DYTL	CML316	CML316	AM090	90	PWilliams_060	CS11-IDBF-4-090	CS12-DYTL-407A	4	407A	8	10	8_10	1	NIRRI	62	63	1	264.2	111.8	43	3260	10.6	93.75	7020.51	90.9815	2545	714.85	11	88	12	0	16	16	20	flint
1	76.2	7.9	CS	2012	CS12_WS	CS12_DYTL	Mp07:158		AM300	300	PWilliams_001	CS11-IDBF-4-300	CS12-DYTL-408A	4	408A	8	9	8_9	1	NIRRI	58	60	2	241.3	96.5	48	2737	9.8	118.5	4914.3	77.0683	1955	781.58	10	85	15	0	16	16	14	dent
1	76.2	7.9	CS	2012	CS12_WS	CS12_DYTL	[MBR-ET(W)C1F139-2-1-B-2-B-B-B-B-B-BxMBRC5BcF13-3-1-2-B-B-B-B-1-2-B-B-BxCML264Q]-1-1	AAP155	AM068	68	PWilliams_040	CS11-IDBF-4-068	CS12-DYTL-409A	4	409A	8	8	8_8	1	NIRRI	60	61	1	259.1	101.6	50	3695	9.5	123.95	3897.51	104.403	3012	683.04	11	80	20	0	18	12	16	dent
1	76.2	7.9	CS	2012	CS12_WS	CS12_DYTL	N28Ht	N28Ht	AM263	263	USDA200367-121	CS11-IDBF-4-263	CS12-DYTL-410A	4	410A	8	7	8_7	1	NIRRI	60	61	1	241.3	94	36	3799	10.1	121.5	6001.4	106.632	2749	1050.18	10	95	5	0	18	16	18	dent
1	76.2	7.9	CS	2012	CS12_WS	CS12_DYTL	S2B73		AM171	171	PWilliams_002	CS11-IDBF-4-171	CS12-DYTL-411A	4	411A	8	6	8_6	1	NIRRI	61	63	2	238.8	106.7	53	3060	10	104.45	4888.88	85.9735	2499	560.26	12	78	22	0	18	20	16	dent
1	76.2	7.9	CS	2012	CS12_WS	CS12_DYTL	Va99	Va99	AM262	262	USDA200367-044	CS11-IDBF-4-262	CS12-DYTL-412A	4	412A	8	5	8_5	1	NIRRI	61	62	1	238.8	88.9	44	4111	10.2	135.95	5296.16	115.259	3025	1085.4	10	85	15	0	14	18	18	dent
1	76.2	7.9	CS	2012	CS12_WS	CS12_DYTL	SC212M	SC212M	AM074	74	PWilliams_051	CS11-IDBF-4-074	CS12-DYTL-413A	4	413A	9	5	9_5	1	NIRRI	61	63	2	241.3	94	55	4553	10.2	96.55	5815.52	127.658	3642	910.76	11	95	5	0	14	14	14	dent
1	76.2	7.9	CS	2012	CS12_WS	CS12_DYTL	Yu796_NS	Yu796_NS	AM293	293	USDA200367-178	CS11-IDBF-4-293	CS12-DYTL-414A	4	414A	9	6	9_6	1	NIRRI	58	58	0	231.1	81.3	43	2603	9.9	122.55	6606.84	73.2263	1774	829.48	11	90	10	0	12	14	14	dent
1	76.2	7.9	CS	2012	CS12_WS	CS12_DYTL	DE811	DE811	AM159	159	USDA200367-246	CS11-IDBF-4-159	CS12-DYTL-415A	4	415A	9	7	9_7	1	NIRRI	61	62	1	243.8	81.3	47	3332	10.1	124.7	4146.17	93.5391	2300	1032.78	10	90	5	0	16	18	18	dent
1	76.2	7.9	CS	2012	CS12_WS	CS12_DYTL	NC268	NC268	AM079	79	USDA200367-273	CS11-IDBF-4-079	CS12-DYTL-416A	4	416A	9	8	9_8	1	NIRRI	62	63	1	226.1	101.6	44	1868	10	73.25	4080.61	52.5014	1406	462.24	10	95	5	5	12	14	14	dent
1	76.2	7.9	CS	2012	CS12_WS	CS12_DYTL	LaPostaSeqC7-F123-3-1-1-2-B-B-B	AAP210	AM177	177	PWilliams_053	CS11-IDBF-4-177	CS12-DYTL-417A	4	417A	9	9	9_9	1	NIRRI	61	61	0	246.4	104.1	34	4627	9.7	117.1	3003.52	130.466	4001	626.79	10	90	10	0	20	18	18	flint
1	76.2	7.9	CS	2012	CS12_WS	CS12_DYTL	Check1_BH9014	Check1_BH9014	AMC1	397	Check1_BH9014	Check1_BH9014	CS12-DYTL-418A	C	418A	9	10	9_10	1	NIRRI	61	62	1	243.8	109.2	50	4521	10	128.6	7040.88	127.031	3756	764.92	10	95	4	0	12	14	12	dent
1	76.2	7.9	CS	2012	CS12_WS	CS12_DYTL	A441-5	A441_5	AM161	161	USDA200367-053	CS11-IDBF-4-161	CS12-DYTL-419A	4	419A	9	11	9_11	1	NIRRI	60	62	2	269.2	106.7	51	2508	9.7	106.05	6740.6	70.6982	1701	806.62	10	90	10	0	16	18	16	dent
1	76.2	7.9	CS	2012	CS12_WS	CS12_DYTL	I205	I205	AM272	272	USDA200367-208	CS11-IDBF-4-272	CS12-DYTL-420A	4	420A	9	12	9_12	1	NIRRI	58	57	-1	238.8	94	56	4228	9.1	106.15	3673.94	120.009	3443	785.73	11	80	20	0	20	20	20	dent
1	76.2	7.9	CS	2012	CS12_WS	CS12_DYTL	NC310	NC310	AM204	204	USDA200367-134	CS11-IDBF-4-204	CS12-DYTL-421A	4	421A	9	13	9_13	1	NIRRI	61	63	2	226.1	96.5	39	1955	10	85.35	5863.44	54.9273	1429	525.89	11	90	10	0	18	16	18	flint
1	76.2	7.9	CS	2012	CS12_WS	CS12_DYTL	A239	A239	AM351	351	USDA200367-036	CS11-IDBF-4-351	CS12-DYTL-422A	4	422A	9	14	9_14	1	NIRRI	58	58	0	238.8	99.1	59	3955	10.2	114.6	3604.52	110.881	2944	1010.9	12	90	5	0	16	12	16	dent
1	76.2	7.9	CS	2012	CS12_WS	CS12_DYTL	B2	B2	AM295	295	USDA200367-048	CS11-IDBF-4-295	CS12-DYTL-423A	4	423A	9	15	9_15	1	NIRRI	56	60	4	236.2	94	43	1355	9.6	86.1	4964.04	38.2455	939	416.09	14	60	40	0	18	18	16	dent
1	76.2	7.9	CS	2012	CS12_WS	CS12_DYTL	CML108	CML108	AM075	75	PWilliams_090	CS11-IDBF-4-075	CS12-DYTL-424A	4	424A	9	16	9_16	1	NIRRI	60	61	1	254	94	52	5604	9.7	131.05	2964.9	157.991	4536	1067.85	10	90	5	0	18	18	20	dent
1	76.2	7.9	CS	2012	CS12_WS	CS12_DYTL	Mo47	Mo47	AM368	368	USDA200367-254	CS11-IDBF-4-368	CS12-DYTL-425A	4	425A	9	17	9_17	1	NIRRI	56	59	3	221	86.4	52	2821	10	106.65	7692.4	79.2614	2150	670.66	12	85	15	0	14	14	14	flint
1	76.2	7.9	CS	2012	CS12_WS	CS12_DYTL	Check4_DK68_05	Check4_DK68_05	AMC4	400	Check4_DK68_05	Check4_DK68_05	CS12-DYTL-426A	C	426A	9	18	9_18	1	NIRRI	58	59	1	238.8	96.5	54	5927	9.8	133.1	4782.72	166.918	4840	1087.15	10	95	2	0	14	18	16	dent
1	76.2	7.9	CS	2012	CS12_WS	CS12_DYTL	Mp07:121		AM059	59	PWilliams_075	CS11-IDBF-4-059	CS12-DYTL-427A	4	427A	9	19	9_19	1	NIRRI	60	61	1	259.1	99.1	55	4033	9.5	119.65	8472.03	113.966	3139	894.45	11	90	8	0	16	14	16	dent
1	76.2	7.9	CS	2012	CS12_WS	CS12_DYTL	NC350	NC350	AM255	255	USDA200367-154	CS11-IDBF-4-255	CS12-DYTL-428A	4	428A	9	20	9_20	1	NIRRI	61	63	2	264.2	101.6	46	2840	9	72.05	5656.93	80.6921	2150	690.02	10	95	5	0	18	18	20	flint
1	76.2	7.9	CS	2012	CS12_WS	CS12_DYTL	LaPostaSeqC7-F96-1-2-1-3-B-B	AAP241	AM058	58	PWilliams_071	CS11-IDBF-4-058	CS12-DYTL-429A	4	429A	9	21	9_21	1	NIRRI	62	63	1	246.4	114.3	57	4271	10.3	104.35	4246.3	119.62	3547	724.07	10	90	10	0	14	16	14	flint
1	76.2	7.9	CS	2012	CS12_WS	CS12_DYTL	CM174	CM174	AM379	379	USDA200367-021	CS11-IDBF-4-379	CS12-DYTL-430A	4	430A	9	22	9_22	1	NIRRI	53	56	3	203.2	76.2	42	1326	9.5	84.45	6040.21	37.4655	785	541.21	12	80	20	0	12	14	14	dent
1	76.2	7.9	CS	2012	CS12_WS	CS12_DYTL	[MBRC6BcG395-1-B-#-2-2-B-B-B-B-B/CML312SR]-1-1	AAP112	AM322	322	PWilliams_026	CS11-IDBF-4-322	CS12-DYTL-431A	4	431A	9	23	9_23	1	NIRRI	58	59	1	246.4	104.1	52	4013	10.1	126.15	2249.12	112.627	3275	737.6	10	85	15	0	12	12	12	flint
1	76.2	7.9	CS	2012	CS12_WS	CS12_DYTL	Tzi8	Tzi8	AM084	84	USDA200367-219	CS11-IDBF-4-084	CS12-DYTL-432A	4	432A	9	24	9_24	1	NIRRI	60	65	5	246.4	104.1	56	4260	10.6	110.55	5703.42	118.894	3674	585.41	9	90	10	0	14	16	16	flint
1	76.2	7.9	CS	2012	CS12_WS	CS12_DYTL	B84	B84	AM243	243	USDA200367-300	CS11-IDBF-4-243	CS12-DYTL-433A	4	433A	9	25	9_25	1	NIRRI	61	63	2	233.7	94	50	3278	9.7	109.8	6445.14	92.4271	2590	688.28	11	85	15	0	18	16	14	flint
1	76.2	7.9	CS	2012	CS12_WS	CS12_DYTL	Pa762	Pa762	AM314	314	USDA200367-167	CS11-IDBF-4-314	CS12-DYTL-434A	4	434A	9	26	9_26	1	NIRRI	57	58	1	236.2	94	35	3003	9.1	93.25	5013.31	85.2328	2200	803.24	10	95	2	0	18	14	16	dent
1	76.2	7.9	CS	2012	CS12_WS	CS12_DYTL	KUI2021	KUI2021	AM149	149	USDA200367-112	CS11-IDBF-4-149	CS12-DYTL-435A	4	435A	9	27	9_27	1	NIRRI	60	62	2	266.7	109.2	33	4924	9.6	131.95	5237.24	138.972	3579	1344.89	10	95	3	0	18	18	16	dent
[truncated: 2,218 more rows]
